# Supplementary material for: Melatonin may increase disease resistance and flavonoid biosynthesis through effects on DNA methylation and gene expression in grape berries
Source: BMC Plant Biol. 2020 May 24;20:231. doi: 10.1186/s12870-020-02445-w (PMC7247213; doi:10.1186/s12870-020-02445-w)
Supplement: Supplementary file 1 — Additional file 1 Table S1 Details of the bisulfite sequencing, mapping and identification of methylated cytosines (mCs). [file 12870_2020_2445_MOESM1_ESM.xlsx]

## Sheet: Sheet1
Table S1 Details of the bisulfite sequencing, mapping and identification of methylated cytosines (mCs)
Sample	Clean_Reads	Uniqmap Reads	MultiMap Reads	UnMapp Reads	Mapping_Rate	Convert(%)
Control	87765462	40191988	7499412	40074062	0.543396	99.5447
Melatonin	88975830	40572776	7747812	40655242	0.543075	99.4713
Sample	Context	Covered C	mC	mC percent(%)	Covered C methyl Level(%)	mC methyl Level(%)	mC Rate(%)
Control	CG	835689	424771	50.8288	46.5775	88.4981	42.1026
Control	CHG	1712728	306297	17.8836	15.577	78.6815	30.3597
Control	CHH	10427585	277826	2.66434	3.62429	54.7348	27.5377
Control	C	12976002	1008894	7.77508	7.96825	76.2202	100
Melatonin	CG	932005	474137	50.8728	46.6762	88.52	40.5297
Melatonin	CHG	1881903	344760	18.3198	16.1781	79.106	29.4704
Melatonin	CHH	11468310	350955	3.06022	4.33957	55.6148	29.9999
Melatonin	C	14282218	1169852	8.19097	8.66221	75.8741	100
