# Supplementary material for: Melatonin may increase disease resistance and flavonoid biosynthesis through effects on DNA methylation and gene expression in grape berries
Source: BMC Plant Biol. 2020 May 24;20:231. doi: 10.1186/s12870-020-02445-w (PMC7247213; doi:10.1186/s12870-020-02445-w)
Supplement: Supplementary file 2 — Additional file 2 Table S2 Differentially methylated regions (DMR, fold change ≥4 or ≤ 0.25, P < 0.05) and DMR-related genes. [file 12870_2020_2445_MOESM2_ESM.xls]

## Sheet: Introduction
Table S2 Differentially methylated regions (DMR, fold change ≥4 or ≤0.25, P < 0.05) and DMR-related genes
Full BS-Seq data accompanying these experiments were submitted to the sequence read archive (SRA) of NCBI under BioSample accession PRJNA603630 (https://www.ncbi.nlm.nih.gov/sra).

## Sheet: Table S2
Table S2 Differentially methylated regions (DMR, fold change ≥4 or ≤0.25, P < 0.05) and DMR-related genes
#CHR	POS_L	POS_R	P-value	Q-value	coverage_MMT1	numCs_MMT1	coverage_Mck1	numCs_Mck1	Meth_Diff(fold change)	Control_Meth(%)	Case_Meth(%)	Mode	Distance	Gene	Transcript	Exonic	Biotype
chr11	16150001	16151000	0.00401	0.05	92	9	144	2	0.142127	9.78	1.39	intergenic	-63202 | +10576	VIT_211s0103g00380 / VIT_211s0103g00390	.	.	.
chrUn	33001	34000	1.69e-05	0.000675	60	5	68	28	4.94358	8.33	41.18	exon	.	VIT_200s0120g00020	VIT_200s0120g00020.1	other exon (2,3 | 7)	protein
chrUn	33001	34000	0.000343	0.0176	105	14	79	0	0	13.33	0	exon	.	VIT_200s0120g00020	VIT_200s0120g00020.1	other exon (2,3 | 7)	protein
chrUn	45001	46000	0.000146	0.00396	46	8	121	1	0.0477286	17.39	0.83	downstream	701	VIT_200s0120g00030	VIT_200s0120g00030.1	.	protein
chrUn	332001	333000	0.00109	0.0189	80	12	108	2	0.123333	15	1.85	downstream	1646	VIT_200s0120g00100	VIT_200s0120g00100.1	.	protein
chrUn	1074001	1075000	0.0021	0.0311	21	8	30	1	0.0874016	38.1	3.33	downstream	268	VIT_200s0120g00290	VIT_200s0120g00290.1	.	protein
chrUn	1237001	1238000	0.00063	0.0127	2975	21	3289	5	0.211268	0.71	0.15	intron	.	VIT_200s0125g00080	VIT_200s0125g00080.1	other intron (2 | 2)	protein
chrUn	1299001	1300000	4.09e-12	1.69e-09	29	1	22	21	27.6667	3.45	95.45	exon,intron	.	VIT_200s0125g00090	VIT_200s0125g00090.1	other exon (22 | 24),other intron (21,22 | 23)	protein
chrUn	1438001	1439000	8.45e-09	1.27e-06	21	0	85	56	#DIV/0!	0	65.88	promotor	519	VIT_200s0125g00140	VIT_200s0125g00140.1	.	protein
chrUn	1438001	1439000	8.45e-09	1.27e-06	21	0	85	56	#DIV/0!	0	65.88	downstream	1209	VIT_200s0125g00150	VIT_200s0125g00150.1	.	protein
chrUn	1612001	1613000	1.82e-26	1.46e-23	517	58	52	42	7.19875	11.22	80.77	downstream	1226	VIT_200s0125g00180	VIT_200s0125g00180.1	.	protein
chrUn	1681001	1682000	0.000265	0.00633	448	2	172	9	11.6222	0.45	5.23	exon,intron	.	VIT_200s0125g00190	VIT_200s0125g00190.1	other exon (8,9 | 9),other intron (7,8 | 8)	protein
chrUn	1681001	1682000	0.000265	0.00633	448	2	172	9	11.6222	0.45	5.23	exon,intron	.	VIT_200s0125g00190	VIT_200s0125g00190.4	other exon (7,8 | 8),other intron (6,7 | 7)	protein
chrUn	1681001	1682000	0.000265	0.00633	448	2	172	9	11.6222	0.45	5.23	exon,intron	.	VIT_200s0125g00190	VIT_200s0125g00190.2	other exon (8,9 | 9),other intron (7,8 | 8)	protein
chrUn	1681001	1682000	0.000265	0.00633	448	2	172	9	11.6222	0.45	5.23	exon,intron	.	VIT_200s0125g00190	VIT_200s0125g00190.5	other exon (6,7 | 7),other intron (5,6 | 6)	protein
chrUn	1681001	1682000	0.000265	0.00633	448	2	172	9	11.6222	0.45	5.23	exon,intron	.	VIT_200s0125g00190	VIT_200s0125g00190.3	other exon (7,8 | 8),other intron (6,7 | 7)	protein
chrUn	1681001	1682000	0.000265	0.00633	448	2	172	9	11.6222	0.45	5.23	exon,intron	.	VIT_200s0125g00190	VIT_200s0125g00190.6	other exon (5,6 | 6),other intron (4,5 | 5)	protein
chrUn	1681001	1682000	0.000265	0.00633	448	2	172	9	11.6222	0.45	5.23	exon,intron	.	VIT_200s0125g00190	VIT_200s0125g00190.7	other exon (4,5 | 5),other intron (3,4 | 4)	protein
chrUn	1944001	1945000	1.17e-07	2.71e-05	31	0	91	44	#DIV/0!	0	48.35	exon,intron	.	VIT_200s0125g00270	VIT_200s0125g00270.4	other exon (4,5 | 6),other intron (3,4,5 | 5)	protein
chr19	19942001	19943000	0.00401	0.05	202	9	323	2	0.139013	4.46	0.62	intergenic	-26325 | +5799	VIT_219s0027g00720 / VIT_219s0027g00740	.	.	.
chr11	243001	244000	0.004	0.0499	50	5	492	8	0.163	10	1.63	.	.	VIT_211s0016g00190	VIT_211s0016g00190.1	.	protein
chr11	243001	244000	0.004	0.0499	50	5	492	8	0.163	10	1.63	.	.	VIT_211s0016g00190	VIT_211s0016g00190.2	.	protein
chr13	13634001	13635000	0.00142	0.0499	31	19	20	3	0.244738	61.29	15	.	.	VIT_213s0073g00250	VIT_213s0073g00250.1	.	protein
chr16	10815001	10816000	0.00142	0.0499	31	19	20	3	0.244738	61.29	15	intergenic	-3189 | +34381	VIT_216s0022g00110 / VIT_216s0022g00120	.	.	.
chrUn	1944001	1945000	1.17e-07	2.71e-05	31	0	91	44	#DIV/0!	0	48.35	exon,intron	.	VIT_200s0125g00270	VIT_200s0125g00270.1	other exon (5,6 | 7),other intron (4,5,6 | 6)	protein
chrUn	1944001	1945000	1.17e-07	2.71e-05	31	0	91	44	#DIV/0!	0	48.35	exon,intron	.	VIT_200s0125g00270	VIT_200s0125g00270.2	other exon (5,6 | 7),other intron (4,5,6 | 6)	protein
chrUn	1944001	1945000	1.17e-07	2.71e-05	31	0	91	44	#DIV/0!	0	48.35	exon,intron	.	VIT_200s0125g00270	VIT_200s0125g00270.3	other exon (4,5 | 6),other intron (3,4,5 | 5)	protein
chrUn	1944001	1945000	1.17e-07	2.71e-05	31	0	91	44	#DIV/0!	0	48.35	exon,intron	.	VIT_200s0125g00270	VIT_200s0125g00270.10	other exon (4,5 | 6),other intron (3,4,5 | 5)	protein
chrUn	1944001	1945000	1.17e-07	2.71e-05	31	0	91	44	#DIV/0!	0	48.35	exon,intron	.	VIT_200s0125g00270	VIT_200s0125g00270.5	other exon (4,5 | 6),other intron (3,4,5 | 5)	protein
chrUn	1944001	1945000	1.17e-07	2.71e-05	31	0	91	44	#DIV/0!	0	48.35	exon,intron	.	VIT_200s0125g00270	VIT_200s0125g00270.7	other exon (3 | 4),other intron (2,3 | 3),UTR5	protein
chrUn	1944001	1945000	1.17e-07	2.71e-05	31	0	91	44	#DIV/0!	0	48.35	exon,intron	.	VIT_200s0125g00270	VIT_200s0125g00270.6	other exon (3,4 | 5),other intron (2,3,4 | 4)	protein
chrUn	1944001	1945000	1.17e-07	2.71e-05	31	0	91	44	#DIV/0!	0	48.35	exon,intron	.	VIT_200s0125g00270	VIT_200s0125g00270.9	other exon (2,3 | 4),1st intron,other intron (1,2,3 | 3)	protein
chrUn	1944001	1945000	1.17e-07	2.71e-05	31	0	91	44	#DIV/0!	0	48.35	exon,intron	.	VIT_200s0125g00270	VIT_200s0125g00270.8	other exon (3 | 4),other intron (2,3 | 3),UTR5	protein
chr2	17165001	17166000	0.00143	0.0499	112	3	108	16	5.52612	2.68	14.81	.	.	VIT_202s0087g00070	VIT_202s0087g00070.1	.	protein
chr10	288001	289000	0.00399	0.0498	83	6	475	6	0.174274	7.23	1.26	intergenic	-20751 | +10147	VIT_210s0116g00620 / VIT_210s0116g00680	.	.	.
chr12	17688001	17689000	0.00362	0.0498	87	19	41	1	0.111722	21.84	2.44	intergenic	-2986 | +31976	VIT_212s0034g01625 / VIT_212s0034g01630	.	.	.
chr12	18270001	18271000	0.00399	0.0498	70	4	204	0	0	5.71	0	intergenic	-23628 | +4494	VIT_212s0034g02060 / VIT_212s0034g02075	.	.	.
chr18_random	4379001	4380000	0.004	0.0498	100	1	242	22	9.09	1	9.09	intergenic	-27374 | +21713	VIT_218s0082g00108 / VIT_218s0001g05630	.	.	.
chrUn	1944001	1945000	1.17e-07	2.71e-05	31	0	91	44	#DIV/0!	0	48.35	promotor,exon,intron	.	VIT_200s0125g00270	VIT_200s0125g00270.11	1st exon (1 | 2),1st intron (1 | 1),UTR5	protein
chrUn	1944001	1945000	1.17e-07	2.71e-05	31	0	91	44	#DIV/0!	0	48.35	promotor	1853	VIT_200s0125g00280	VIT_200s0125g00280.1	.	protein
chrUn	1965001	1966000	0.000581	0.0117	436	55	138	4	0.229976	12.61	2.9	promotor	696	VIT_200s0125g00300	VIT_200s0125g00300.1	.	protein
chrUn	2065001	2066000	0.000996	0.0184	27	0	60	17	#DIV/0!	0	28.33	exon	.	VIT_200s0125g00410	VIT_200s0125g00410.1	1st exon,other exon (1,2 | 11)	protein
chrUn	2058001	2059000	2.68e-11	9.03e-09	39	0	11	11	#DIV/0!	0	100	downstream	61	VIT_200s0125g00410	VIT_200s0125g00410.1	.	protein
chrUn	2064001	2065000	3.55e-07	2.92e-05	64	5	64	31	6.2023	7.81	48.44	exon	.	VIT_200s0125g00410	VIT_200s0125g00410.1	other exon (2 | 11)	protein
chrUn	2067001	2068000	0.000313	0.00721	144	9	437	3	0.1104	6.25	0.69	promotor	578	VIT_200s0125g00410	VIT_200s0125g00410.1	.	protein
chrUn	2065001	2066000	0.000996	0.0184	27	0	60	17	#DIV/0!	0	28.33	downstream	1533	VIT_200s0125g00420	VIT_200s0125g00420.5	.	protein
chrUn	2065001	2066000	0.000996	0.0184	27	0	60	17	#DIV/0!	0	28.33	downstream	1533	VIT_200s0125g00420	VIT_200s0125g00420.2	.	protein
chrUn	2065001	2066000	0.000996	0.0184	27	0	60	17	#DIV/0!	0	28.33	downstream	1533	VIT_200s0125g00420	VIT_200s0125g00420.3	.	protein
chrUn	2065001	2066000	0.000996	0.0184	27	0	60	17	#DIV/0!	0	28.33	downstream	1533	VIT_200s0125g00420	VIT_200s0125g00420.4	.	protein
chrUn	2065001	2066000	0.000996	0.0184	27	0	60	17	#DIV/0!	0	28.33	downstream	1907	VIT_200s0125g00420	VIT_200s0125g00420.1	.	protein
chrUn	2067001	2068000	0.000313	0.00721	144	9	437	3	0.1104	6.25	0.69	downstream,exon	.	VIT_200s0125g00420	VIT_200s0125g00420.5	other exon (5 | 5),UTR3	protein
chrUn	2067001	2068000	0.000313	0.00721	144	9	437	3	0.1104	6.25	0.69	downstream,exon	.	VIT_200s0125g00420	VIT_200s0125g00420.3	other exon (6 | 6),UTR3	protein
chrUn	2067001	2068000	0.000313	0.00721	144	9	437	3	0.1104	6.25	0.69	downstream,exon	.	VIT_200s0125g00420	VIT_200s0125g00420.2	other exon (6 | 6),UTR3	protein
chrUn	2067001	2068000	0.000313	0.00721	144	9	437	3	0.1104	6.25	0.69	downstream,exon	.	VIT_200s0125g00420	VIT_200s0125g00420.4	other exon (6 | 6),UTR3	protein
chrUn	2067001	2068000	0.000313	0.00721	144	9	437	3	0.1104	6.25	0.69	downstream,exon	.	VIT_200s0125g00420	VIT_200s0125g00420.1	other exon (7 | 7),UTR3	protein
chrUn	2229001	2230000	0.00321	0.0425	809	63	139	2	0.184852	7.79	1.44	downstream,exon,intron	.	VIT_200s0131g00030	VIT_200s0131g00030.1	1st exon,other exon (1,2 | 2),1st intron (1 | 1),UTR5	protein
chrUn	2346001	2347000	5.39e-10	7.9e-08	728	70	337	2	0.0613306	9.62	0.59	downstream,exon,intron	.	VIT_200s0131g00110	VIT_200s0131g00110.1	other exon (5,6 | 6),other intron (4,5 | 5)	protein
chrUn	2637001	2638000	0.00184	0.0282	1345	70	259	3	0.223077	5.2	1.16	exon	.	VIT_200s0131g00210	VIT_200s0131g00210.1	1st exon (1 | 4)	protein
chrUn	2645001	2646000	3.67e-06	0.000193	73	15	384	14	0.177616	20.55	3.65	promotor,exon	.	VIT_200s0131g00220	VIT_200s0131g00220.1	1st exon,other exon (1,2 | 5),UTR5	protein
chrUn	2670001	2671000	4.97e-05	0.00163	22	2	45	28	6.84488	9.09	62.22	promotor	301	VIT_200s0131g00240	VIT_200s0131g00240.1	.	protein
chrUn	2833001	2834000	1.1e-07	2.58e-05	38	20	51	2	0.0744822	52.63	3.92	downstream	110	VIT_200s0131g00316	VIT_200s0131g00316.1	.	protein
chr14	22266001	22267000	0.00362	0.0497	20	0	32	11	#DIV/0!	0	34.38	.	.	VIT_214s0083g00220	VIT_214s0083g00220.1	.	protein
chrUn	2840001	2841000	5.45e-09	8.91e-07	155	15	90	38	4.36157	9.68	42.22	promotor,exon	.	VIT_200s0131g00318	VIT_200s0131g00318.1	1st exon (1 | 4)	protein
chrUn	2878001	2879000	5.97e-26	4.47e-23	74	55	679	102	0.202099	74.32	15.02	promotor	255	VIT_200s0131g00340	VIT_200s0131g00340.1	.	protein
chrUn	3077001	3078000	0.00244	0.0347	388	11	1040	7	0.235915	2.84	0.67	exon,intron	.	VIT_200s0144g00010	VIT_200s0144g00010.3	other exon (16,17 | 21),other intron (15,16 | 20)	protein
chrUn	3077001	3078000	0.00244	0.0347	388	11	1040	7	0.235915	2.84	0.67	exon,intron	.	VIT_200s0144g00010	VIT_200s0144g00010.2	other exon (16,17 | 22),other intron (15,16 | 21)	protein
chrUn	3077001	3078000	0.00244	0.0347	388	11	1040	7	0.235915	2.84	0.67	exon,intron	.	VIT_200s0144g00010	VIT_200s0144g00010.4	other exon (16,17 | 21),other intron (15,16 | 20)	protein
chrUn	3077001	3078000	0.00244	0.0347	388	11	1040	7	0.235915	2.84	0.67	exon,intron	.	VIT_200s0144g00010	VIT_200s0144g00010.1	other exon (17,18 | 23),other intron (16,17 | 22)	protein
chrUn	3077001	3078000	0.00244	0.0347	388	11	1040	7	0.235915	2.84	0.67	downstream	1496	VIT_200s0144g00020	VIT_200s0144g00020.1	.	protein
chrUn	6207001	6208000	3.35e-05	0.00122	160	1	175	19	17.5161	0.62	10.86	downstream	1696	VIT_200s0169g00070	VIT_200s0169g00070.1	.	protein
chrUn	7105001	7106000	1.17e-06	0.000191	10	1	32	30	9.375	10	93.75	promotor	667	VIT_200s0174g00250	VIT_200s0174g00250.1	.	protein
chrUn	7354001	7355000	0.00232	0.0334	299	10	256	0	0	3.34	0	intron	.	VIT_200s0179g00090	VIT_200s0179g00090.1	other intron (3 | 8)	protein
chrUn	7385001	7386000	2.89e-06	0.000157	31	25	11	0	0	80.65	0	exon	.	VIT_200s0179g00130	VIT_200s0179g00130.1	other exon (8,9 | 12)	protein
chrUn	7476001	7477000	2.8e-05	0.00105	255	14	529	3	0.103825	5.49	0.57	exon,intron	.	VIT_200s0179g00210	VIT_200s0179g00210.1	other exon (16 | 20),other intron (16 | 19)	protein
chrUn	7496001	7497000	9.39e-05	0.00279	133	11	289	2	0.0834341	8.27	0.69	downstream	242	VIT_200s0179g00230	VIT_200s0179g00230.1	.	protein
chrUn	7622001	7623000	0.00175	0.0272	106	3	112	17	5.36396	2.83	15.18	downstream,exon	.	VIT_200s0181g00006	VIT_200s0181g00006.1	other exon (2 | 2),UTR3	protein
chrUn	7657001	7658000	0.000467	0.00988	515	13	610	1	0.0634921	2.52	0.16	promotor	1997	VIT_200s0181g00030	VIT_200s0181g00030.1	.	protein
chrUn	7657001	7658000	0.000467	0.00988	515	13	610	1	0.0634921	2.52	0.16	exon	.	VIT_200s0181g00040	VIT_200s0181g00040.1	other exon (2 | 3)	protein
chrUn	7902001	7903000	8.71e-07	5.72e-05	255	13	1346	7	0.101961	5.1	0.52	exon,intron	.	VIT_200s0181g00210	VIT_200s0181g00210.4	other exon (15 | 17),other intron (15 | 16),UTR3	protein
chrUn	7902001	7903000	8.71e-07	5.72e-05	255	13	1346	7	0.101961	5.1	0.52	exon,intron	.	VIT_200s0181g00210	VIT_200s0181g00210.1	other exon (15,16 | 18),other intron (15,16 | 17),UTR3	protein
chrUn	7902001	7903000	8.71e-07	5.72e-05	255	13	1346	7	0.101961	5.1	0.52	exon,intron	.	VIT_200s0181g00210	VIT_200s0181g00210.2	other exon (11,12,13 | 15),other intron (11,12,13 | 14)	protein
chrUn	7902001	7903000	8.71e-07	5.72e-05	255	13	1346	7	0.101961	5.1	0.52	exon,intron	.	VIT_200s0181g00210	VIT_200s0181g00210.3	other exon (9,10,11 | 13),other intron (9,10,11 | 12)	protein
chrUn	7968001	7969000	0.000825	0.0153	97	6	214	0	0	6.19	0	downstream,exon	.	VIT_200s0181g00260	VIT_200s0181g00260.1	other exon (9 | 9),UTR3	protein
chrUn	7968001	7969000	0.000825	0.0153	97	6	214	0	0	6.19	0	downstream,exon	.	VIT_200s0181g00260	VIT_200s0181g00260.2	other exon (8 | 8),UTR3	protein
chr12	16896001	16897000	0.00397	0.0496	128	2	82	9	7.03846	1.56	10.98	.	.	VIT_212s0034g01040	VIT_212s0034g01040.1	.	protein
chr18_random	4710001	4711000	0.00397	0.0496	1188	17	1451	5	0.237762	1.43	0.34	intergenic	-3984 | +5799	VIT_218s0001g06260 / VIT_218s0001g06280	.	.	.
chrUn	8125001	8126000	6.2e-05	0.00199	288	33	124	1	0.0706806	11.46	0.81	downstream	1860	VIT_200s0183g00130	VIT_200s0183g00130.1	.	protein
chrUn	8361001	8362000	1.99e-11	3.79e-09	56	40	70	9	0.180036	71.43	12.86	promotor	400	VIT_200s0184g00030	VIT_200s0184g00030.1	.	protein
chrUn	8361001	8362000	1.99e-11	3.79e-09	56	40	70	9	0.180036	71.43	12.86	promotor	784	VIT_200s0184g00040	VIT_200s0184g00040.2	.	protein
chrUn	8361001	8362000	1.99e-11	3.79e-09	56	40	70	9	0.180036	71.43	12.86	promotor	784	VIT_200s0184g00040	VIT_200s0184g00040.3	.	protein
chrUn	8361001	8362000	1.99e-11	3.79e-09	56	40	70	9	0.180036	71.43	12.86	promotor	784	VIT_200s0184g00040	VIT_200s0184g00040.1	.	protein
chrUn	8393001	8394000	3.76e-17	5.05e-14	62	0	51	35	#DIV/0!	0	68.63	exon	.	VIT_200s0184g00060	VIT_200s0184g00060.1	1st exon,other exon (1,2 | 2)	protein
chrUn	8673001	8674000	1.67e-05	0.000684	60	14	337	16	0.203601	23.33	4.75	intron	.	VIT_200s0186g00010	VIT_200s0186g00010.1	other intron (3 | 5)	protein
chrUn	8674001	8675000	1.1e-06	6.99e-05	122	12	326	1	0.0315041	9.84	0.31	exon,intron	.	VIT_200s0186g00010	VIT_200s0186g00010.1	other exon (4,5 | 6),other intron (3,4 | 5),UTR3	protein
chrUn	8662001	8663000	4.98e-06	0.00025	128	14	169	0	0	10.94	0	promotor	529	VIT_200s0186g00010	VIT_200s0186g00010.1	.	protein
chrUn	8757001	8758000	0.000565	0.0115	91	16	52	0	0	17.58	0	promotor	996	VIT_200s0186g00050	VIT_200s0186g00050.1	.	protein
chrUn	8760001	8761000	7.4e-07	5.22e-05	12	12	11	0	0	100	0	intron	.	VIT_200s0186g00050	VIT_200s0186g00050.1	1st intron (1 | 1)	protein
chrUn	9001001	9002000	2.11e-14	6.01e-12	158	1	144	42	46.3016	0.63	29.17	downstream	1939	VIT_200s0187g00020	VIT_200s0187g00020.1	.	protein
chrUn	9001001	9002000	2.11e-14	6.01e-12	158	1	144	42	46.3016	0.63	29.17	downstream	1939	VIT_200s0187g00020	VIT_200s0187g00020.2	.	protein
chr12	20490001	20491000	0.00396	0.0495	110	0	249	16	#DIV/0!	0	6.43	.	.	VIT_212s0035g00890	VIT_212s0035g00890.5	.	protein
chr12	20490001	20491000	0.00396	0.0495	110	0	249	16	#DIV/0!	0	6.43	.	.	VIT_212s0035g00890	VIT_212s0035g00890.4	.	protein
chr12	20490001	20491000	0.00396	0.0495	110	0	249	16	#DIV/0!	0	6.43	.	.	VIT_212s0035g00890	VIT_212s0035g00890.3	.	protein
chr12	20490001	20491000	0.00396	0.0495	110	0	249	16	#DIV/0!	0	6.43	.	.	VIT_212s0035g00890	VIT_212s0035g00890.1	.	protein
chr12	20490001	20491000	0.00396	0.0495	110	0	249	16	#DIV/0!	0	6.43	.	.	VIT_212s0035g00890	VIT_212s0035g00890.2	.	protein
chr18	27960001	27961000	0.00141	0.0495	20	0	80	26	#DIV/0!	0	32.5	.	.	VIT_218s0089g00220	VIT_218s0089g00220.3	.	protein
chr18	27960001	27961000	0.00141	0.0495	20	0	80	26	#DIV/0!	0	32.5	.	.	VIT_218s0089g00220	VIT_218s0089g00220.1	.	protein
chrUn	9001001	9002000	2.11e-14	6.01e-12	158	1	144	42	46.3016	0.63	29.17	downstream	763	VIT_200s0187g00030	VIT_200s0187g00030.1	.	protein
chrUn	9018001	9019000	6.24e-06	0.000303	301	18	289	0	0	5.98	0	promotor	742	VIT_200s0187g00050	VIT_200s0187g00050.1	.	protein
chrUn	9108001	9109000	0.00327	0.0431	72	4	480	2	0.0755396	5.56	0.42	exon	.	VIT_200s0187g00150	VIT_200s0187g00150.2	other exon (2 | 2),UTR3	protein
chrUn	9108001	9109000	0.00327	0.0431	72	4	480	2	0.0755396	5.56	0.42	intron	.	VIT_200s0187g00150	VIT_200s0187g00150.1	other intron (2 | 2)	protein
chrUn	9112001	9113000	0.000178	0.00463	213	7	935	2	0.0638298	3.29	0.21	downstream	1522	VIT_200s0187g00150	VIT_200s0187g00150.2	.	protein
chrUn	9112001	9113000	0.000178	0.00463	213	7	935	2	0.0638298	3.29	0.21	downstream	1522	VIT_200s0187g00150	VIT_200s0187g00150.1	.	protein
chrUn	9112001	9113000	0.000178	0.00463	213	7	935	2	0.0638298	3.29	0.21	downstream,exon,intron	.	VIT_200s0187g00160	VIT_200s0187g00160.1	other exon (3 | 3),other intron (2 | 2),UTR3	protein
chrUn	9190001	9191000	1.44e-10	2.37e-08	97	39	83	2	0.0599353	40.21	2.41	promotor	47	VIT_200s0187g00270	VIT_200s0187g00270.1	.	protein
chrUn	9371001	9372000	2.81e-18	1.04e-14	27	25	455	62	0.147208	92.59	13.63	downstream	658	VIT_200s0188g00040	VIT_200s0188g00040.1	.	protein
chrUn	9457001	9458000	0.0003	0.00698	10	0	20	14	#DIV/0!	0	70	promotor,exon	.	VIT_200s0188g00100	VIT_200s0188g00100.1	1st exon (1 | 5),UTR5	protein
chrUn	9493001	9494000	0.00214	0.0315	40	7	869	37	0.243429	17.5	4.26	exon	.	VIT_200s0188g00160	VIT_200s0188g00160.1	1st exon (1 | 1),UTR5	protein
chrUn	9953001	9954000	0.000359	0.00805	137	8	323	1	0.0530822	5.84	0.31	promotor	1991	VIT_200s0192g00010	VIT_200s0192g00010.1	.	protein
chrUn	10007001	10008000	2.69e-05	0.000998	12	11	14	1	0.0778881	91.67	7.14	intron	.	VIT_200s0192g00060	VIT_200s0192g00060.1	1st intron (1 | 1)	protein
chrUn	10284001	10285000	3.4e-05	0.00296	11	0	10	9	#DIV/0!	0	90	promotor	1900	VIT_200s0193g00020	VIT_200s0193g00020.1	.	protein
chrUn	10284001	10285000	2.84e-06	0.000154	11	0	10	10	#DIV/0!	0	100	promotor	1900	VIT_200s0193g00020	VIT_200s0193g00020.1	.	protein
chrUn	10545001	10546000	0.000334	0.0172	28	0	20	8	#DIV/0!	0	40	promotor	1062	VIT_200s0194g00020	VIT_200s0194g00020.1	.	protein
chrUn	10545001	10546000	0.000334	0.0172	28	0	20	8	#DIV/0!	0	40	promotor	1062	VIT_200s0194g00020	VIT_200s0194g00020.2	.	protein
chr17_random	136001	137000	0.00395	0.0494	72	14	50	1	0.102881	19.44	2	intergenic	-95767 | +158660	VIT_217s0000g00100 / VIT_217s0000g00420	.	.	.
chr2	18759001	18760000	0.00395	0.0494	117	31	21	0	0	26.5	0	intergenic	-7863 | +15020	VIT_202s0087g01010 / VIT_202s0087g01020	.	.	.
chr19	17291001	17292000	0.00394	0.0493	147	38	40	2	0.193424	25.85	5	intergenic	-6707 | +81005	VIT_219s0093g00430 / VIT_219s0093g00435	.	.	.
chr2	16776001	16777000	0.00393	0.0493	40	0	50	9	#DIV/0!	0	18	intergenic	-17964 | +8784	VIT_202s0033g01320 / VIT_202s0033g01330	.	.	.
chr3_random	1144001	1145000	0.0014	0.0493	53	12	95	4	0.185954	22.64	4.21	intergenic	-5777 | +21823	VIT_203s0038g01650 / VIT_203s0038g01660	.	.	.
chr11	13043001	13044000	0.00393	0.0492	30	6	417	19	0.228	20	4.56	intergenic	-52402 | +28765	VIT_211s0078g00520 / VIT_211s0065g00020	.	.	.
chr19	23800001	23801000	0.00393	0.0492	344	3	449	19	4.86207	0.87	4.23	intergenic	-14964 | +16808	VIT_219s0085g01100 / VIT_219s0085g01120	.	.	.
chrUn	10559001	10560000	1.04e-12	4.9e-10	42	33	110	18	0.208222	78.57	16.36	promotor,exon	.	VIT_200s0194g00050	VIT_200s0194g00050.1	1st exon (1 | 2)	protein
chrUn	10634001	10635000	2.87e-06	0.000157	180	10	606	1	0.0305755	5.56	0.17	downstream	812	VIT_200s0194g00130	VIT_200s0194g00130.3	.	protein
chrUn	10634001	10635000	2.87e-06	0.000157	180	10	606	1	0.0305755	5.56	0.17	downstream	812	VIT_200s0194g00130	VIT_200s0194g00130.2	.	protein
chrUn	10634001	10635000	2.87e-06	0.000157	180	10	606	1	0.0305755	5.56	0.17	downstream	812	VIT_200s0194g00130	VIT_200s0194g00130.1	.	protein
chrUn	10634001	10635000	2.87e-06	0.000157	180	10	606	1	0.0305755	5.56	0.17	downstream	812	VIT_200s0194g00130	VIT_200s0194g00130.4	.	protein
chrUn	10634001	10635000	2.87e-06	0.000157	180	10	606	1	0.0305755	5.56	0.17	exon	.	VIT_200s0194g00140	VIT_200s0194g00140.1	other exon (2,3 | 3),UTR3	protein
chrUn	10686001	10687000	8.24e-12	1.66e-09	653	93	620	22	0.249298	14.24	3.55	promotor	1281	VIT_200s0194g00230	VIT_200s0194g00230.1	.	protein
chrUn	10686001	10687000	6.11e-05	0.00465	70	22	34	0	0	31.43	0	promotor	1281	VIT_200s0194g00230	VIT_200s0194g00230.1	.	protein
chrUn	10737001	10738000	0.000232	0.013	496	38	128	0	0	7.66	0	exon,intron	.	VIT_200s0194g00280	VIT_200s0194g00280.1	1st exon,other exon (1,2 | 2),1st intron (1 | 1),UTR5	protein
chrUn	10737001	10738000	0.000232	0.013	496	38	128	0	0	7.66	0	promotor	375	VIT_200s0194g00290	VIT_200s0194g00290.1	.	protein
chrUn	10776001	10777000	0.000223	0.00553	59	17	89	5	0.195071	28.81	5.62	downstream	774	VIT_200s0194g00320	VIT_200s0194g00320.1	.	protein
chrUn	10775001	10776000	4.86e-20	2.42e-17	70	31	802	34	0.0957327	44.29	4.24	downstream,exon	.	VIT_200s0194g00320	VIT_200s0194g00320.1	1st exon (1 | 1)	protein
chrUn	10775001	10776000	1.4e-06	8.96e-05	20	9	74	1	0.03	45	1.35	downstream,exon	.	VIT_200s0194g00320	VIT_200s0194g00320.1	1st exon (1 | 1)	protein
chrUn	10775001	10776000	7.63e-11	4.55e-08	10	9	86	1	0.0128889	90	1.16	downstream,exon	.	VIT_200s0194g00320	VIT_200s0194g00320.1	1st exon (1 | 1)	protein
chrUn	10776001	10777000	0.000223	0.00553	59	17	89	5	0.195071	28.81	5.62	promotor,exon,intron	.	VIT_200s0194g00330	VIT_200s0194g00330.1	1st exon (1 | 3),1st intron (1 | 2),UTR5	protein
chrUn	10776001	10777000	0.000223	0.00553	59	17	89	5	0.195071	28.81	5.62	promotor,exon	.	VIT_200s0194g00330	VIT_200s0194g00330.2	1st exon (1 | 2),UTR5	protein
chr11	13643001	13644000	0.00392	0.0491	120	6	360	2	0.112	5	0.56	intergenic	-32946 | +35632	VIT_211s0065g00170 / VIT_211s0065g00175	.	.	.
chr13	18411001	18412000	0.00391	0.0491	186	7	221	0	0	3.76	0	.	.	VIT_213s0047g01240	VIT_213s0047g01240.1	.	protein
chr15	4383001	4384000	0.00392	0.0491	836	15	429	0	0	1.79	0	intergenic	-26049 | +24948	VIT_215s0024g01990 / VIT_215s0024g01993	.	.	.
chrUn	10775001	10776000	4.86e-20	2.42e-17	70	31	802	34	0.0957327	44.29	4.24	promotor	669	VIT_200s0194g00330	VIT_200s0194g00330.1	.	protein
chrUn	10775001	10776000	4.86e-20	2.42e-17	70	31	802	34	0.0957327	44.29	4.24	promotor	669	VIT_200s0194g00330	VIT_200s0194g00330.2	.	protein
chrUn	10775001	10776000	1.4e-06	8.96e-05	20	9	74	1	0.03	45	1.35	promotor	669	VIT_200s0194g00330	VIT_200s0194g00330.1	.	protein
chrUn	10775001	10776000	1.4e-06	8.96e-05	20	9	74	1	0.03	45	1.35	promotor	669	VIT_200s0194g00330	VIT_200s0194g00330.2	.	protein
chrUn	10775001	10776000	7.63e-11	4.55e-08	10	9	86	1	0.0128889	90	1.16	promotor	669	VIT_200s0194g00330	VIT_200s0194g00330.2	.	protein
chrUn	10775001	10776000	7.63e-11	4.55e-08	10	9	86	1	0.0128889	90	1.16	promotor	669	VIT_200s0194g00330	VIT_200s0194g00330.1	.	protein
chrUn	10821001	10822000	0.00128	0.0215	101	2	637	75	5.94444	1.98	11.77	downstream	619	VIT_200s0198g00020	VIT_200s0198g00020.1	.	protein
chrUn	10821001	10822000	0.00128	0.0215	101	2	637	75	5.94444	1.98	11.77	downstream,exon,intron	.	VIT_200s0198g00030	VIT_200s0198g00030.1	1st exon,other exon (1,2,3 | 3),1st intron,other intron (1,2 | 2)	protein
chrUn	10883001	10884000	0.00135	0.0224	253	6	503	0	0	2.37	0	promotor,exon	.	VIT_200s0198g00060	VIT_200s0198g00060.1	1st exon (1 | 2),UTR5	protein
chrUn	10981001	10982000	7.33e-05	0.00532	15	3	40	32	4	20	80	promotor	648	VIT_200s0198g00135	VIT_200s0198g00135.1	.	protein
chrUn	11009001	11010000	3.42e-05	0.00124	1393	23	2418	8	0.2	1.65	0.33	promotor	1564	VIT_200s0198g00140	VIT_200s0198g00140.1	.	protein
chrUn	11009001	11010000	3.42e-05	0.00124	1393	23	2418	8	0.2	1.65	0.33	promotor	139	VIT_200s0198g00150	VIT_200s0198g00150.1	.	protein
chrUn	11009001	11010000	3.42e-05	0.00124	1393	23	2418	8	0.2	1.65	0.33	promotor	87	VIT_200s0198g00160	VIT_200s0198g00160.1	.	protein
chr7	20143001	20144000	0.00391	0.0491	583	60	60	0	0	10.29	0	intergenic	-11301 | +23269	VIT_207s0130g00030 / VIT_207s0130g00040	.	.	.
chr8	4759001	4760000	0.00391	0.0491	40	8	167	8	0.2395	20	4.79	intergenic	-15578 | +66368	VIT_208s0032g00940 / VIT_208s0032g00950	.	.	.
chr8	4544001	4545000	0.00392	0.0491	647	77	50	0	0	11.9	0	intergenic	-30796 | +20294	VIT_208s0032g00880 / VIT_208s0032g00890	.	.	.
chrUn	11103001	11104000	1.55e-06	9.55e-05	10	0	12	12	#DIV/0!	0	100	downstream,exon	.	VIT_200s0199g00060	VIT_200s0199g00060.1	other exon (2 | 2)	protein
chrUn	11390001	11391000	0.000462	0.00984	12	9	10	0	0	75	0	promotor	1582	VIT_200s0201g00030	VIT_200s0201g00030.1	.	protein
chr5	1447001	1448000	0.00391	0.049	372	2	386	14	6.72222	0.54	3.63	.	.	VIT_205s0077g01830	VIT_205s0077g01830.3	.	protein
chr5	1447001	1448000	0.00391	0.049	372	2	386	14	6.72222	0.54	3.63	.	.	VIT_205s0077g01830	VIT_205s0077g01830.2	.	protein
chr5	1447001	1448000	0.00391	0.049	372	2	386	14	6.72222	0.54	3.63	.	.	VIT_205s0077g01830	VIT_205s0077g01830.6	.	protein
chr5	1447001	1448000	0.00391	0.049	372	2	386	14	6.72222	0.54	3.63	.	.	VIT_205s0077g01830	VIT_205s0077g01830.5	.	protein
chr5	1447001	1448000	0.00391	0.049	372	2	386	14	6.72222	0.54	3.63	.	.	VIT_205s0077g01830	VIT_205s0077g01830.4	.	protein
chr5	1447001	1448000	0.00391	0.049	372	2	386	14	6.72222	0.54	3.63	.	.	VIT_205s0077g01830	VIT_205s0077g01830.1	.	protein
chrUn	11431001	11432000	0.0036	0.0496	31	14	20	1	0.110717	45.16	5	downstream	1057	VIT_200s0201g00060	VIT_200s0201g00060.2	.	protein
chrUn	11431001	11432000	0.0036	0.0496	31	14	20	1	0.110717	45.16	5	downstream,exon,intron	.	VIT_200s0201g00060	VIT_200s0201g00060.1	other exon (8 | 8),other intron (7 | 7),UTR3	protein
chrUn	11431001	11432000	0.0036	0.0496	31	14	20	1	0.110717	45.16	5	downstream,exon,intron	.	VIT_200s0201g00060	VIT_200s0201g00060.4	other exon (6 | 6),other intron (5 | 5),UTR3	protein
chrUn	11431001	11432000	0.0036	0.0496	31	14	20	1	0.110717	45.16	5	downstream,exon,intron	.	VIT_200s0201g00060	VIT_200s0201g00060.3	other exon (7 | 7),other intron (6 | 6),UTR3	protein
chrUn	11432001	11433000	1.26e-33	1.71e-30	108	91	70	0	0	84.26	0	downstream	7	VIT_200s0201g00060	VIT_200s0201g00060.1	.	protein
chrUn	11432001	11433000	1.26e-33	1.71e-30	108	91	70	0	0	84.26	0	downstream	7	VIT_200s0201g00060	VIT_200s0201g00060.4	.	protein
chrUn	11432001	11433000	1.26e-33	1.71e-30	108	91	70	0	0	84.26	0	downstream	7	VIT_200s0201g00060	VIT_200s0201g00060.3	.	protein
chrUn	11441001	11442000	8.9e-06	0.00104	10	1	53	45	8.491	10	84.91	promotor	182	VIT_200s0201g00070	VIT_200s0201g00070.1	.	protein
chrUn	11431001	11432000	0.0036	0.0496	31	14	20	1	0.110717	45.16	5	downstream	585	VIT_200s0201g00070	VIT_200s0201g00070.1	.	protein
chr10	17636001	17637000	0.00389	0.0488	128	12	80	0	0	9.38	0	intergenic	-5553 | +15784	VIT_210s0071g00990 / VIT_210s0071g01000	.	.	.
chr16	8878001	8879000	0.00389	0.0488	596	51	73	0	0	8.56	0	intergenic	-25558 | +14144	VIT_216s0013g01780 / VIT_216s0013g01790	.	.	.
chr17	15829001	15830000	0.00388	0.0488	20	7	70	5	0.204	35	7.14	intergenic	-16644 | +35691	VIT_217s0053g00640 / VIT_217s0053g00650	.	.	.
chr18	18163001	18164000	0.00388	0.0488	107	22	30	0	0	20.56	0	intergenic	-16092 | +49114	VIT_218s0164g00020 / VIT_218s0164g00030	.	.	.
chrUn	11432001	11433000	1.26e-33	1.71e-30	108	91	70	0	0	84.26	0	downstream,exon	.	VIT_200s0201g00070	VIT_200s0201g00070.1	other exon (3 | 3),UTR3	protein
chrUn	12036001	12037000	0.000314	0.00724	136	22	61	0	0	16.18	0	downstream	715	VIT_200s0203g00180	VIT_200s0203g00180.1	.	protein
chrUn	12036001	12037000	0.000314	0.00724	136	22	61	0	0	16.18	0	downstream	715	VIT_200s0203g00180	VIT_200s0203g00180.2	.	protein
chrUn	12073001	12074000	1.77e-07	1.61e-05	46	23	33	0	0	50	0	promotor	634	VIT_200s0203g00220	VIT_200s0203g00220.1	.	protein
chrUn	12189001	12190000	0.000929	0.0168	83	6	575	5	0.120332	7.23	0.87	intron	.	VIT_200s0204g00110	VIT_200s0204g00110.1	1st intron (1 | 23)	protein
chrUn	12312001	12313000	0.000125	0.00349	70	13	128	3	0.12601	18.57	2.34	intron	.	VIT_200s0204g00220	VIT_200s0204g00220.1	other intron (2 | 6)	protein
chrUn	12432001	12433000	0.00114	0.0425	80	0	52	7	#DIV/0!	0	13.46	exon,intron	.	VIT_200s0207g00090	VIT_200s0207g00090.2	other exon (11,12,13 | 14),other intron (10,11,12,13 | 13)	protein
chrUn	12432001	12433000	0.00114	0.0425	80	0	52	7	#DIV/0!	0	13.46	exon,intron	.	VIT_200s0207g00090	VIT_200s0207g00090.1	other exon (12,13,14 | 15),other intron (11,12,13,14 | 14)	protein
chrUn	13202001	13203000	0.00263	0.0367	78	23	45	3	0.226178	29.49	6.67	exon,intron	.	VIT_200s0213g00080	VIT_200s0213g00080.1	other exon (2 | 3),1st intron,other intron (1,2 | 2)	protein
chrUn	13232001	13233000	9.24e-06	0.000421	279	9	301	40	4.11455	3.23	13.29	downstream	262	VIT_200s0213g00110	VIT_200s0213g00110.1	.	protein
chrUn	13514001	13515000	0.000198	0.00504	439	20	314	1	0.0701754	4.56	0.32	exon	.	VIT_200s0215g00020	VIT_200s0215g00020.5	other exon (4 | 4),UTR3	protein
chrUn	13514001	13515000	0.000198	0.00504	439	20	314	1	0.0701754	4.56	0.32	exon	.	VIT_200s0215g00020	VIT_200s0215g00020.4	other exon (4 | 5),UTR3	protein
chrUn	13514001	13515000	0.000198	0.00504	439	20	314	1	0.0701754	4.56	0.32	exon,intron	.	VIT_200s0215g00020	VIT_200s0215g00020.3	other exon (4,5 | 5),other intron (4 | 4)	protein
chrUn	13514001	13515000	0.000198	0.00504	439	20	314	1	0.0701754	4.56	0.32	exon,intron	.	VIT_200s0215g00020	VIT_200s0215g00020.2	other exon (4,5 | 6),other intron (4 | 5)	protein
chrUn	13514001	13515000	0.000198	0.00504	439	20	314	1	0.0701754	4.56	0.32	exon,intron	.	VIT_200s0215g00020	VIT_200s0215g00020.1	other exon (4,5 | 8),other intron (4 | 7)	protein
chrUn	13579001	13580000	0.00114	0.0204	30	10	25	0	0	33.33	0	exon	.	VIT_200s0215g00086	VIT_200s0215g00086.1	other exon (3 | 4)	protein
chrUn	13671001	13672000	0.000201	0.00509	130	0	31	5	#DIV/0!	0	16.13	exon,intron	.	VIT_200s0215g00110	VIT_200s0215g00110.1	other exon (4 | 6),other intron (3,4 | 5)	protein
chrUn	13671001	13672000	0.000201	0.00509	130	0	31	5	#DIV/0!	0	16.13	exon,intron	.	VIT_200s0215g00110	VIT_200s0215g00110.4	other exon (2 | 4),1st intron,other intron (1,2 | 3),UTR5	protein
chr19	173001	174000	0.00389	0.0488	40	3	209	0	0	7.5	0	intergenic	-9748 | +2298	VIT_219s0014g00180 / VIT_219s0014g00190	.	.	.
chr10	10706001	10707000	0.00387	0.0487	62	6	312	5	0.165289	9.68	1.6	intergenic	-4125 | +14148	VIT_210s0003g05725 / VIT_210s0003g05730	.	.	.
chr18	1485001	1486000	0.00388	0.0487	230	6	698	2	0.111111	2.61	0.29	intergenic	-10273 | +36793	VIT_218s0001g00710 / VIT_218s0001g00740	.	.	.
chrUn	13671001	13672000	0.000201	0.00509	130	0	31	5	#DIV/0!	0	16.13	exon,intron	.	VIT_200s0215g00110	VIT_200s0215g00110.2	other exon (3 | 5),other intron (2,3 | 4),UTR5	protein
chrUn	13671001	13672000	0.000201	0.00509	130	0	31	5	#DIV/0!	0	16.13	exon,intron	.	VIT_200s0215g00110	VIT_200s0215g00110.5	other exon (4 | 6),other intron (3,4 | 5)	protein
chrUn	13671001	13672000	0.000201	0.00509	130	0	31	5	#DIV/0!	0	16.13	exon,intron	.	VIT_200s0215g00110	VIT_200s0215g00110.7	other exon (2 | 4),1st intron,other intron (1,2 | 3),UTR5	protein
chrUn	13671001	13672000	0.000201	0.00509	130	0	31	5	#DIV/0!	0	16.13	exon,intron	.	VIT_200s0215g00110	VIT_200s0215g00110.3	other exon (3 | 5),other intron (2,3 | 4),UTR5	protein
chrUn	13671001	13672000	0.000201	0.00509	130	0	31	5	#DIV/0!	0	16.13	exon,intron	.	VIT_200s0215g00110	VIT_200s0215g00110.6	other exon (2 | 4),1st intron,other intron (1,2 | 3),UTR5	protein
chrUn	13661001	13662000	0.00339	0.0441	131	11	205	3	0.17381	8.4	1.46	exon,intron	.	VIT_200s0215g00110	VIT_200s0215g00110.1	other exon (2 | 6),1st intron (1 | 5),UTR5	protein
chrUn	13661001	13662000	0.00339	0.0441	131	11	205	3	0.17381	8.4	1.46	intron	.	VIT_200s0215g00110	VIT_200s0215g00110.4	1st intron (1 | 3)	protein
chrUn	13661001	13662000	0.00339	0.0441	131	11	205	3	0.17381	8.4	1.46	exon,intron	.	VIT_200s0215g00110	VIT_200s0215g00110.2	other exon (2 | 5),1st intron (1 | 4),UTR5	protein
chrUn	13661001	13662000	0.00339	0.0441	131	11	205	3	0.17381	8.4	1.46	exon,intron	.	VIT_200s0215g00110	VIT_200s0215g00110.5	other exon (2 | 6),1st intron (1 | 5),UTR5	protein
chr10	12322001	12323000	0.00386	0.0486	50	9	110	4	0.202222	18	3.64	intergenic	-28445 | +5496	VIT_210s0092g00620 / VIT_210s0092g00640	.	.	.
chr14	13353001	13354000	0.00386	0.0486	252	4	42	5	7.48428	1.59	11.9	intergenic	-25948 | +5585	VIT_214s0006g00140 / VIT_214s0006g00170	.	.	.
chrUn	13661001	13662000	0.00339	0.0441	131	11	205	3	0.17381	8.4	1.46	promotor,exon	.	VIT_200s0215g00110	VIT_200s0215g00110.7	1st exon (1 | 4),UTR5	protein
chrUn	13661001	13662000	0.00339	0.0441	131	11	205	3	0.17381	8.4	1.46	promotor,exon	.	VIT_200s0215g00110	VIT_200s0215g00110.3	1st exon (1 | 5),UTR5	protein
chrUn	13661001	13662000	0.00339	0.0441	131	11	205	3	0.17381	8.4	1.46	promotor,exon	.	VIT_200s0215g00110	VIT_200s0215g00110.6	1st exon (1 | 4),UTR5	protein
chrUn	14164001	14165000	0.00191	0.0291	101	1	50	7	14.1414	0.99	14	exon,intron	.	VIT_200s0220g00070	VIT_200s0220g00070.1	other exon (7 | 12),other intron (6,7 | 11)	protein
chrUn	14164001	14165000	0.00191	0.0291	101	1	50	7	14.1414	0.99	14	exon,intron	.	VIT_200s0220g00070	VIT_200s0220g00070.2	other exon (7 | 11),other intron (6,7 | 10)	protein
chrUn	14164001	14165000	0.00191	0.0291	101	1	50	7	14.1414	0.99	14	exon,intron	.	VIT_200s0220g00070	VIT_200s0220g00070.3	other exon (2 | 7),1st intron,other intron (1,2 | 6)	protein
chrUn	14164001	14165000	0.00191	0.0291	101	1	50	7	14.1414	0.99	14	exon,intron	.	VIT_200s0220g00070	VIT_200s0220g00070.4	other exon (2 | 6),1st intron,other intron (1,2 | 5)	protein
chrUn	14261001	14262000	5.64e-05	0.00181	14	0	22	15	#DIV/0!	0	68.18	exon	.	VIT_200s0220g00130	VIT_200s0220g00130.1	other exon (5 | 5),UTR3	protein
chrUn	14261001	14262000	5.64e-05	0.00181	14	0	22	15	#DIV/0!	0	68.18	exon	.	VIT_200s0220g00130	VIT_200s0220g00130.2	other exon (4 | 4),UTR3	protein
chrUn	22636001	22637000	0.00351	0.0486	12	0	34	16	#DIV/0!	0	47.06	intergenic	-3909 | +2538	VIT_200s0309g00080 / VIT_200s0309g00090	.	.	.
chr11	5161001	5162000	0.00137	0.0485	20	15	10	1	0.133333	75	10	.	.	VIT_211s0016g05700	VIT_211s0016g05700.6	.	protein
chr11	5161001	5162000	0.00137	0.0485	20	15	10	1	0.133333	75	10	.	.	VIT_211s0016g05700	VIT_211s0016g05700.1	.	protein
chr11	5161001	5162000	0.00137	0.0485	20	15	10	1	0.133333	75	10	.	.	VIT_211s0016g05700	VIT_211s0016g05700.4	.	protein
chr11	5161001	5162000	0.00137	0.0485	20	15	10	1	0.133333	75	10	.	.	VIT_211s0016g05700	VIT_211s0016g05700.2	.	protein
chr11	5161001	5162000	0.00137	0.0485	20	15	10	1	0.133333	75	10	.	.	VIT_211s0016g05700	VIT_211s0016g05700.8	.	protein
chr11	5161001	5162000	0.00137	0.0485	20	15	10	1	0.133333	75	10	.	.	VIT_211s0016g05700	VIT_211s0016g05700.3	.	protein
chr11	5161001	5162000	0.00137	0.0485	20	15	10	1	0.133333	75	10	.	.	VIT_211s0016g05700	VIT_211s0016g05700.9	.	protein
chr11	5161001	5162000	0.00137	0.0485	20	15	10	1	0.133333	75	10	.	.	VIT_211s0016g05700	VIT_211s0016g05700.5	.	protein
chr11	5161001	5162000	0.00137	0.0485	20	15	10	1	0.133333	75	10	.	.	VIT_211s0016g05700	VIT_211s0016g05700.7	.	protein
chrUn	14303001	14304000	4.09e-05	0.00139	10	0	42	30	#DIV/0!	0	71.43	exon	.	VIT_200s0220g00160	VIT_200s0220g00160.2	1st exon (1 | 10),UTR5	protein
chrUn	14303001	14304000	4.09e-05	0.00139	10	0	42	30	#DIV/0!	0	71.43	exon	.	VIT_200s0220g00160	VIT_200s0220g00160.6	other exon (2 | 8)	protein
chrUn	14303001	14304000	4.09e-05	0.00139	10	0	42	30	#DIV/0!	0	71.43	exon	.	VIT_200s0220g00160	VIT_200s0220g00160.1	other exon (2 | 11)	protein
chrUn	14303001	14304000	4.09e-05	0.00139	10	0	42	30	#DIV/0!	0	71.43	exon	.	VIT_200s0220g00160	VIT_200s0220g00160.5	other exon (2 | 10)	protein
chrUn	14303001	14304000	4.09e-05	0.00139	10	0	42	30	#DIV/0!	0	71.43	exon	.	VIT_200s0220g00160	VIT_200s0220g00160.4	other exon (2 | 10)	protein
chrUn	14335001	14336000	3.4e-05	0.00296	10	10	11	1	0.0909	100	9.09	intron	.	VIT_200s0220g00180	VIT_200s0220g00180.6	other intron (6 | 6)	protein
chr2	15755001	15756000	0.00137	0.0485	10	1	20	15	7.5	10	75	intergenic	-30719 | +43248	VIT_202s0033g00910 / VIT_202s0033g00915	.	.	.
chr8	17889001	17890000	0.00385	0.0485	80	6	351	4	0.152	7.5	1.14	.	.	VIT_208s0007g03910	VIT_208s0007g03910.1	.	protein
chr8	17889001	17890000	0.00385	0.0485	80	6	351	4	0.152	7.5	1.14	.	.	VIT_208s0007g03910	VIT_208s0007g03910.2	.	protein
chr8	17889001	17890000	0.00385	0.0485	80	6	351	4	0.152	7.5	1.14	.	.	VIT_208s0007g03910	VIT_208s0007g03910.3	.	protein
chr8	19836001	19837000	0.00385	0.0485	40	3	607	3	0.0653333	7.5	0.49	intergenic	-2066 | +2130	VIT_208s0007g05940 / VIT_208s0007g05950	.	.	.
chrUn	29317001	29318000	0.00137	0.0485	20	15	10	1	0.133333	75	10	intergenic	-7299 | +22375	VIT_200s0448g00020 / VIT_200s0449g00010	.	.	.
chr3	16703001	16704000	0.00384	0.0484	10	3	80	1	0.0416667	30	1.25	intergenic	-2912 | +12583	VIT_203s0017g01120 / VIT_203s0017g01130	.	.	.
chr9	16308001	16309000	0.00136	0.0484	20	2	24	14	5.833	10	58.33	intergenic	-22855 | +25400	VIT_209s0018g00330 / VIT_209s0018g00355	.	.	.
chr16	10685001	10686000	0.00383	0.0483	30	4	233	3	0.0967742	13.33	1.29	intergenic	-23789 | +5622	VIT_216s0022g00050 / VIT_216s0022g00060	.	.	.
chr16	7806001	7807000	0.00383	0.0483	50	8	70	1	0.089375	16	1.43	intergenic	-16462 | +2156	VIT_216s0013g01350 / VIT_216s0013g01355	.	.	.
chr17	9903001	9904000	0.00384	0.0483	497	5	70	5	7.06931	1.01	7.14	.	.	VIT_217s0000g08610	VIT_217s0000g08610.4	.	protein
chr17	9903001	9904000	0.00384	0.0483	497	5	70	5	7.06931	1.01	7.14	.	.	VIT_217s0000g08610	VIT_217s0000g08610.3	.	protein
chr17	9903001	9904000	0.00384	0.0483	497	5	70	5	7.06931	1.01	7.14	.	.	VIT_217s0000g08610	VIT_217s0000g08610.7	.	protein
chr17	9903001	9904000	0.00384	0.0483	497	5	70	5	7.06931	1.01	7.14	.	.	VIT_217s0000g08610	VIT_217s0000g08610.2	.	protein
chr17	9903001	9904000	0.00384	0.0483	497	5	70	5	7.06931	1.01	7.14	.	.	VIT_217s0000g08610	VIT_217s0000g08610.6	.	protein
chr17	9903001	9904000	0.00384	0.0483	497	5	70	5	7.06931	1.01	7.14	.	.	VIT_217s0000g08610	VIT_217s0000g08610.8	.	protein
chr17	9903001	9904000	0.00384	0.0483	497	5	70	5	7.06931	1.01	7.14	.	.	VIT_217s0000g08610	VIT_217s0000g08610.1	.	protein
chr17	16794001	16795000	0.00383	0.0483	266	35	81	2	0.18769	13.16	2.47	intergenic	-19799 | +3840	VIT_217s0053g00990 / VIT_217s0053g00995	.	.	.
chr18	18013001	18014000	0.00383	0.0483	333	25	190	3	0.210386	7.51	1.58	intergenic	-5057 | +5826	VIT_218s0086g00680 / VIT_218s0086g00690	.	.	.
chrUn	14335001	14336000	3.4e-05	0.00296	10	10	11	1	0.0909	100	9.09	intron	.	VIT_200s0220g00180	VIT_200s0220g00180.3	other intron (6 | 7)	protein
chrUn	14335001	14336000	3.4e-05	0.00296	10	10	11	1	0.0909	100	9.09	intron	.	VIT_200s0220g00180	VIT_200s0220g00180.4	other intron (6 | 7)	protein
chrUn	14335001	14336000	3.4e-05	0.00296	10	10	11	1	0.0909	100	9.09	intron	.	VIT_200s0220g00180	VIT_200s0220g00180.1	other intron (6 | 7)	protein
chrUn	14335001	14336000	3.4e-05	0.00296	10	10	11	1	0.0909	100	9.09	intron	.	VIT_200s0220g00180	VIT_200s0220g00180.2	other intron (6 | 7)	protein
chrUn	14335001	14336000	3.4e-05	0.00296	10	10	11	1	0.0909	100	9.09	intron	.	VIT_200s0220g00180	VIT_200s0220g00180.5	other intron (5 | 6)	protein
chr5	20454001	20455000	0.00383	0.0483	356	21	165	1	0.10339	5.9	0.61	intergenic	-8674 | +2099	VIT_205s0124g00060 / VIT_205s0124g00070	.	.	.
chrUn	32335001	32336000	0.00383	0.0483	428	3	546	19	4.97143	0.7	3.48	.	.	VIT_200s0583g00040	VIT_200s0583g00040.2	.	protein
chrUn	32335001	32336000	0.00383	0.0483	428	3	546	19	4.97143	0.7	3.48	.	.	VIT_200s0583g00040	VIT_200s0583g00040.1	.	protein
chrUn	14647001	14648000	0.00237	0.0339	261	10	221	0	0	3.83	0	intron	.	VIT_200s0225g00090	VIT_200s0225g00090.2	other intron (9 | 11)	protein
chrUn	14647001	14648000	0.00237	0.0339	261	10	221	0	0	3.83	0	intron	.	VIT_200s0225g00090	VIT_200s0225g00090.4	other intron (9 | 9)	protein
chr19	16954001	16955000	0.00382	0.0482	174	23	67	1	0.112708	13.22	1.49	intergenic	-37807 | +98966	VIT_219s0093g00320 / VIT_219s0093g00350	.	.	.
chr4	16510001	16511000	0.00383	0.0482	615	64	82	1	0.117195	10.41	1.22	intergenic	-22497 | +12767	VIT_204s0023g00320 / VIT_204s0023g00330	.	.	.
chr9	22149001	22150000	0.00382	0.0482	532	48	118	2	0.187361	9.02	1.69	intergenic	-15061 | +4572	VIT_209s0054g01220 / VIT_209s0054g01230	.	.	.
chrUn	27729001	27730000	0.00382	0.0482	64	4	406	2	0.0784	6.25	0.49	.	.	VIT_200s0404g00060	VIT_200s0404g00060.1	.	protein
chr14	34001	35000	0.00381	0.0481	256	6	965	3	0.132479	2.34	0.31	.	.	VIT_214s0060g00060	VIT_214s0060g00060.1	.	protein
chr15	16713001	16714000	0.00135	0.0481	105	25	54	2	0.155397	23.81	3.7	.	.	VIT_215s0048g02590	VIT_215s0048g02590.1	.	protein
chr15	16713001	16714000	0.00135	0.0481	105	25	54	2	0.155397	23.81	3.7	.	.	VIT_215s0048g02590	VIT_215s0048g02590.2	.	protein
chrUn	14647001	14648000	0.00237	0.0339	261	10	221	0	0	3.83	0	intron	.	VIT_200s0225g00090	VIT_200s0225g00090.1	other intron (10 | 12)	protein
chrUn	14647001	14648000	0.00237	0.0339	261	10	221	0	0	3.83	0	intron	.	VIT_200s0225g00090	VIT_200s0225g00090.3	other intron (8 | 10)	protein
chrUn	14730001	14731000	9.3e-08	9.4e-06	21	20	11	0	0	95.24	0	downstream	1364	VIT_200s0225g00210	VIT_200s0225g00210.4	.	protein
chrUn	14730001	14731000	9.3e-08	9.4e-06	21	20	11	0	0	95.24	0	downstream	1108	VIT_200s0225g00210	VIT_200s0225g00210.3	.	protein
chrUn	14730001	14731000	9.3e-08	9.4e-06	21	20	11	0	0	95.24	0	downstream	328	VIT_200s0225g00210	VIT_200s0225g00210.2	.	protein
chrUn	14730001	14731000	9.3e-08	9.4e-06	21	20	11	0	0	95.24	0	downstream,exon,intron	.	VIT_200s0225g00210	VIT_200s0225g00210.5	other exon (9 | 9),other intron (8 | 8),UTR3	protein
chrUn	14730001	14731000	9.3e-08	9.4e-06	21	20	11	0	0	95.24	0	downstream,exon,intron	.	VIT_200s0225g00210	VIT_200s0225g00210.1	other exon (10 | 10),other intron (9 | 9),UTR3	protein
chrUn	14770001	14771000	0.000234	0.00569	16	15	10	2	0.213333	93.75	20	exon,intron	.	VIT_200s0226g00020	VIT_200s0226g00020.4	other exon (7 | 7),other intron (6 | 6),UTR3	protein
chrUn	14770001	14771000	0.000234	0.00569	16	15	10	2	0.213333	93.75	20	exon,intron	.	VIT_200s0226g00020	VIT_200s0226g00020.2	other exon (7 | 8),other intron (6,7 | 7),UTR3	protein
chrUn	14770001	14771000	0.000234	0.00569	16	15	10	2	0.213333	93.75	20	exon,intron	.	VIT_200s0226g00020	VIT_200s0226g00020.1	other exon (8 | 9),other intron (7,8 | 8),UTR3	protein
chrUn	14770001	14771000	0.000234	0.00569	16	15	10	2	0.213333	93.75	20	exon,intron	.	VIT_200s0226g00020	VIT_200s0226g00020.3	other exon (7 | 8),other intron (6,7 | 7),UTR3	protein
chrUn	14770001	14771000	0.000234	0.00569	16	15	10	2	0.213333	93.75	20	downstream	758	VIT_200s0226g00030	VIT_200s0226g00030.2	.	protein
chrUn	14823001	14824000	0.000119	0.00334	10	0	10	9	#DIV/0!	0	90	exon,intron	.	VIT_200s0226g00060	VIT_200s0226g00060.1	other exon (4 | 13),other intron (3,4 | 12)	protein
chrUn	14823001	14824000	0.000119	0.00334	10	0	10	9	#DIV/0!	0	90	exon,intron	.	VIT_200s0226g00060	VIT_200s0226g00060.2	other exon (3 | 12),other intron (2,3 | 11)	protein
chrUn	14824001	14825000	3.19e-19	1.31e-15	35	23	181	3	0.0252625	65.71	1.66	exon,intron	.	VIT_200s0226g00060	VIT_200s0226g00060.1	other exon (5,6 | 13),other intron (4,5,6 | 12)	protein
chrUn	14824001	14825000	3.19e-19	1.31e-15	35	23	181	3	0.0252625	65.71	1.66	exon,intron	.	VIT_200s0226g00060	VIT_200s0226g00060.2	other exon (4,5 | 12),other intron (3,4,5 | 11)	protein
chrUn	14827001	14828000	3.06e-07	2.58e-05	10	10	15	0	0	100	0	intron	.	VIT_200s0226g00060	VIT_200s0226g00060.1	other intron (7 | 12)	protein
chrUn	14827001	14828000	3.06e-07	2.58e-05	10	10	15	0	0	100	0	intron	.	VIT_200s0226g00060	VIT_200s0226g00060.2	other intron (6 | 11)	protein
chrUn	14862001	14863000	5.12e-07	3.58e-05	63	7	161	73	4.08101	11.11	45.34	downstream	1008	VIT_200s0226g00080	VIT_200s0226g00080.1	.	protein
chrUn	14908001	14909000	0.00162	0.0257	492	5	80	6	7.35294	1.02	7.5	promotor,exon	.	VIT_200s0226g00140	VIT_200s0226g00140.1	1st exon,other exon (1,2 | 6),UTR5	protein
chrUn	14924001	14925000	0.000693	0.0296	105	0	131	13	#DIV/0!	0	9.92	exon	.	VIT_200s0226g00160	VIT_200s0226g00160.1	other exon (5,6,7 | 13)	protein
chrUn	14933001	14934000	0.000119	0.00334	10	9	10	0	0	90	0	promotor	506	VIT_200s0226g00160	VIT_200s0226g00160.1	.	protein
chrUn	15017001	15018000	0.00239	0.0341	491	11	530	1	0.0848214	2.24	0.19	exon,intron	.	VIT_200s0227g00060	VIT_200s0227g00060.2	other exon (8,9,10,11,12 | 16),other intron (8,9,10,11,12 | 15)	protein
chrUn	15017001	15018000	0.00239	0.0341	491	11	530	1	0.0848214	2.24	0.19	downstream,exon,intron	.	VIT_200s0227g00060	VIT_200s0227g00060.5	other exon (8,9,10,11 | 11),other intron (8,9,10 | 10),UTR3	protein
chrUn	15017001	15018000	0.00239	0.0341	491	11	530	1	0.0848214	2.24	0.19	exon,intron	.	VIT_200s0227g00060	VIT_200s0227g00060.3	other exon (8,9,10,11,12 | 16),other intron (8,9,10,11,12 | 15)	protein
chrUn	15017001	15018000	0.00239	0.0341	491	11	530	1	0.0848214	2.24	0.19	exon,intron	.	VIT_200s0227g00060	VIT_200s0227g00060.1	other exon (8,9,10,11,12 | 17),other intron (8,9,10,11,12 | 16)	protein
chr6	4407001	4408000	0.0038	0.048	191	5	387	0	0	2.62	0	intergenic	-17936 | +12260	VIT_206s0004g03520 / VIT_206s0004g03530	.	.	.
chr11	16817001	16818000	0.00135	0.0479	12	8	11	0	0	66.67	0	intergenic	-17932 | +41810	VIT_211s0103g00660 / VIT_211s0103g00750	.	.	.
chr19	17490001	17491000	0.00379	0.0479	50	1	50	11	11	2	22	intergenic	-22043 | +6319	VIT_219s0093g00480 / VIT_219s0093g00500	.	.	.
chrUn	15017001	15018000	0.00239	0.0341	491	11	530	1	0.0848214	2.24	0.19	exon,intron	.	VIT_200s0227g00060	VIT_200s0227g00060.4	other exon (7,8,9,10,11 | 15),other intron (7,8,9,10,11 | 14)	protein
chrUn	15069001	15070000	0.000175	0.00458	75	44	11	0	0	58.67	0	promotor,exon,intron	.	VIT_200s0227g00120	VIT_200s0227g00120.1	1st exon (1 | 2),1st intron (1 | 1)	protein
chrUn	15402001	15403000	0.00196	0.0296	402	3	261	12	6.13333	0.75	4.6	downstream	1655	VIT_200s0229g00020	VIT_200s0229g00020.1	.	protein
chrUn	15401001	15402000	4.33e-07	3.41e-05	57	33	22	0	0	57.89	0	downstream	655	VIT_200s0229g00020	VIT_200s0229g00020.1	.	protein
chrUn	15402001	15403000	0.00196	0.0296	402	3	261	12	6.13333	0.75	4.6	exon	.	VIT_200s0229g00030	VIT_200s0229g00030.1	other exon (12,13 | 15)	protein
chrUn	15401001	15402000	4.33e-07	3.41e-05	57	33	22	0	0	57.89	0	exon	.	VIT_200s0229g00030	VIT_200s0229g00030.1	other exon (13 | 15),UTR3	protein
chrUn	15447001	15448000	0.000577	0.0117	355	12	311	0	0	3.38	0	exon,intron	.	VIT_200s0229g00100	VIT_200s0229g00100.1	other exon (3,4,5,6 | 9),other intron (3,4,5 | 8)	protein
chrUn	15456001	15457000	0.000855	0.0157	725	44	289	4	0.227348	6.07	1.38	exon	.	VIT_200s0229g00110	VIT_200s0229g00110.1	other exon (11,12 | 18)	protein
chrUn	15455001	15456000	6.6e-05	0.0021	258	12	521	2	0.0817204	4.65	0.38	exon	.	VIT_200s0229g00110	VIT_200s0229g00110.1	other exon (13 | 18)	protein
chrUn	15479001	15480000	1.36e-07	3.11e-05	11	5	201	0	0	45.45	0	exon	.	VIT_200s0229g00120	VIT_200s0229g00120.1	other exon (4 | 11)	protein
chr3	15752001	15753000	0.00345	0.0479	10	0	55	28	#DIV/0!	0	50.91	intergenic	-20591 | +5499	VIT_203s0017g00760 / VIT_203s0017g00770	.	.	.
chr4	22069001	22070000	0.00379	0.0479	60	0	100	12	#DIV/0!	0	12	intergenic	-8013 | +27937	VIT_204s0044g00870 / VIT_204s0044g00880	.	.	.
chr4	16582001	16583000	0.00379	0.0479	50	1	50	11	11	2	22	intergenic	-2186 | +16214	VIT_204s0023g00370 / VIT_204s0023g00380	.	.	.
chr6	3471001	3472000	0.00134	0.0479	10	4	56	1	0.04475	40	1.79	.	.	VIT_206s0004g02770	VIT_206s0004g02770.6	.	protein
chr6	3471001	3472000	0.00134	0.0479	10	4	56	1	0.04475	40	1.79	.	.	VIT_206s0004g02770	VIT_206s0004g02770.5	.	protein
chr6	3471001	3472000	0.00134	0.0479	10	4	56	1	0.04475	40	1.79	.	.	VIT_206s0004g02770	VIT_206s0004g02770.3	.	protein
chr6	3471001	3472000	0.00134	0.0479	10	4	56	1	0.04475	40	1.79	.	.	VIT_206s0004g02770	VIT_206s0004g02770.4	.	protein
chr6	3471001	3472000	0.00134	0.0479	10	4	56	1	0.04475	40	1.79	.	.	VIT_206s0004g02770	VIT_206s0004g02770.2	.	protein
chr6	3471001	3472000	0.00134	0.0479	10	4	56	1	0.04475	40	1.79	.	.	VIT_206s0004g02770	VIT_206s0004g02770.1	.	protein
chr7	9388001	9389000	0.00379	0.0479	113	3	163	20	4.63019	2.65	12.27	intergenic	-2966 | +11180	VIT_207s0005g05365 / VIT_207s0005g05380	.	.	.
chr1	17717001	17718000	0.00378	0.0478	31	7	34	0	0	22.58	0	intergenic	-35099 | +32966	VIT_201s0010g01480 / VIT_201s0010g01490	.	.	.
chr18	1873001	1874000	0.00343	0.0478	11	6	13	0	0	54.55	0	intergenic	-8789 | +3353	VIT_218s0001g01270 / VIT_218s0001g01300	.	.	.
chrUn	15501001	15502000	0.00277	0.0381	116	9	197	2	0.131443	7.76	1.02	exon,intron	.	VIT_200s0229g00140	VIT_200s0229g00140.2	other exon (5,6,7 | 12),other intron (4,5,6,7 | 11)	protein
chrUn	15501001	15502000	0.00277	0.0381	116	9	197	2	0.131443	7.76	1.02	exon,intron	.	VIT_200s0229g00140	VIT_200s0229g00140.1	other exon (4,5,6 | 11),other intron (3,4,5,6 | 10)	protein
chrUn	15501001	15502000	0.00277	0.0381	116	9	197	2	0.131443	7.76	1.02	exon,intron	.	VIT_200s0229g00140	VIT_200s0229g00140.3	other exon (2,3 | 8),1st intron,other intron (1,2,3 | 7),UTR5	protein
chrUn	15501001	15502000	0.00277	0.0381	116	9	197	2	0.131443	7.76	1.02	exon,intron	.	VIT_200s0229g00140	VIT_200s0229g00140.4	1st exon,other exon (1,2 | 7),1st intron,other intron (1,2 | 6),UTR5	protein
chrUn	15501001	15502000	0.00277	0.0381	116	9	197	2	0.131443	7.76	1.02	promotor,exon,intron	.	VIT_200s0229g00140	VIT_200s0229g00140.5	1st exon,other exon (1,2 | 6),1st intron,other intron (1,2 | 5),UTR5	protein
chrUn	16260001	16261000	2.65e-05	0.00246	47	34	10	0	0	72.34	0	promotor,downstream,exon	.	VIT_200s0238g00085	VIT_200s0238g00085.1	1st exon (1 | 1),UTR5	protein
chrUn	16472001	16473000	9.57e-06	0.000433	244	38	191	6	0.20167	15.57	3.14	promotor,exon	.	VIT_200s0239g00120	VIT_200s0239g00120.1	1st exon (1 | 2)	protein
chrUn	16574001	16575000	0.000355	0.00798	246	17	207	1	0.0694645	6.91	0.48	downstream	762	VIT_200s0240g00050	VIT_200s0240g00050.1	.	protein
chrUn	16963001	16964000	0.000396	0.0087	59	12	50	0	0	20.34	0	downstream	1774	VIT_200s0245g00040	VIT_200s0245g00040.1	.	protein
chrUn	16963001	16964000	0.000396	0.0087	59	12	50	0	0	20.34	0	downstream	989	VIT_200s0245g00050	VIT_200s0245g00050.1	.	protein
chrUn	17265001	17266000	0.000221	0.00544	10	0	11	9	#DIV/0!	0	81.82	downstream,exon,intron	.	VIT_200s0250g00020	VIT_200s0250g00020.4	other exon (12 | 12),other intron (11 | 11),UTR3	protein
chr4	17945001	17946000	0.00378	0.0478	449	15	218	0	0	3.34	0	intergenic	-7770 | +7647	VIT_204s0023g01430 / VIT_204s0023g01432	.	.	.
chr7	18984001	18985000	0.00134	0.0478	10	5	119	9	0.1512	50	7.56	intergenic	-20236 | +3643	VIT_207s0031g02630 / VIT_207s0031g02640	.	.	.
chr13	3381001	3382000	0.00377	0.0477	333	6	165	12	4.03889	1.8	7.27	intergenic	-8384 | +12297	VIT_213s0019g02070 / VIT_213s0019g02080	.	.	.
chrUn	17265001	17266000	0.000221	0.00544	10	0	11	9	#DIV/0!	0	81.82	exon,intron	.	VIT_200s0250g00020	VIT_200s0250g00020.1	other exon (12 | 14),other intron (11,12 | 13)	protein
chrUn	17265001	17266000	0.000221	0.00544	10	0	11	9	#DIV/0!	0	81.82	exon,intron	.	VIT_200s0250g00020	VIT_200s0250g00020.3	other exon (11 | 13),other intron (10,11 | 12)	protein
chrUn	17265001	17266000	0.000221	0.00544	10	0	11	9	#DIV/0!	0	81.82	exon,intron	.	VIT_200s0250g00020	VIT_200s0250g00020.2	other exon (11 | 13),other intron (10,11 | 12)	protein
chrUn	17258001	17259000	5.99e-05	0.00194	187	9	356	0	0	4.81	0	intron	.	VIT_200s0250g00020	VIT_200s0250g00020.4	other intron (8 | 11)	protein
chrUn	17258001	17259000	5.99e-05	0.00194	187	9	356	0	0	4.81	0	intron	.	VIT_200s0250g00020	VIT_200s0250g00020.2	other intron (8 | 12)	protein
chrUn	17258001	17259000	5.99e-05	0.00194	187	9	356	0	0	4.81	0	intron	.	VIT_200s0250g00020	VIT_200s0250g00020.1	other intron (8 | 13)	protein
chrUn	17258001	17259000	5.99e-05	0.00194	187	9	356	0	0	4.81	0	intron	.	VIT_200s0250g00020	VIT_200s0250g00020.3	other intron (7 | 12)	protein
chrUn	17265001	17266000	0.000221	0.00544	10	0	11	9	#DIV/0!	0	81.82	promotor	1938	VIT_200s0250g00030	VIT_200s0250g00030.6	.	protein
chrUn	17265001	17266000	0.000221	0.00544	10	0	11	9	#DIV/0!	0	81.82	promotor	1938	VIT_200s0250g00030	VIT_200s0250g00030.5	.	protein
chrUn	17265001	17266000	0.000221	0.00544	10	0	11	9	#DIV/0!	0	81.82	promotor	1938	VIT_200s0250g00030	VIT_200s0250g00030.7	.	protein
chrUn	17265001	17266000	0.000221	0.00544	10	0	11	9	#DIV/0!	0	81.82	promotor	1938	VIT_200s0250g00030	VIT_200s0250g00030.3	.	protein
chrUn	17265001	17266000	0.000221	0.00544	10	0	11	9	#DIV/0!	0	81.82	promotor	1938	VIT_200s0250g00030	VIT_200s0250g00030.1	.	protein
chr6	12211001	12212000	0.00377	0.0477	152	6	891	6	0.16962	3.95	0.67	intergenic	-2678 | +24111	VIT_206s0009g00965 / VIT_206s0009g00970	.	.	.
chr11	4924001	4925000	0.00376	0.0476	100	2	467	51	5.46	2	10.92	intergenic	-5536 | +4245	VIT_211s0016g05520 / VIT_211s0016g05530	.	.	.
chrUn	17265001	17266000	0.000221	0.00544	10	0	11	9	#DIV/0!	0	81.82	promotor	1938	VIT_200s0250g00030	VIT_200s0250g00030.2	.	protein
chrUn	17271001	17272000	0.00215	0.0316	562	21	289	1	0.0935829	3.74	0.35	exon,intron	.	VIT_200s0250g00030	VIT_200s0250g00030.6	other exon (2 | 8),1st intron,other intron (1,2 | 7)	protein
chrUn	17271001	17272000	0.00215	0.0316	562	21	289	1	0.0935829	3.74	0.35	exon,intron	.	VIT_200s0250g00030	VIT_200s0250g00030.5	other exon (2 | 11),1st intron,other intron (1,2 | 10)	protein
chrUn	17271001	17272000	0.00215	0.0316	562	21	289	1	0.0935829	3.74	0.35	exon,intron	.	VIT_200s0250g00030	VIT_200s0250g00030.3	other exon (2 | 13),1st intron,other intron (1,2 | 12)	protein
chrUn	17271001	17272000	0.00215	0.0316	562	21	289	1	0.0935829	3.74	0.35	exon,intron	.	VIT_200s0250g00030	VIT_200s0250g00030.7	other exon (2 | 13),1st intron,other intron (1,2 | 12)	protein
chrUn	17271001	17272000	0.00215	0.0316	562	21	289	1	0.0935829	3.74	0.35	exon,intron	.	VIT_200s0250g00030	VIT_200s0250g00030.1	other exon (2 | 14),1st intron,other intron (1,2 | 13)	protein
chrUn	17271001	17272000	0.00215	0.0316	562	21	289	1	0.0935829	3.74	0.35	exon,intron	.	VIT_200s0250g00030	VIT_200s0250g00030.2	other exon (2 | 13),1st intron,other intron (1,2 | 12)	protein
chrUn	17271001	17272000	0.00215	0.0316	562	21	289	1	0.0935829	3.74	0.35	promotor,exon,intron	.	VIT_200s0250g00030	VIT_200s0250g00030.4	1st exon (1 | 12),1st intron (1 | 11),UTR5	protein
chrUn	17618001	17619000	1.39e-05	0.00148	21	1	21	15	15.0063	4.76	71.43	intron	.	VIT_200s0252g00030	VIT_200s0252g00030.1	other intron (3 | 6)	protein
chrUn	17603001	17604000	2.16e-05	0.000828	20	9	50	1	0.0444444	45	2	intron	.	VIT_200s0252g00030	VIT_200s0252g00030.1	1st intron (1 | 6)	protein
chrUn	17644001	17645000	0.00127	0.0213	174	3	100	11	6.39535	1.72	11	promotor	1283	VIT_200s0252g00050	VIT_200s0252g00050.2	.	protein
chrUn	17644001	17645000	0.00127	0.0213	174	3	100	11	6.39535	1.72	11	promotor	1444	VIT_200s0252g00050	VIT_200s0252g00050.1	.	protein
chrUn	17641001	17642000	0.000104	0.00303	12	10	10	0	0	83.33	0	promotor	904	VIT_200s0252g00050	VIT_200s0252g00050.3	.	protein
chrUn	17659001	17660000	0.000576	0.0117	409	0	218	7	#DIV/0!	0	3.21	intron	.	VIT_200s0252g00060	VIT_200s0252g00060.2	other intron (7 | 10)	protein
chrUn	17659001	17660000	0.000576	0.0117	409	0	218	7	#DIV/0!	0	3.21	downstream	1794	VIT_200s0252g00060	VIT_200s0252g00060.4	.	protein
chrUn	17659001	17660000	0.000576	0.0117	409	0	218	7	#DIV/0!	0	3.21	intron	.	VIT_200s0252g00060	VIT_200s0252g00060.1	other intron (8 | 10)	protein
chrUn	17659001	17660000	0.000576	0.0117	409	0	218	7	#DIV/0!	0	3.21	intron	.	VIT_200s0252g00060	VIT_200s0252g00060.3	other intron (7 | 9)	protein
chrUn	17668001	17669000	9.29e-05	0.00276	20	2	21	15	7.143	10	71.43	exon,intron	.	VIT_200s0252g00060	VIT_200s0252g00060.2	other exon (11 | 11),other intron (10 | 10),UTR3	protein
chrUn	17668001	17669000	9.29e-05	0.00276	20	2	21	15	7.143	10	71.43	exon,intron	.	VIT_200s0252g00060	VIT_200s0252g00060.1	other exon (11 | 11),other intron (10 | 10),UTR3	protein
chrUn	17668001	17669000	9.29e-05	0.00276	20	2	21	15	7.143	10	71.43	exon,intron	.	VIT_200s0252g00060	VIT_200s0252g00060.3	other exon (10 | 10),other intron (9 | 9),UTR3	protein
chr4	5666001	5667000	0.00341	0.0475	33	1	52	15	9.52145	3.03	28.85	intergenic	-2201 | +9559	VIT_204s0008g05970 / VIT_204s0008g05980	.	.	.
chr1	18601001	18602000	0.00374	0.0474	231	22	102	1	0.102941	9.52	0.98	intergenic	-17560 | +3330	VIT_201s0010g01940 / VIT_201s0010g01950	.	.	.
chr16	17504001	17505000	0.00339	0.0474	33	16	11	0	0	48.48	0	intergenic	-10008 | +7715	VIT_216s0050g00550 / VIT_216s0050g00570	.	.	.
chrUn	17668001	17669000	9.29e-05	0.00276	20	2	21	15	7.143	10	71.43	downstream	1319	VIT_200s0252g00070	VIT_200s0252g00070.2	.	protein
chrUn	17668001	17669000	9.29e-05	0.00276	20	2	21	15	7.143	10	71.43	downstream	1451	VIT_200s0252g00070	VIT_200s0252g00070.1	.	protein
chrUn	17668001	17669000	9.29e-05	0.00276	20	2	21	15	7.143	10	71.43	downstream	1451	VIT_200s0252g00070	VIT_200s0252g00070.3	.	protein
chr18_random	3286001	3287000	0.00373	0.0473	1631	29	786	3	0.213483	1.78	0.38	intergenic	-11466 | +7183	VIT_218s0001g03360 / VIT_218s0001g03380	.	.	.
chrUn	17694001	17695000	0.00151	0.0254	44	0	51	10	#DIV/0!	0	19.61	downstream	661	VIT_200s0252g00120	VIT_200s0252g00120.1	.	protein
chrUn	17694001	17695000	0.00151	0.0254	44	0	51	10	#DIV/0!	0	19.61	downstream	945	VIT_200s0252g00130	VIT_200s0252g00130.2	.	protein
chrUn	17694001	17695000	0.00151	0.0254	44	0	51	10	#DIV/0!	0	19.61	downstream	967	VIT_200s0252g00130	VIT_200s0252g00130.3	.	protein
chrUn	17694001	17695000	0.00151	0.0254	44	0	51	10	#DIV/0!	0	19.61	downstream	967	VIT_200s0252g00130	VIT_200s0252g00130.4	.	protein
chrUn	17694001	17695000	0.00151	0.0254	44	0	51	10	#DIV/0!	0	19.61	downstream	967	VIT_200s0252g00130	VIT_200s0252g00130.6	.	protein
chrUn	17694001	17695000	0.00151	0.0254	44	0	51	10	#DIV/0!	0	19.61	downstream	967	VIT_200s0252g00130	VIT_200s0252g00130.5	.	protein
chrUn	17694001	17695000	0.00151	0.0254	44	0	51	10	#DIV/0!	0	19.61	downstream	1018	VIT_200s0252g00130	VIT_200s0252g00130.1	.	protein
chrUn	17698001	17699000	8.97e-16	2.98e-13	155	48	382	17	0.143687	30.97	4.45	promotor,exon	.	VIT_200s0252g00130	VIT_200s0252g00130.2	1st exon (1 | 5),UTR5	protein
chrUn	17698001	17699000	8.97e-16	2.98e-13	155	48	382	17	0.143687	30.97	4.45	promotor,exon	.	VIT_200s0252g00130	VIT_200s0252g00130.4	1st exon (1 | 4),UTR5	protein
chrUn	17698001	17699000	8.97e-16	2.98e-13	155	48	382	17	0.143687	30.97	4.45	promotor,exon	.	VIT_200s0252g00130	VIT_200s0252g00130.3	1st exon (1 | 4),UTR5	protein
chrUn	17698001	17699000	8.97e-16	2.98e-13	155	48	382	17	0.143687	30.97	4.45	promotor,exon	.	VIT_200s0252g00130	VIT_200s0252g00130.5	1st exon (1 | 3),UTR5	protein
chrUn	17698001	17699000	8.97e-16	2.98e-13	155	48	382	17	0.143687	30.97	4.45	promotor,exon	.	VIT_200s0252g00130	VIT_200s0252g00130.6	1st exon (1 | 3),UTR5	protein
chrUn	17698001	17699000	8.97e-16	2.98e-13	155	48	382	17	0.143687	30.97	4.45	promotor,exon	.	VIT_200s0252g00130	VIT_200s0252g00130.1	1st exon (1 | 5),UTR5	protein
chrUn	17700001	17701000	0.00103	0.0188	11	8	10	0	0	72.73	0	promotor	1942	VIT_200s0252g00130	VIT_200s0252g00130.2	.	protein
chrUn	17700001	17701000	0.00103	0.0188	11	8	10	0	0	72.73	0	promotor	1942	VIT_200s0252g00130	VIT_200s0252g00130.3	.	protein
chrUn	17700001	17701000	0.00103	0.0188	11	8	10	0	0	72.73	0	promotor	1942	VIT_200s0252g00130	VIT_200s0252g00130.4	.	protein
chrUn	17700001	17701000	0.00103	0.0188	11	8	10	0	0	72.73	0	promotor	1608	VIT_200s0252g00130	VIT_200s0252g00130.6	.	protein
chrUn	17700001	17701000	0.00103	0.0188	11	8	10	0	0	72.73	0	promotor	1608	VIT_200s0252g00130	VIT_200s0252g00130.5	.	protein
chrUn	17700001	17701000	0.00103	0.0188	11	8	10	0	0	72.73	0	promotor	1942	VIT_200s0252g00130	VIT_200s0252g00130.1	.	protein
chrUn	17748001	17749000	0.00249	0.0373	69	8	73	0	0	11.59	0	downstream	1453	VIT_200s0253g00050	VIT_200s0253g00050.2	.	protein
chrUn	17748001	17749000	0.00249	0.0373	69	8	73	0	0	11.59	0	downstream	1453	VIT_200s0253g00050	VIT_200s0253g00050.1	.	protein
chrUn	17748001	17749000	0.00249	0.0373	69	8	73	0	0	11.59	0	downstream	835	VIT_200s0253g00060	VIT_200s0253g00060.1	.	protein
chrUn	17748001	17749000	0.00249	0.0373	69	8	73	0	0	11.59	0	downstream	1860	VIT_200s0253g00060	VIT_200s0253g00060.2	.	protein
chrUn	17866001	17867000	9.35e-05	0.00647	45	0	122	28	#DIV/0!	0	22.95	promotor	1929	VIT_200s0253g00150	VIT_200s0253g00150.1	.	protein
chrUn	17866001	17867000	9.35e-05	0.00647	45	0	122	28	#DIV/0!	0	22.95	downstream,exon	.	VIT_200s0253g00160	VIT_200s0253g00160.1	other exon (2,3 | 3)	protein
chrUn	17876001	17877000	9.45e-06	0.00109	31	0	49	20	#DIV/0!	0	40.82	promotor	716	VIT_200s0253g00170	VIT_200s0253g00170.1	.	protein
chrUn	17876001	17877000	9.45e-06	0.00109	31	0	49	20	#DIV/0!	0	40.82	downstream,exon	.	VIT_200s0253g00180	VIT_200s0253g00180.1	other exon (2 | 2),UTR3	protein
chr4	13834001	13835000	0.00372	0.0473	51	2	238	48	5.14541	3.92	20.17	intergenic	-183480 | +77800	VIT_204s0043g00340 / VIT_204s0043g00350	.	.	.
chr11	6965001	6966000	0.00371	0.0472	222	42	31	0	0	18.92	0	intergenic	-37578 | +12034	VIT_211s0149g00100 / VIT_211s0149g00120	.	.	.
chr13	2035001	2036000	0.00131	0.0472	30	0	74	19	#DIV/0!	0	25.68	.	.	VIT_213s0067g03620	VIT_213s0067g03620.5	.	protein
chr13	2035001	2036000	0.00131	0.0472	30	0	74	19	#DIV/0!	0	25.68	.	.	VIT_213s0067g03620	VIT_213s0067g03620.1	.	protein
chr13	2035001	2036000	0.00131	0.0472	30	0	74	19	#DIV/0!	0	25.68	.	.	VIT_213s0067g03620	VIT_213s0067g03620.4	.	protein
chr13	2035001	2036000	0.00131	0.0472	30	0	74	19	#DIV/0!	0	25.68	.	.	VIT_213s0067g03620	VIT_213s0067g03620.2	.	protein
chr13	2035001	2036000	0.00131	0.0472	30	0	74	19	#DIV/0!	0	25.68	.	.	VIT_213s0067g03620	VIT_213s0067g03620.3	.	protein
chr13	2035001	2036000	0.00131	0.0472	30	0	74	19	#DIV/0!	0	25.68	.	.	VIT_213s0067g03620	VIT_213s0067g03620.7	.	protein
chr13	2035001	2036000	0.00131	0.0472	30	0	74	19	#DIV/0!	0	25.68	.	.	VIT_213s0067g03620	VIT_213s0067g03620.6	.	protein
chr14	21986001	21987000	0.00372	0.0472	310	12	276	1	0.0930233	3.87	0.36	.	.	VIT_214s0083g00100	VIT_214s0083g00100.3	.	protein
chr14	21986001	21987000	0.00372	0.0472	310	12	276	1	0.0930233	3.87	0.36	.	.	VIT_214s0083g00100	VIT_214s0083g00100.1	.	protein
chr14	21986001	21987000	0.00372	0.0472	310	12	276	1	0.0930233	3.87	0.36	.	.	VIT_214s0083g00100	VIT_214s0083g00100.2	.	protein
chr18	15658001	15659000	0.00338	0.0472	12	0	30	14	#DIV/0!	0	46.67	intergenic	-496626 | +114213	VIT_218s0076g00100 / VIT_218s0076g00190	.	.	.
chr18	20000001	20001000	0.00372	0.0472	697	2	358	8	7.68966	0.29	2.23	.	.	VIT_218s0072g00720	VIT_218s0072g00720.2	.	protein
chr18	20000001	20001000	0.00372	0.0472	697	2	358	8	7.68966	0.29	2.23	.	.	VIT_218s0072g00720	VIT_218s0072g00720.1	.	protein
chrUn	18367001	18368000	2.77e-24	1.86e-21	258	26	71	51	7.12599	10.08	71.83	promotor	1931	VIT_200s0259g00010	VIT_200s0259g00010.2	.	protein
chrUn	18367001	18368000	2.77e-24	1.86e-21	258	26	71	51	7.12599	10.08	71.83	promotor	1931	VIT_200s0259g00010	VIT_200s0259g00010.1	.	protein
chrUn	18379001	18380000	1.92e-12	4.24e-10	298	75	289	14	0.192292	25.17	4.84	downstream	308	VIT_200s0259g00030	VIT_200s0259g00030.1	.	protein
chrUn	18378001	18379000	0.00104	0.0183	158	18	158	3	0.166813	11.39	1.9	downstream	1308	VIT_200s0259g00030	VIT_200s0259g00030.1	.	protein
chrUn	18396001	18397000	3.24e-11	5.96e-09	301	83	214	12	0.203482	27.57	5.61	downstream	826	VIT_200s0259g00050	VIT_200s0259g00050.1	.	protein
chrUn	18395001	18396000	1.72e-11	6.19e-09	98	88	23	4	0.193653	89.8	17.39	downstream,exon	.	VIT_200s0259g00050	VIT_200s0259g00050.1	other exon (2 | 2),UTR3	protein
chrUn	18395001	18396000	1.12e-07	9.45e-06	498	155	79	4	0.162596	31.12	5.06	downstream,exon	.	VIT_200s0259g00050	VIT_200s0259g00050.1	other exon (2 | 2),UTR3	protein
chrUn	18395001	18396000	6.56e-24	4.85e-20	111	100	34	0	0	90.09	0	downstream,exon	.	VIT_200s0259g00050	VIT_200s0259g00050.1	other exon (2 | 2),UTR3	protein
chrUn	18396001	18397000	3.24e-11	5.96e-09	301	83	214	12	0.203482	27.57	5.61	downstream,exon	.	VIT_200s0259g00060	VIT_200s0259g00060.1	other exon (2 | 2)	protein
chrUn	18395001	18396000	1.72e-11	6.19e-09	98	88	23	4	0.193653	89.8	17.39	downstream	747	VIT_200s0259g00060	VIT_200s0259g00060.1	.	protein
chrUn	18395001	18396000	1.12e-07	9.45e-06	498	155	79	4	0.162596	31.12	5.06	downstream	747	VIT_200s0259g00060	VIT_200s0259g00060.1	.	protein
chrUn	18395001	18396000	6.56e-24	4.85e-20	111	100	34	0	0	90.09	0	downstream	747	VIT_200s0259g00060	VIT_200s0259g00060.1	.	protein
chrUn	18497001	18498000	3.04e-07	2.58e-05	90	10	30	18	5.40054	11.11	60	exon,intron	.	VIT_200s0259g00160	VIT_200s0259g00160.3	other exon (3 | 3),other intron (2 | 2),UTR3	protein
chrUn	18497001	18498000	3.04e-07	2.58e-05	90	10	30	18	5.40054	11.11	60	exon,intron	.	VIT_200s0259g00160	VIT_200s0259g00160.2	other exon (3 | 3),other intron (2 | 2),UTR3	protein
chrUn	18497001	18498000	3.04e-07	2.58e-05	90	10	30	18	5.40054	11.11	60	exon	.	VIT_200s0259g00160	VIT_200s0259g00160.5	other exon (2 | 2),UTR3	protein
chrUn	18497001	18498000	3.04e-07	2.58e-05	90	10	30	18	5.40054	11.11	60	exon,intron	.	VIT_200s0259g00160	VIT_200s0259g00160.1	other exon (3 | 3),other intron (2 | 2),UTR3	protein
chrUn	18497001	18498000	3.04e-07	2.58e-05	90	10	30	18	5.40054	11.11	60	exon,intron	.	VIT_200s0259g00160	VIT_200s0259g00160.4	other exon (2 | 2),1st intron (1 | 1),UTR3	protein
chrUn	18497001	18498000	3.04e-07	2.58e-05	90	10	30	18	5.40054	11.11	60	exon	.	VIT_200s0259g00170	VIT_200s0259g00170.1	other exon (2 | 2),UTR3	protein
chr19	4608001	4609000	0.00372	0.0472	212	5	433	0	0	2.36	0	intergenic	-2368 | +2355	VIT_219s0014g04320 / VIT_219s0014g04330	.	.	.
chr2	10300001	10301000	0.00372	0.0472	90	13	70	1	0.0990305	14.44	1.43	intergenic	-5937 | +67321	VIT_202s0012g02660 / VIT_202s0012g02665	.	.	.
chrUn	23524001	23525000	0.00372	0.0472	115	14	103	2	0.159408	12.17	1.94	intergenic	-49541 | +69674	VIT_200s0324g00110 / VIT_200s0327g00010	.	.	.
chr12	807001	808000	0.00371	0.0471	726	27	309	2	0.174731	3.72	0.65	.	.	VIT_212s0028g00200	VIT_212s0028g00200.1	.	protein
chr12	807001	808000	0.00371	0.0471	726	27	309	2	0.174731	3.72	0.65	.	.	VIT_212s0028g00200	VIT_212s0028g00200.2	.	protein
chr12	807001	808000	0.00371	0.0471	726	27	309	2	0.174731	3.72	0.65	.	.	VIT_212s0028g00200	VIT_212s0028g00200.3	.	protein
chrUn	18546001	18547000	1.89e-05	0.00187	31	29	10	2	0.213789	93.55	20	intron	.	VIT_200s0260g00060	VIT_200s0260g00060.2	other intron (2 | 5)	protein
chrUn	18546001	18547000	1.89e-05	0.00187	31	29	10	2	0.213789	93.55	20	intron	.	VIT_200s0260g00060	VIT_200s0260g00060.1	other intron (2 | 6)	protein
chrUn	18547001	18548000	5.84e-05	0.0019	40	7	202	2	0.0565714	17.5	0.99	intron	.	VIT_200s0260g00060	VIT_200s0260g00060.1	other intron (2 | 6)	protein
chrUn	18547001	18548000	5.84e-05	0.0019	40	7	202	2	0.0565714	17.5	0.99	intron	.	VIT_200s0260g00060	VIT_200s0260g00060.2	other intron (2 | 5)	protein
chrUn	18828001	18829000	0.00049	0.0103	75	20	63	3	0.178478	26.67	4.76	promotor,exon	.	VIT_200s0262g00010	VIT_200s0262g00010.1	1st exon (1 | 7),UTR5	protein
chrUn	18828001	18829000	5.33e-05	0.00417	35	8	76	0	0	22.86	0	promotor,exon	.	VIT_200s0262g00010	VIT_200s0262g00010.1	1st exon (1 | 7),UTR5	protein
chrUn	18968001	18969000	0.0038	0.048	131	4	392	0	0	3.05	0	promotor,exon,intron	.	VIT_200s0262g00180	VIT_200s0262g00180.1	1st exon,other exon (1,2,3 | 6),1st intron,other intron (1,2 | 5)	protein
chrUn	18991001	18992000	5.78e-05	0.00189	685	2	247	10	13.9655	0.29	4.05	exon,intron	.	VIT_200s0264g00020	VIT_200s0264g00020.2	other exon (3,4,5 | 5),other intron (3 | 4),UTR3	protein
chrUn	18991001	18992000	5.78e-05	0.00189	685	2	247	10	13.9655	0.29	4.05	downstream,exon,intron	.	VIT_200s0264g00020	VIT_200s0264g00020.1	other exon (3,4,5 | 5),other intron (3 | 4),UTR3	protein
chrUn	18991001	18992000	8.89e-07	6.02e-05	60	11	10	10	5.45554	18.33	100	exon,intron	.	VIT_200s0264g00020	VIT_200s0264g00020.2	other exon (3,4,5 | 5),other intron (3 | 4),UTR3	protein
chr3	9793001	9794000	0.0037	0.0471	40	2	60	17	5.666	5	28.33	intergenic	-15835 | +32280	VIT_203s0097g00090 / VIT_203s0097g00110	.	.	.
chr1	15819001	15820000	0.00369	0.047	60	13	80	4	0.230734	21.67	5	intergenic	-13180 | +8489	VIT_201s0010g00680 / VIT_201s0010g00690	.	.	.
chr14	24747001	24748000	0.00369	0.047	551	45	76	0	0	8.17	0	.	.	VIT_214s0068g00980	VIT_214s0068g00980.1	.	protein
chr14	24747001	24748000	0.00369	0.047	551	45	76	0	0	8.17	0	.	.	VIT_214s0068g00980	VIT_214s0068g00980.2	.	protein
chr14	24747001	24748000	0.00369	0.047	551	45	76	0	0	8.17	0	.	.	VIT_214s0068g00980	VIT_214s0068g00980.3	.	protein
chr18	9327001	9328000	0.00131	0.047	56	37	10	1	0.151355	66.07	10	intergenic	-2276 | +2143	VIT_218s0001g11000 / VIT_218s0001g11010	.	.	.
chrUn	18991001	18992000	8.89e-07	6.02e-05	60	11	10	10	5.45554	18.33	100	downstream,exon,intron	.	VIT_200s0264g00020	VIT_200s0264g00020.1	other exon (3,4,5 | 5),other intron (3 | 4),UTR3	protein
chrUn	19008001	19009000	0.00119	0.0203	227	7	532	1	0.0616883	3.08	0.19	exon,intron	.	VIT_200s0264g00030	VIT_200s0264g00030.1	other exon (13,14,15,16,17 | 20),other intron (12,13,14,15,16 | 19)	protein
chrUn	19008001	19009000	0.00119	0.0203	227	7	532	1	0.0616883	3.08	0.19	exon,intron	.	VIT_200s0264g00030	VIT_200s0264g00030.3	other exon (11,12,13,14,15 | 18),other intron (10,11,12,13,14 | 17)	protein
chrUn	19008001	19009000	0.00119	0.0203	227	7	532	1	0.0616883	3.08	0.19	exon,intron	.	VIT_200s0264g00030	VIT_200s0264g00030.2	other exon (7,8,9,10,11 | 14),other intron (6,7,8,9,10 | 13)	protein
chrUn	19020001	19021000	0.000102	0.00298	50	11	120	3	0.113636	22	2.5	promotor	1253	VIT_200s0264g00040	VIT_200s0264g00040.2	.	protein
chrUn	19020001	19021000	0.000102	0.00298	50	11	120	3	0.113636	22	2.5	promotor	1296	VIT_200s0264g00040	VIT_200s0264g00040.4	.	protein
chrUn	19020001	19021000	0.000102	0.00298	50	11	120	3	0.113636	22	2.5	promotor	1296	VIT_200s0264g00040	VIT_200s0264g00040.3	.	protein
chrUn	19020001	19021000	0.000102	0.00298	50	11	120	3	0.113636	22	2.5	promotor	1296	VIT_200s0264g00040	VIT_200s0264g00040.1	.	protein
chrUn	19015001	19016000	9.49e-05	0.00281	64	9	189	2	0.0753912	14.06	1.06	exon	.	VIT_200s0264g00040	VIT_200s0264g00040.2	other exon (7 | 9)	protein
chrUn	19015001	19016000	9.49e-05	0.00281	64	9	189	2	0.0753912	14.06	1.06	exon	.	VIT_200s0264g00040	VIT_200s0264g00040.4	other exon (6 | 8)	protein
chrUn	19015001	19016000	9.49e-05	0.00281	64	9	189	2	0.0753912	14.06	1.06	exon	.	VIT_200s0264g00040	VIT_200s0264g00040.3	other exon (6 | 8)	protein
chrUn	19015001	19016000	9.49e-05	0.00281	64	9	189	2	0.0753912	14.06	1.06	exon	.	VIT_200s0264g00040	VIT_200s0264g00040.1	other exon (7 | 9)	protein
chrUn	19020001	19021000	0.000102	0.00298	50	11	120	3	0.113636	22	2.5	downstream	1657	VIT_200s0264g00050	VIT_200s0264g00050.1	.	protein
chrUn	19080001	19081000	0.000119	0.00334	10	0	10	9	#DIV/0!	0	90	downstream,exon,intron	.	VIT_200s0264g00120	VIT_200s0264g00120.1	other exon (6,7 | 7),other intron (5,6 | 6),UTR3	protein
chrUn	19312001	19313000	1.82e-07	1.46e-05	145	12	856	5	0.0700483	8.28	0.58	downstream	928	VIT_200s0266g00020	VIT_200s0266g00020.1	.	protein
chrUn	19403001	19404000	2.03e-06	0.000118	610	30	335	0	0	4.92	0	promotor	448	VIT_200s0266g00070	VIT_200s0266g00070.1	.	protein
chrUn	19522001	19523000	0.0023	0.0332	10	4	30	0	0	40	0	exon	.	VIT_200s0267g00030	VIT_200s0267g00030.2	other exon (2,3 | 5)	protein
chrUn	19522001	19523000	0.0023	0.0332	10	4	30	0	0	40	0	exon	.	VIT_200s0267g00030	VIT_200s0267g00030.1	other exon (3,4 | 6)	protein
chrUn	19570001	19571000	0.000517	0.0107	276	28	141	2	0.140039	10.14	1.42	downstream,exon,intron	.	VIT_200s0267g00050	VIT_200s0267g00050.1	other exon (2 | 2),1st intron (1 | 1)	protein
chrUn	19616001	19617000	0.000141	0.00882	12	0	10	8	#DIV/0!	0	80	exon	.	VIT_200s0268g00020	VIT_200s0268g00020.1	other exon (3 | 7)	protein
chrUn	19616001	19617000	0.000141	0.00882	12	0	10	8	#DIV/0!	0	80	exon	.	VIT_200s0268g00020	VIT_200s0268g00020.2	other exon (3 | 5)	protein
chrUn	19844001	19845000	4.95e-06	0.000249	940	25	931	2	0.0789474	2.66	0.21	promotor	1658	VIT_200s0269g00170	VIT_200s0269g00170.1	.	protein
chrUn	19940001	19941000	0.000481	0.0101	23	0	30	12	#DIV/0!	0	40	downstream,exon	.	VIT_200s0270g00050	VIT_200s0270g00050.1	1st exon (1 | 1),UTR3	protein
chrUn	19963001	19964000	1.31e-09	2.6e-07	12	12	36	2	0.0556	100	5.56	exon	.	VIT_200s0270g00090	VIT_200s0270g00090.1	1st exon (1 | 1),UTR3	protein
chrUn	19960001	19961000	6.77e-05	0.00499	21	16	10	0	0	76.19	0	downstream	1893	VIT_200s0270g00090	VIT_200s0270g00090.1	.	protein
chrUn	19992001	19993000	0.00349	0.0452	443	55	51	0	0	12.42	0	promotor	241	VIT_200s0270g00120	VIT_200s0270g00120.1	.	protein
chrUn	20016001	20017000	3.66e-07	2.94e-05	10	0	20	19	#DIV/0!	0	95	downstream,exon	.	VIT_200s0270g00130	VIT_200s0270g00130.2	other exon (6 | 6),UTR3	protein
chr6	87001	88000	0.00369	0.047	119	12	210	5	0.236111	10.08	2.38	intergenic	-78885 | +7847	VIT_206s0004g00010 / VIT_206s0004g00020	.	.	.
chr15	8179001	8180000	0.00369	0.0469	50	0	212	28	#DIV/0!	0	13.21	intergenic	-48728 | +11592	VIT_215s0107g00130 / VIT_215s0107g00150	.	.	.
chrUn	20016001	20017000	3.66e-07	2.94e-05	10	0	20	19	#DIV/0!	0	95	downstream,exon	.	VIT_200s0270g00130	VIT_200s0270g00130.1	other exon (8 | 8),UTR3	protein
chrUn	20016001	20017000	3.52e-07	2.59e-05	100	0	53	13	#DIV/0!	0	24.53	downstream,exon	.	VIT_200s0270g00130	VIT_200s0270g00130.2	other exon (6 | 6),UTR3	protein
chrUn	20016001	20017000	3.52e-07	2.59e-05	100	0	53	13	#DIV/0!	0	24.53	downstream,exon	.	VIT_200s0270g00130	VIT_200s0270g00130.1	other exon (8 | 8),UTR3	protein
chr6	19984001	19985000	0.00369	0.0469	20	0	115	34	#DIV/0!	0	29.57	intergenic	-30935 | +9940	VIT_206s0080g00190 / VIT_206s0080g00200	.	.	.
chr13	22938001	22939000	0.00367	0.0468	107	6	20	6	5.34759	5.61	30	intergenic	-8252 | +18538	VIT_213s0064g01055 / VIT_213s0064g01060	.	.	.
chr14	21385001	21386000	0.0013	0.0468	15	1	32	18	8.43328	6.67	56.25	intergenic	-46591 | +30708	VIT_214s0006g03000 / VIT_214s0006g03020	.	.	.
chrUn	20111001	20112000	0.00241	0.0343	97	28	31	1	0.111881	28.87	3.23	downstream	1240	VIT_200s0271g00050	VIT_200s0271g00050.1	.	protein
chrUn	20120001	20121000	5.15e-06	0.000259	119	16	127	0	0	13.45	0	exon,intron	.	VIT_200s0271g00060	VIT_200s0271g00060.1	other exon (3,4,5,6,7 | 7),other intron (3,4,5,6 | 6)	protein
chrUn	20120001	20121000	5.15e-06	0.000259	119	16	127	0	0	13.45	0	downstream	460	VIT_200s0271g00070	VIT_200s0271g00070.1	.	protein
chrUn	20393001	20394000	0.000479	0.0101	10	0	31	20	#DIV/0!	0	64.52	downstream,exon	.	VIT_200s0274g00040	VIT_200s0274g00040.1	1st exon (1 | 1),UTR3	protein
chrUn	20498001	20499000	4.6e-92	3.58e-87	40072	756	44027	194	0.232804	1.89	0.44	exon,intron	.	VIT_200s0275g00030	VIT_200s0275g00030.1	other exon (3,4 | 9),other intron (2,3,4 | 8)	protein
chrUn	20498001	20499000	9.57e-116	1.06e-110	47482	937	52246	236	0.228426	1.97	0.45	exon,intron	.	VIT_200s0275g00030	VIT_200s0275g00030.1	other exon (3,4 | 9),other intron (2,3,4 | 8)	protein
chrUn	20781001	20782000	1.16e-10	1.93e-08	747	35	1200	5	0.0895522	4.69	0.42	downstream	1724	VIT_200s0279g00060	VIT_200s0279g00060.1	.	protein
chrUn	20780001	20781000	3.37e-08	3.26e-06	586	83	175	2	0.0805085	14.16	1.14	downstream	724	VIT_200s0279g00060	VIT_200s0279g00060.1	.	protein
chrUn	20781001	20782000	1.16e-10	1.93e-08	747	35	1200	5	0.0895522	4.69	0.42	promotor,exon	.	VIT_200s0279g00070	VIT_200s0279g00070.1	1st exon (1 | 1),UTR5	protein
chrUn	20780001	20781000	3.37e-08	3.26e-06	586	83	175	2	0.0805085	14.16	1.14	downstream,exon	.	VIT_200s0279g00070	VIT_200s0279g00070.1	1st exon (1 | 1),UTR3	protein
chrUn	20818001	20819000	0.00369	0.0469	87	8	275	5	0.197826	9.2	1.82	downstream	770	VIT_200s0279g00105	VIT_200s0279g00105.1	.	protein
chrUn	21120001	21121000	0.000288	0.00676	75	0	153	20	#DIV/0!	0	13.07	promotor,exon	.	VIT_200s0282g00060	VIT_200s0282g00060.1	1st exon,other exon (1,2,3 | 4),UTR5	protein
chrUn	21143001	21144000	0.00087	0.0165	12	7	43	4	0.159438	58.33	9.3	downstream,exon	.	VIT_200s0283g00010	VIT_200s0283g00010.1	other exon (7 | 7),UTR3	protein
chr16	5371001	5372000	0.00333	0.0467	11	2	12	10	4.58361	18.18	83.33	intergenic	-12850 | +50000	VIT_216s0013g00330 / VIT_216s0013g00350	.	.	.
chr18	29328001	29329000	0.00366	0.0467	40	5	282	5	0.1416	12.5	1.77	intergenic	-12601 | +12793	VIT_218s0089g01420 / VIT_218s0089g01440	.	.	.
chrUn	21143001	21144000	0.00087	0.0165	12	7	43	4	0.159438	58.33	9.3	promotor	1006	VIT_200s0283g00020	VIT_200s0283g00020.1	.	protein
chrUn	21875001	21876000	0.00194	0.0294	82	0	60	7	#DIV/0!	0	11.67	promotor	1458	VIT_200s0291g00100	VIT_200s0291g00100.3	.	protein
chrUn	22073001	22074000	1.13e-08	1.63e-06	35	0	10	9	#DIV/0!	0	90	downstream	1555	VIT_200s0299g00060	VIT_200s0299g00060.1	.	protein
chrUn	22073001	22074000	1.13e-08	1.63e-06	35	0	10	9	#DIV/0!	0	90	exon,intron	.	VIT_200s0299g00070	VIT_200s0299g00070.1	1st exon,other exon (1,2 | 2),1st intron (1 | 1)	protein
chrUn	22157001	22158000	0.000398	0.0196	63	1	30	8	16.7736	1.59	26.67	exon	.	VIT_200s0301g00050	VIT_200s0301g00050.4	1st exon (1 | 3),UTR5	protein
chrUn	22157001	22158000	0.000398	0.0196	63	1	30	8	16.7736	1.59	26.67	promotor,exon	.	VIT_200s0301g00050	VIT_200s0301g00050.3	1st exon (1 | 3),UTR5	protein
chrUn	22214001	22215000	4.71e-12	9.9e-10	61	18	332	5	0.0511691	29.51	1.51	promotor	1096	VIT_200s0301g00150	VIT_200s0301g00150.1	.	protein
chrUn	22243001	22244000	1.26e-08	1.78e-06	76	25	68	0	0	32.89	0	downstream	1920	VIT_200s0302g00010	VIT_200s0302g00010.1	.	protein
chrUn	22243001	22244000	1.26e-08	1.78e-06	76	25	68	0	0	32.89	0	downstream	1920	VIT_200s0302g00010	VIT_200s0302g00010.2	.	protein
chrUn	22243001	22244000	1.26e-08	1.78e-06	76	25	68	0	0	32.89	0	exon,intron	.	VIT_200s0302g00020	VIT_200s0302g00020.1	1st exon,other exon (1,2,3 | 5),1st intron,other intron (1,2 | 4)	protein
chrUn	22249001	22250000	2.31e-06	0.000131	21	5	235	0	0	23.81	0	downstream	1889	VIT_200s0302g00030	VIT_200s0302g00030.1	.	protein
chrUn	22249001	22250000	2.31e-06	0.000131	21	5	235	0	0	23.81	0	downstream	424	VIT_200s0302g00040	VIT_200s0302g00040.1	.	protein
chrUn	22249001	22250000	2.31e-06	0.000131	21	5	235	0	0	23.81	0	exon	.	VIT_200s0302g00050	VIT_200s0302g00050.1	other exon (12 | 12),UTR3	protein
chrUn	22639001	22640000	0.00247	0.0349	756	20	583	3	0.192453	2.65	0.51	downstream,exon	.	VIT_200s0309g00090	VIT_200s0309g00090.1	other exon (4 | 4),UTR3	protein
chr7	3276001	3277000	0.00366	0.0467	127	7	505	5	0.179673	5.51	0.99	.	.	VIT_207s0005g00610	VIT_207s0005g00610.5	.	protein
chr7	3276001	3277000	0.00366	0.0467	127	7	505	5	0.179673	5.51	0.99	.	.	VIT_207s0005g00610	VIT_207s0005g00610.3	.	protein
chr7	3276001	3277000	0.00366	0.0467	127	7	505	5	0.179673	5.51	0.99	.	.	VIT_207s0005g00610	VIT_207s0005g00610.2	.	protein
chr7	3276001	3277000	0.00366	0.0467	127	7	505	5	0.179673	5.51	0.99	.	.	VIT_207s0005g00610	VIT_207s0005g00610.4	.	protein
chr7	3276001	3277000	0.00366	0.0467	127	7	505	5	0.179673	5.51	0.99	.	.	VIT_207s0005g00610	VIT_207s0005g00610.1	.	protein
chr7	3276001	3277000	0.00366	0.0467	127	7	505	5	0.179673	5.51	0.99	.	.	VIT_207s0005g00610	VIT_207s0005g00610.7	.	protein
chrUn	22790001	22791000	3.56e-09	1.36e-06	10	8	84	1	0.014875	80	1.19	intron	.	VIT_200s0313g00020	VIT_200s0313g00020.2	other intron (2 | 9)	protein
chrUn	22790001	22791000	3.56e-09	1.36e-06	10	8	84	1	0.014875	80	1.19	intron	.	VIT_200s0313g00020	VIT_200s0313g00020.1	other intron (3 | 10)	protein
chrUn	22790001	22791000	3.56e-09	1.36e-06	10	8	84	1	0.014875	80	1.19	intron	.	VIT_200s0313g00020	VIT_200s0313g00020.3	1st intron (1 | 8)	protein
chrUn	22947001	22948000	0.00016	0.00427	10	4	269	6	0.05575	40	2.23	downstream	426	VIT_200s0316g00035	VIT_200s0316g00035.1	.	protein
chrUn	22970001	22971000	1.6e-07	3.58e-05	60	7	72	40	4.76093	11.67	55.56	exon	.	VIT_200s0316g00045	VIT_200s0316g00045.1	other exon (2 | 3)	protein
chrUn	22989001	22990000	6.02e-05	0.00195	322	10	60	11	5.89389	3.11	18.33	downstream	1097	VIT_200s0317g00010	VIT_200s0317g00010.1	.	protein
chrUn	22989001	22990000	0.000126	0.00808	11	2	20	18	4.9505	18.18	90	downstream	1097	VIT_200s0317g00010	VIT_200s0317g00010.1	.	protein
chrUn	23286001	23287000	4.74e-05	0.00157	10	7	30	1	0.0475714	70	3.33	promotor,exon	.	VIT_200s0323g00010	VIT_200s0323g00010.1	1st exon (1 | 2),UTR5	protein
chrUn	23286001	23287000	4.74e-05	0.00157	10	7	30	1	0.0475714	70	3.33	downstream	73	VIT_200s0323g00020	VIT_200s0323g00020.1	.	protein
chrUn	23769001	23770000	0.00029	0.00678	165	20	82	0	0	12.12	0	downstream	367	VIT_200s0333g00020	VIT_200s0333g00020.2	.	protein
chrUn	23769001	23770000	0.00029	0.00678	165	20	82	0	0	12.12	0	downstream	577	VIT_200s0333g00020	VIT_200s0333g00020.3	.	protein
chrUn	23769001	23770000	0.00029	0.00678	165	20	82	0	0	12.12	0	downstream	577	VIT_200s0333g00020	VIT_200s0333g00020.1	.	protein
chrUn	23999001	24000000	3.38e-05	0.00122	624	31	755	9	0.239437	4.97	1.19	intron	.	VIT_200s0336g00020	VIT_200s0336g00020.1	1st intron (1 | 1)	protein
chrUn	24003001	24004000	0.0006	0.012	245	17	353	5	0.204611	6.94	1.42	intron	.	VIT_200s0336g00020	VIT_200s0336g00020.1	1st intron (1 | 1)	protein
chrUn	24125001	24126000	1.66e-21	9.46e-19	60	36	129	1	0.013	60	0.78	promotor	5	VIT_200s0338g00010	VIT_200s0338g00010.1	.	protein
chrUn	24125001	24126000	2.87e-09	5.2e-07	10	10	27	0	0	100	0	promotor	5	VIT_200s0338g00010	VIT_200s0338g00010.1	.	protein
chrUn	24305001	24306000	0.00237	0.0339	71	1	188	25	9.43262	1.41	13.3	intron	.	VIT_200s0340g00040	VIT_200s0340g00040.1	1st intron (1 | 4)	protein
chr19	21617001	21618000	0.00366	0.0466	60	7	70	0	0	11.67	0	intergenic	-14174 | +16750	VIT_219s0027g01480 / VIT_219s0027g01490	.	.	.
chrUn	24416001	24417000	0.00115	0.0206	11	3	85	0	0	27.27	0	downstream	1185	VIT_200s0341g00040	VIT_200s0341g00040.4	.	protein
chrUn	24416001	24417000	0.00115	0.0206	11	3	85	0	0	27.27	0	downstream	1185	VIT_200s0341g00040	VIT_200s0341g00040.2	.	protein
chrUn	24416001	24417000	0.00115	0.0206	11	3	85	0	0	27.27	0	downstream,exon	.	VIT_200s0341g00040	VIT_200s0341g00040.3	other exon (5 | 5),UTR3	protein
chrUn	24416001	24417000	0.00115	0.0206	11	3	85	0	0	27.27	0	downstream,exon	.	VIT_200s0341g00040	VIT_200s0341g00040.1	other exon (6 | 6),UTR3	protein
chrUn	24416001	24417000	0.00115	0.0206	11	3	85	0	0	27.27	0	exon	.	VIT_200s0341g00050	VIT_200s0341g00050.1	other exon (6 | 7),UTR3	protein
chrUn	24496001	24497000	7.28e-05	0.00228	209	19	351	6	0.188119	9.09	1.71	promotor,exon	.	VIT_200s0342g00030	VIT_200s0342g00030.1	1st exon (1 | 1),UTR5,UTR3	protein
chrUn	24619001	24620000	3.12e-06	0.000169	100	16	283	6	0.1325	16	2.12	promotor	499	VIT_200s0344g00020	VIT_200s0344g00020.1	.	protein
chrUn	25094001	25095000	0.00385	0.0485	478	30	183	2	0.173567	6.28	1.09	promotor	978	VIT_200s0352g00020	VIT_200s0352g00020.1	.	protein
chrUn	25339001	25340000	1.84e-05	0.000743	90	14	214	4	0.12018	15.56	1.87	downstream	88	VIT_200s0357g00090	VIT_200s0357g00090.1	.	protein
chrUn	25339001	25340000	1.84e-05	0.000743	90	14	214	4	0.12018	15.56	1.87	downstream	88	VIT_200s0357g00090	VIT_200s0357g00090.2	.	protein
chrUn	25353001	25354000	2.73e-05	0.00101	12	8	22	0	0	66.67	0	promotor	1282	VIT_200s0357g00120	VIT_200s0357g00120.1	.	protein
chrUn	25560001	25561000	6.89e-09	2.34e-06	20	2	27	25	9.259	10	92.59	promotor	1842	VIT_200s0360g00050	VIT_200s0360g00050.2	.	protein
chrUn	25560001	25561000	6.89e-09	2.34e-06	20	2	27	25	9.259	10	92.59	promotor	1842	VIT_200s0360g00050	VIT_200s0360g00050.3	.	protein
chrUn	25560001	25561000	6.89e-09	2.34e-06	20	2	27	25	9.259	10	92.59	promotor	1842	VIT_200s0360g00050	VIT_200s0360g00050.1	.	protein
chrUn	25560001	25561000	6.89e-09	2.34e-06	20	2	27	25	9.259	10	92.59	promotor	1842	VIT_200s0360g00050	VIT_200s0360g00050.4	.	protein
chrUn	25654001	25655000	3.24e-07	6.55e-05	110	5	21	11	11.5121	4.55	52.38	downstream	332	VIT_200s0361g00090	VIT_200s0361g00090.1	.	protein
chrUn	25654001	25655000	3.24e-07	6.55e-05	110	5	21	11	11.5121	4.55	52.38	downstream	332	VIT_200s0361g00090	VIT_200s0361g00090.2	.	protein
chrUn	25654001	25655000	2.14e-07	1.91e-05	70	11	10	10	6.36537	15.71	100	downstream	332	VIT_200s0361g00090	VIT_200s0361g00090.1	.	protein
chr4	20825001	20826000	0.00128	0.0465	21	13	10	0	0	61.9	0	intergenic	-2154 | +7610	VIT_204s0044g00130 / VIT_204s0044g00140	.	.	.
chrUn	25654001	25655000	2.14e-07	1.91e-05	70	11	10	10	6.36537	15.71	100	downstream	332	VIT_200s0361g00090	VIT_200s0361g00090.2	.	protein
chrUn	25654001	25655000	3.24e-07	6.55e-05	110	5	21	11	11.5121	4.55	52.38	promotor	1548	VIT_200s0361g00100	VIT_200s0361g00100.1	.	protein
chrUn	25654001	25655000	2.14e-07	1.91e-05	70	11	10	10	6.36537	15.71	100	promotor	1548	VIT_200s0361g00100	VIT_200s0361g00100.1	.	protein
chrUn	25977001	25978000	0.000305	0.00705	238	14	10	5	8.5034	5.88	50	promotor,exon	.	VIT_200s0369g00010	VIT_200s0369g00010.1	1st exon (1 | 1),UTR3	protein
chrUn	26058001	26059000	0.0036	0.0462	268	8	402	1	0.083612	2.99	0.25	promotor,exon	.	VIT_200s0370g00030	VIT_200s0370g00030.1	1st exon (1 | 5),UTR5	protein
chrUn	26058001	26059000	0.0036	0.0462	268	8	402	1	0.083612	2.99	0.25	downstream	1601	VIT_200s0370g00040	VIT_200s0370g00040.2	.	protein
chrUn	26058001	26059000	0.0036	0.0462	268	8	402	1	0.083612	2.99	0.25	downstream	1601	VIT_200s0370g00040	VIT_200s0370g00040.1	.	protein
chrUn	26081001	26082000	7.3e-06	0.000346	374	13	546	0	0	3.48	0	exon,intron	.	VIT_200s0370g00050	VIT_200s0370g00050.1	other exon (9 | 13),other intron (8,9 | 12)	protein
chrUn	26081001	26082000	7.3e-06	0.000346	374	13	546	0	0	3.48	0	exon,intron	.	VIT_200s0370g00050	VIT_200s0370g00050.2	other exon (8 | 12),other intron (7,8 | 11)	protein
chr2	14470001	14471000	0.00128	0.0464	11	1	45	30	7.33443	9.09	66.67	intergenic	-13896 | +7819	VIT_202s0033g00490 / VIT_202s0033g00500	.	.	.
chr13	16127001	16128000	0.00128	0.0463	69	17	30	0	0	24.64	0	intergenic	-44293 | +14724	VIT_213s0047g00320 / VIT_213s0047g00330	.	.	.
chr18	22748001	22749000	0.00363	0.0463	176	11	220	2	0.1456	6.25	0.91	intergenic	-8746 | +17637	VIT_218s0075g00970 / VIT_218s0075g00980	.	.	.
chrUn	26081001	26082000	7.3e-06	0.000346	374	13	546	0	0	3.48	0	exon,intron	.	VIT_200s0370g00050	VIT_200s0370g00050.3	other exon (7 | 11),other intron (6,7 | 10)	protein
chrUn	26081001	26082000	7.3e-06	0.000346	374	13	546	0	0	3.48	0	exon,intron	.	VIT_200s0370g00050	VIT_200s0370g00050.4	other exon (5 | 9),other intron (4,5 | 8)	protein
chrUn	26098001	26099000	1.17e-05	0.000496	32	0	20	10	#DIV/0!	0	50	promotor,exon,intron	.	VIT_200s0370g00090	VIT_200s0370g00090.1	1st exon (1 | 3),1st intron (1 | 2),UTR5	protein
chrUn	26099001	26100000	0.000119	0.00334	10	10	10	1	0.1	100	10	intron	.	VIT_200s0370g00090	VIT_200s0370g00090.1	1st intron (1 | 2)	protein
chrUn	26325001	26326000	0.000115	0.00757	20	8	75	3	0.1	40	4	downstream	234	VIT_200s0374g00010	VIT_200s0374g00010.1	.	protein
chrUn	26354001	26355000	1.77e-14	2.97e-11	22	21	65	5	0.0805657	95.45	7.69	exon,intron	.	VIT_200s0374g00030	VIT_200s0374g00030.1	other exon (2,3,4 | 7),other intron (2,3 | 6)	protein
chrUn	26354001	26355000	2.62e-10	6.76e-08	22	20	22	0	0	90.91	0	exon,intron	.	VIT_200s0374g00030	VIT_200s0374g00030.1	other exon (2,3,4 | 7),other intron (2,3 | 6)	protein
chrUn	26369001	26370000	1.16e-06	7.34e-05	10	7	155	8	0.0737143	70	5.16	exon,intron	.	VIT_200s0374g00040	VIT_200s0374g00040.1	1st exon (1 | 6),1st intron (1 | 5)	protein
chrUn	26435001	26436000	0.00232	0.0334	286	13	185	0	0	4.55	0	downstream,exon,intron	.	VIT_200s0375g00030	VIT_200s0375g00030.1	other exon (16,17 | 17),other intron (15,16 | 16),UTR3	protein
chrUn	26441001	26442000	3.92e-05	0.00138	107	3	266	48	6.44643	2.8	18.05	downstream	1226	VIT_200s0375g00040	VIT_200s0375g00040.2	.	protein
chr2	12013001	12014000	0.00362	0.0463	118	2	166	18	6.4142	1.69	10.84	intergenic	-136208 | +222039	VIT_202s0012g03260 / VIT_202s0109g00080	.	.	.
chrUn	13159001	13160000	0.00127	0.0463	20	2	31	17	5.484	10	54.84	intergenic	-32061 | +12526	VIT_200s0213g00060 / VIT_200s0213g00070	.	.	.
chrUn	4355001	4356000	0.00362	0.0463	295	15	373	4	0.21063	5.08	1.07	intergenic	-78870 | +14736	VIT_200s0145g00085 / VIT_200s0145g00110	.	.	.
chr1	22485001	22486000	0.00361	0.0462	182	3	314	24	4.6303	1.65	7.64	intergenic	-2351 | +7353	VIT_201s0150g00070 / VIT_201s0150g00080	.	.	.
chr10	11148001	11149000	0.00361	0.0462	402	53	98	3	0.23217	13.18	3.06	intergenic	-7803 | +4407	VIT_210s0092g00070 / VIT_210s0092g00080	.	.	.
chr14	17650001	17651000	0.00361	0.0462	326	17	396	5	0.241843	5.21	1.26	intergenic	-40888 | +13184	VIT_214s0006g01510 / VIT_214s0006g01530	.	.	.
chrUn	26441001	26442000	3.92e-05	0.00138	107	3	266	48	6.44643	2.8	18.05	downstream	1226	VIT_200s0375g00040	VIT_200s0375g00040.1	.	protein
chrUn	26435001	26436000	0.00232	0.0334	286	13	185	0	0	4.55	0	promotor	1947	VIT_200s0375g00040	VIT_200s0375g00040.2	.	protein
chrUn	26435001	26436000	0.00232	0.0334	286	13	185	0	0	4.55	0	promotor	1947	VIT_200s0375g00040	VIT_200s0375g00040.1	.	protein
chrUn	26441001	26442000	3.92e-05	0.00138	107	3	266	48	6.44643	2.8	18.05	downstream	1277	VIT_200s0375g00050	VIT_200s0375g00050.1	.	protein
chrUn	26899001	26900000	0.000218	0.00544	32	0	63	19	#DIV/0!	0	30.16	promotor,exon	.	VIT_200s0385g00010	VIT_200s0385g00010.1	1st exon (1 | 6)	protein
chrUn	27081001	27082000	0.00154	0.0247	10	6	82	10	0.203333	60	12.2	promotor	538	VIT_200s0389g00020	VIT_200s0389g00020.1	.	protein
chrUn	27227001	27228000	2.5e-06	0.000363	23	22	10	1	0.104548	95.65	10	downstream	130	VIT_200s0392g00050	VIT_200s0392g00050.1	.	protein
chrUn	27398001	27399000	4.15e-05	0.00145	772	40	447	4	0.171815	5.18	0.89	promotor	1412	VIT_200s0397g00035	VIT_200s0397g00035.1	.	protein
chrUn	27398001	27399000	8.76e-05	0.00264	45	29	11	0	0	64.44	0	promotor	1412	VIT_200s0397g00035	VIT_200s0397g00035.1	.	protein
chrUn	27398001	27399000	4.15e-05	0.00145	772	40	447	4	0.171815	5.18	0.89	promotor	1923	VIT_200s0397g00040	VIT_200s0397g00040.1	.	protein
chrUn	27398001	27399000	8.76e-05	0.00264	45	29	11	0	0	64.44	0	promotor	1923	VIT_200s0397g00040	VIT_200s0397g00040.1	.	protein
chrUn	27407001	27408000	3.46e-05	0.00125	1321	24	1454	4	0.153846	1.82	0.28	downstream	1050	VIT_200s0397g00050	VIT_200s0397g00050.1	.	protein
chr2	9549001	9550000	0.00361	0.0462	191	3	196	16	5.19745	1.57	8.16	intergenic	-2692 | +10531	VIT_202s0012g02495 / VIT_202s0012g02500	.	.	.
chr6	11160001	11161000	0.00127	0.0462	414	2	286	12	8.75	0.48	4.2	intergenic	-11429 | +19891	VIT_206s0009g00530 / VIT_206s0009g00550	.	.	.
chrUn	33388001	33389000	0.00361	0.0462	653	21	387	2	0.161491	3.22	0.52	intergenic	-8094 | +12338	VIT_200s0640g00010 / VIT_200s0640g00020	.	.	.
chr14	21700001	21701000	0.0036	0.0461	85	2	254	34	5.69787	2.35	13.39	.	.	VIT_214s0006g03120	VIT_214s0006g03120.8	.	protein
chr14	21700001	21701000	0.0036	0.0461	85	2	254	34	5.69787	2.35	13.39	.	.	VIT_214s0006g03120	VIT_214s0006g03120.7	.	protein
chr14	21700001	21701000	0.0036	0.0461	85	2	254	34	5.69787	2.35	13.39	.	.	VIT_214s0006g03120	VIT_214s0006g03120.5	.	protein
chr14	21700001	21701000	0.0036	0.0461	85	2	254	34	5.69787	2.35	13.39	.	.	VIT_214s0006g03120	VIT_214s0006g03120.4	.	protein
chr14	21700001	21701000	0.0036	0.0461	85	2	254	34	5.69787	2.35	13.39	.	.	VIT_214s0006g03120	VIT_214s0006g03120.3	.	protein
chr14	21700001	21701000	0.0036	0.0461	85	2	254	34	5.69787	2.35	13.39	.	.	VIT_214s0006g03120	VIT_214s0006g03120.2	.	protein
chr14	21700001	21701000	0.0036	0.0461	85	2	254	34	5.69787	2.35	13.39	.	.	VIT_214s0006g03120	VIT_214s0006g03120.1	.	protein
chr14	21700001	21701000	0.0036	0.0461	85	2	254	34	5.69787	2.35	13.39	.	.	VIT_214s0006g03120	VIT_214s0006g03120.11	.	protein
chr14	21700001	21701000	0.0036	0.0461	85	2	254	34	5.69787	2.35	13.39	.	.	VIT_214s0006g03120	VIT_214s0006g03120.6	.	protein
chr14	12671001	12672000	0.0036	0.0461	50	8	71	1	0.088125	16	1.41	intergenic	-87982 | +7770	VIT_214s0036g01410 / VIT_214s0036g01440	.	.	.
chr15	5056001	5057000	0.0036	0.0461	21	4	60	0	0	19.05	0	intergenic	-2266 | +30898	VIT_215s0045g00320 / VIT_215s0045g00330	.	.	.
chr18	16268001	16269000	0.00359	0.0461	141	6	328	1	0.0704225	4.26	0.3	intergenic	-32045 | +15964	VIT_218s0076g00355 / VIT_218s0076g00360	.	.	.
chrUn	27441001	27442000	9.41e-09	1.4e-06	27	22	20	0	0	81.48	0	promotor,exon	.	VIT_200s0398g00010	VIT_200s0398g00010.1	1st exon (1 | 4)	protein
chrUn	27441001	27442000	9.41e-09	1.4e-06	27	22	20	0	0	81.48	0	downstream	661	VIT_200s0398g00020	VIT_200s0398g00020.1	.	protein
chrUn	27567001	27568000	0.00241	0.0343	1114	14	1354	3	0.174603	1.26	0.22	downstream,exon,intron	.	VIT_200s0400g00010	VIT_200s0400g00010.1	other exon (7 | 7),other intron (6 | 6)	protein
chrUn	27581001	27582000	0.000153	0.00411	219	21	20	9	4.69239	9.59	45	downstream,exon	.	VIT_200s0400g00040	VIT_200s0400g00040.1	1st exon (1 | 1),UTR3	protein
chrUn	27686001	27687000	3.09e-09	1.19e-06	78	1	48	20	32.5547	1.28	41.67	downstream	378	VIT_200s0404g00010	VIT_200s0404g00010.1	.	protein
chrUn	27712001	27713000	0.00207	0.0307	300	10	268	0	0	3.33	0	downstream	971	VIT_200s0404g00040	VIT_200s0404g00040.3	.	protein
chrUn	27712001	27713000	0.00207	0.0307	300	10	268	0	0	3.33	0	downstream,exon	.	VIT_200s0404g00040	VIT_200s0404g00040.1	other exon (11 | 11),UTR3	protein
chrUn	27712001	27713000	0.00207	0.0307	300	10	268	0	0	3.33	0	downstream,exon	.	VIT_200s0404g00040	VIT_200s0404g00040.2	other exon (10 | 10),UTR3	protein
chrUn	27719001	27720000	5.24e-07	3.97e-05	43	2	11	9	17.5957	4.65	81.82	downstream	396	VIT_200s0404g00050	VIT_200s0404g00050.2	.	protein
chrUn	27719001	27720000	5.24e-07	3.97e-05	43	2	11	9	17.5957	4.65	81.82	downstream	396	VIT_200s0404g00050	VIT_200s0404g00050.1	.	protein
chrUn	27719001	27720000	5.24e-07	3.97e-05	43	2	11	9	17.5957	4.65	81.82	downstream,exon	.	VIT_200s0404g00060	VIT_200s0404g00060.1	other exon (6 | 6),UTR3	protein
chrUn	27942001	27943000	7.72e-06	0.000366	10	0	44	34	#DIV/0!	0	77.27	promotor	704	VIT_200s0409g00030	VIT_200s0409g00030.1	.	protein
chrUn	27968001	27969000	0.00109	0.0197	10	1	10	9	9	10	90	exon,intron	.	VIT_200s0409g00060	VIT_200s0409g00060.1	other exon (2,3 | 6),1st intron,other intron (1,2,3 | 5)	protein
chrUn	27970001	27971000	4.91e-24	3.23e-21	242	82	351	12	0.100945	33.88	3.42	downstream,exon	.	VIT_200s0409g00060	VIT_200s0409g00060.1	other exon (6 | 6),UTR3	protein
chrUn	27967001	27968000	0.00164	0.027	52	18	20	0	0	34.62	0	exon,intron	.	VIT_200s0409g00060	VIT_200s0409g00060.1	1st exon (1 | 6),1st intron (1 | 5)	protein
chrUn	27970001	27971000	4.91e-24	3.23e-21	242	82	351	12	0.100945	33.88	3.42	promotor	1789	VIT_200s0409g00070	VIT_200s0409g00070.1	.	protein
chrUn	27979001	27980000	6.4e-06	0.000797	56	11	100	0	0	19.64	0	intron	.	VIT_200s0409g00080	VIT_200s0409g00080.1	other intron (2 | 3)	protein
chrUn	28779001	28780000	4.75e-08	4.41e-06	151	16	519	4	0.0726415	10.6	0.77	promotor	930	VIT_200s0429g00040	VIT_200s0429g00040.1	.	protein
chr6	21402001	21403000	0.00328	0.0461	20	0	20	8	#DIV/0!	0	40	intergenic	-21066 | +8721	VIT_206s0080g01220 / VIT_206s0080g01230	.	.	.
chr10	11439001	11440000	0.00359	0.046	225	23	116	2	0.168297	10.22	1.72	intergenic	-10901 | +3272	VIT_210s0092g00180 / VIT_210s0092g00186	.	.	.
chrUn	28898001	28899000	0.00364	0.0465	444	1	50	3	26.087	0.23	6	exon	.	VIT_200s0434g00020	VIT_200s0434g00020.1	other exon (8 | 8),UTR3	protein
chrUn	28924001	28925000	9.39e-12	7.49e-09	21	0	35	31	#DIV/0!	0	88.57	promotor	1352	VIT_200s0434g00070	VIT_200s0434g00070.1	.	protein
chrUn	28924001	28925000	1.43e-23	9.1e-21	336	1	343	76	73.8667	0.3	22.16	promotor	1352	VIT_200s0434g00070	VIT_200s0434g00070.1	.	protein
chrUn	28937001	28938000	0.000208	0.00523	32	7	10	9	4.11335	21.88	90	downstream	1665	VIT_200s0434g00080	VIT_200s0434g00080.2	.	protein
chrUn	28937001	28938000	0.000208	0.00523	32	7	10	9	4.11335	21.88	90	downstream	1665	VIT_200s0434g00080	VIT_200s0434g00080.1	.	protein
chrUn	28937001	28938000	0.000208	0.00523	32	7	10	9	4.11335	21.88	90	downstream	1665	VIT_200s0434g00080	VIT_200s0434g00080.3	.	protein
chrUn	28937001	28938000	0.000208	0.00523	32	7	10	9	4.11335	21.88	90	downstream,exon,intron	.	VIT_200s0434g00090	VIT_200s0434g00090.1	other exon (2 | 2),1st intron (1 | 1)	protein
chrUn	29150001	29151000	1.55e-08	4.76e-06	22	22	10	0	0	100	0	exon,intron	.	VIT_200s0444g00010	VIT_200s0444g00010.1	other exon (5,6,7 | 8),other intron (4,5,6 | 7)	protein
chrUn	29341001	29342000	1.36e-06	8.41e-05	159	18	215	1	0.0415194	11.32	0.47	exon,intron	.	VIT_200s0449g00010	VIT_200s0449g00010.2	other exon (2 | 8),1st intron,other intron (1,2 | 7),UTR5	protein
chrUn	29341001	29342000	1.36e-06	8.41e-05	159	18	215	1	0.0415194	11.32	0.47	exon,intron	.	VIT_200s0449g00010	VIT_200s0449g00010.1	other exon (2 | 12),1st intron,other intron (1,2 | 11),UTR5	protein
chrUn	29341001	29342000	1.36e-06	8.41e-05	159	18	215	1	0.0415194	11.32	0.47	exon,intron	.	VIT_200s0449g00010	VIT_200s0449g00010.3	other exon (2 | 11),1st intron,other intron (1,2 | 10),UTR5	protein
chrUn	29417001	29418000	0.000293	0.00683	466	9	679	0	0	1.93	0	exon,intron	.	VIT_200s0450g00010	VIT_200s0450g00010.1	other exon (3,4,5,6 | 9),other intron (3,4,5,6 | 8)	protein
chrUn	29550001	29551000	0.00326	0.043	442	5	943	0	0	1.13	0	downstream,exon,intron	.	VIT_200s0455g00040	VIT_200s0455g00040.1	other exon (9 | 9),other intron (8 | 8),UTR3	protein
chrUn	29700001	29701000	0.00132	0.0228	130	10	10	5	6.50195	7.69	50	downstream	49	VIT_200s0463g00010	VIT_200s0463g00010.1	.	protein
chrUn	29700001	29701000	0.00132	0.0228	130	10	10	5	6.50195	7.69	50	exon	.	VIT_200s0463g00020	VIT_200s0463g00020.3	other exon (2 | 2),UTR3	protein
chrUn	29700001	29701000	0.00132	0.0228	130	10	10	5	6.50195	7.69	50	exon	.	VIT_200s0463g00020	VIT_200s0463g00020.1	other exon (2 | 2),UTR3	protein
chrUn	29700001	29701000	0.00132	0.0228	130	10	10	5	6.50195	7.69	50	exon	.	VIT_200s0463g00020	VIT_200s0463g00020.2	other exon (2 | 2),UTR3	protein
chr4	1423001	1424000	0.00358	0.046	121	5	248	0	0	4.13	0	intergenic	-2540 | +15736	VIT_204s0008g01800 / VIT_204s0008g01810	.	.	.
chr19	19580001	19581000	0.00357	0.0459	176	0	347	14	#DIV/0!	0	4.03	intergenic	-20668 | +12143	VIT_219s0027g00550 / VIT_219s0027g00560	.	.	.
chrUn	29887001	29888000	0.00192	0.0292	122	7	332	2	0.10453	5.74	0.6	promotor	1370	VIT_200s0471g00030	VIT_200s0471g00030.3	.	protein
chrUn	29887001	29888000	0.00192	0.0292	122	7	332	2	0.10453	5.74	0.6	promotor,exon	.	VIT_200s0471g00030	VIT_200s0471g00030.1	1st exon (1 | 3),UTR5	protein
chrUn	29887001	29888000	0.00192	0.0292	122	7	332	2	0.10453	5.74	0.6	promotor,exon	.	VIT_200s0471g00030	VIT_200s0471g00030.2	1st exon (1 | 2),UTR5	protein
chrUn	30003001	30004000	0.00345	0.0447	252	36	61	1	0.114766	14.29	1.64	exon	.	VIT_200s0476g00020	VIT_200s0476g00020.1	1st exon (1 | 1)	protein
chrUn	30069001	30070000	0.000945	0.0177	11	1	24	17	7.79208	9.09	70.83	exon,intron	.	VIT_200s0477g00070	VIT_200s0477g00070.1	other exon (6,7 | 7),other intron (6 | 6)	protein
chrUn	30069001	30070000	0.000945	0.0177	11	1	24	17	7.79208	9.09	70.83	exon,intron	.	VIT_200s0477g00070	VIT_200s0477g00070.2	other exon (5,6 | 6),other intron (5 | 5)	protein
chrUn	30160001	30161000	0.000793	0.0148	538	10	556	0	0	1.86	0	exon,intron	.	VIT_200s0480g00010	VIT_200s0480g00010.4	other exon (3,4,5,6 | 6),other intron (2,3,4,5 | 5)	protein
chrUn	30160001	30161000	0.000793	0.0148	538	10	556	0	0	1.86	0	exon,intron	.	VIT_200s0480g00010	VIT_200s0480g00010.1	other exon (4,5,6,7 | 7),other intron (3,4,5,6 | 6)	protein
chrUn	30160001	30161000	0.000793	0.0148	538	10	556	0	0	1.86	0	exon,intron	.	VIT_200s0480g00010	VIT_200s0480g00010.2	other exon (4,5,6 | 6),other intron (3,4,5 | 5),UTR3	protein
chrUn	30160001	30161000	0.000793	0.0148	538	10	556	0	0	1.86	0	exon,intron	.	VIT_200s0480g00010	VIT_200s0480g00010.3	other exon (4,5 | 5),other intron (3,4 | 4),UTR3	protein
chrUn	30160001	30161000	0.000793	0.0148	538	10	556	0	0	1.86	0	promotor	768	VIT_200s0480g00020	VIT_200s0480g00020.2	.	protein
chr3	360001	361000	0.00326	0.0459	11	4	30	0	0	36.36	0	intergenic	-2312 | +5349	VIT_203s0038g00350 / VIT_203s0038g00380	.	.	.
chr14	13728001	13729000	0.00356	0.0458	144	0	71	5	#DIV/0!	0	7.04	intergenic	-4328 | +13131	VIT_214s0006g00340 / VIT_214s0006g00350	.	.	.
chr19	12906001	12907000	0.00356	0.0458	182	23	90	2	0.175633	12.64	2.22	intergenic	-68005 | +17172	VIT_219s0015g02630 / VIT_219s0015g02660	.	.	.
chrUn	30160001	30161000	0.000793	0.0148	538	10	556	0	0	1.86	0	promotor	768	VIT_200s0480g00020	VIT_200s0480g00020.3	.	protein
chrUn	30160001	30161000	0.000793	0.0148	538	10	556	0	0	1.86	0	promotor	768	VIT_200s0480g00020	VIT_200s0480g00020.1	.	protein
chrUn	30183001	30184000	0.00333	0.0467	10	1	34	22	6.471	10	64.71	downstream	418	VIT_200s0480g00060	VIT_200s0480g00060.1	.	protein
chrUn	30224001	30225000	3.92e-07	2.84e-05	122	25	298	12	0.196681	20.49	4.03	promotor,downstream,exon	.	VIT_200s0481g00030	VIT_200s0481g00030.1	1st exon (1 | 1),UTR5	protein
chrUn	30878001	30879000	3.57e-05	0.00124	10	2	22	21	4.7725	20	95.45	exon	.	VIT_200s0507g00020	VIT_200s0507g00020.1	other exon (12,13 | 13),UTR3	protein
chr3_random	532001	533000	0.00356	0.0458	10	4	502	33	0.16425	40	6.57	intergenic	-4513 | +61652	VIT_203s0038g00580 / VIT_203s0038g00680	.	.	.
chrUn	30878001	30879000	3.57e-05	0.00124	10	2	22	21	4.7725	20	95.45	exon	.	VIT_200s0507g00020	VIT_200s0507g00020.2	other exon (11,12 | 12),UTR3	protein
chrUn	30943001	30944000	7.09e-12	1.45e-09	231	20	161	60	4.3037	8.66	37.27	promotor,exon	.	VIT_200s0510g00010	VIT_200s0510g00010.1	1st exon (1 | 5),UTR5	protein
chrUn	30958001	30959000	7.39e-06	0.00035	212	12	562	2	0.0636042	5.66	0.36	exon,intron	.	VIT_200s0510g00040	VIT_200s0510g00040.1	other exon (4 | 7),other intron (3,4 | 6)	protein
chrUn	31423001	31424000	0.0002	0.00509	10	2	26	23	4.423	20	88.46	exon,intron	.	VIT_200s0532g00020	VIT_200s0532g00020.1	other exon (4,5,6 | 17),other intron (3,4,5,6 | 16)	protein
chrUn	31423001	31424000	0.0002	0.00509	10	2	26	23	4.423	20	88.46	exon,intron	.	VIT_200s0532g00020	VIT_200s0532g00020.4	other exon (3,4,5 | 16),other intron (2,3,4,5 | 15)	protein
chrUn	31423001	31424000	0.0002	0.00509	10	2	26	23	4.423	20	88.46	promotor,exon,intron	.	VIT_200s0532g00020	VIT_200s0532g00020.2	1st exon,other exon (1,2,3 | 14),1st intron,other intron (1,2,3 | 13),UTR5	protein
chrUn	31423001	31424000	0.0002	0.00509	10	2	26	23	4.423	20	88.46	promotor,exon,intron	.	VIT_200s0532g00020	VIT_200s0532g00020.3	1st exon,other exon (1,2 | 13),1st intron,other intron (1,2 | 12),UTR5	protein
chrUn	31432001	31433000	0.00126	0.0212	10	2	829	3	0.018	20	0.36	downstream	1389	VIT_200s0532g00030	VIT_200s0532g00030.1	.	protein
chrUn	31432001	31433000	0.00126	0.0212	10	2	829	3	0.018	20	0.36	downstream	674	VIT_200s0532g00040	VIT_200s0532g00040.1	.	protein
chrUn	31432001	31433000	0.00126	0.0212	10	2	829	3	0.018	20	0.36	intron	.	VIT_200s0532g00050	VIT_200s0532g00050.1	1st intron (1 | 5)	protein
chrUn	31440001	31441000	0.000222	0.00551	214	0	95	7	#DIV/0!	0	7.37	promotor	402	VIT_200s0532g00060	VIT_200s0532g00060.7	.	protein
chrUn	31440001	31441000	0.000222	0.00551	214	0	95	7	#DIV/0!	0	7.37	promotor	402	VIT_200s0532g00060	VIT_200s0532g00060.6	.	protein
chrUn	31440001	31441000	0.000222	0.00551	214	0	95	7	#DIV/0!	0	7.37	promotor	402	VIT_200s0532g00060	VIT_200s0532g00060.5	.	protein
chr9	8573001	8574000	0.00324	0.0457	76	32	12	0	0	42.11	0	intergenic	-2747 | +36139	VIT_209s0002g08030 / VIT_209s0002g08050	.	.	.
chr10	10036001	10037000	0.00354	0.0456	20	0	31	11	#DIV/0!	0	35.48	intergenic	-25386 | +27687	VIT_210s0003g05420 / VIT_210s0003g05430	.	.	.
chr12	16793001	16794000	0.00125	0.0456	22	14	10	0	0	63.64	0	.	.	VIT_212s0034g00980	VIT_212s0034g00980.1	.	protein
chr12	16793001	16794000	0.00125	0.0456	22	14	10	0	0	63.64	0	.	.	VIT_212s0034g00970	VIT_212s0034g00970.1	.	protein
chr14	11472001	11473000	0.00354	0.0456	126	17	51	0	0	13.49	0	intergenic	-12019 | +8165	VIT_214s0036g00985 / VIT_214s0036g00990	.	.	.
chr17	11494001	11495000	0.00125	0.0456	20	11	20	1	0.0909091	55	5	intergenic	-24260 | +13724	VIT_217s0000g09690 / VIT_217s0000g09700	.	.	.
chr18	20297001	20298000	0.00125	0.0456	10	0	22	14	#DIV/0!	0	63.64	.	.	VIT_218s0072g00910	VIT_218s0072g00910.5	.	protein
chr18	20297001	20298000	0.00125	0.0456	10	0	22	14	#DIV/0!	0	63.64	.	.	VIT_218s0072g00910	VIT_218s0072g00910.2	.	protein
chr18	20297001	20298000	0.00125	0.0456	10	0	22	14	#DIV/0!	0	63.64	.	.	VIT_218s0072g00910	VIT_218s0072g00910.1	.	protein
chr18	20297001	20298000	0.00125	0.0456	10	0	22	14	#DIV/0!	0	63.64	.	.	VIT_218s0072g00910	VIT_218s0072g00910.4	.	protein
chr18	20297001	20298000	0.00125	0.0456	10	0	22	14	#DIV/0!	0	63.64	.	.	VIT_218s0072g00910	VIT_218s0072g00910.6	.	protein
chrUn	31440001	31441000	0.000222	0.00551	214	0	95	7	#DIV/0!	0	7.37	promotor	402	VIT_200s0532g00060	VIT_200s0532g00060.2	.	protein
chrUn	31440001	31441000	0.000222	0.00551	214	0	95	7	#DIV/0!	0	7.37	promotor	402	VIT_200s0532g00060	VIT_200s0532g00060.4	.	protein
chrUn	31440001	31441000	0.000222	0.00551	214	0	95	7	#DIV/0!	0	7.37	promotor	402	VIT_200s0532g00060	VIT_200s0532g00060.3	.	protein
chrUn	31440001	31441000	0.000222	0.00551	214	0	95	7	#DIV/0!	0	7.37	promotor	402	VIT_200s0532g00060	VIT_200s0532g00060.1	.	protein
chrUn	31474001	31475000	0.000577	0.0117	405	0	370	10	#DIV/0!	0	2.7	exon,intron	.	VIT_200s0533g00040	VIT_200s0533g00040.2	other exon (4,5 | 5),other intron (4 | 4),UTR3	protein
chrUn	31474001	31475000	0.000577	0.0117	405	0	370	10	#DIV/0!	0	2.7	exon,intron	.	VIT_200s0533g00040	VIT_200s0533g00040.1	other exon (5,6 | 6),other intron (5 | 5),UTR3	protein
chrUn	31474001	31475000	0.000577	0.0117	405	0	370	10	#DIV/0!	0	2.7	exon,intron	.	VIT_200s0533g00040	VIT_200s0533g00040.3	other exon (3,4 | 4),other intron (3 | 3),UTR3	protein
chrUn	31474001	31475000	0.000577	0.0117	405	0	370	10	#DIV/0!	0	2.7	exon,intron	.	VIT_200s0533g00040	VIT_200s0533g00040.4	other exon (2,3 | 3),other intron (2 | 2),UTR3	protein
chrUn	31596001	31597000	3.57e-05	0.00305	10	7	22	0	0	70	0	promotor	1406	VIT_200s0541g00020	VIT_200s0541g00020.1	.	protein
chrUn	31596001	31597000	2.62e-05	0.000991	50	18	33	0	0	36	0	promotor	1406	VIT_200s0541g00020	VIT_200s0541g00020.1	.	protein
chrUn	31771001	31772000	3.93e-09	6.83e-07	10	10	26	0	0	100	0	downstream,exon	.	VIT_200s0558g00010	VIT_200s0558g00010.1	other exon (3 | 3),UTR3	protein
chrUn	32163001	32164000	1.52e-09	2.04e-07	3459	50	2592	3	0.0827586	1.45	0.12	promotor	1149	VIT_200s0575g00020	VIT_200s0575g00020.1	.	protein
chrUn	32335001	32336000	0.00383	0.0483	428	3	546	19	4.97143	0.7	3.48	exon	.	VIT_200s0583g00040	VIT_200s0583g00040.3	other exon (4 | 4),UTR3	protein
chrUn	32333001	32334000	0.00021	0.00528	537	29	243	1	0.0759259	5.4	0.41	exon	.	VIT_200s0583g00040	VIT_200s0583g00040.2	other exon (4 | 4)	protein
chrUn	32333001	32334000	0.00021	0.00528	537	29	243	1	0.0759259	5.4	0.41	exon	.	VIT_200s0583g00040	VIT_200s0583g00040.1	other exon (5 | 5)	protein
chrUn	32333001	32334000	0.00021	0.00528	537	29	243	1	0.0759259	5.4	0.41	downstream	978	VIT_200s0583g00040	VIT_200s0583g00040.3	.	protein
chrUn	32390001	32391000	4.08e-18	1.73e-15	141	46	163	0	0	32.62	0	downstream	207	VIT_200s0586g00010	VIT_200s0586g00010.2	.	protein
chrUn	32390001	32391000	4.08e-18	1.73e-15	141	46	163	0	0	32.62	0	downstream	207	VIT_200s0586g00010	VIT_200s0586g00010.1	.	protein
chrUn	32390001	32391000	4.08e-18	1.73e-15	141	46	163	0	0	32.62	0	downstream	207	VIT_200s0586g00010	VIT_200s0586g00010.6	.	protein
chrUn	32392001	32393000	6.13e-05	0.00195	21	11	22	0	0	52.38	0	exon,intron	.	VIT_200s0586g00020	VIT_200s0586g00020.1	other exon (2,3,4 | 11),1st intron,other intron (1,2,3,4 | 10)	protein
chr2	18676001	18677000	0.00354	0.0456	478	48	61	0	0	10.04	0	intergenic	-58796 | +30208	VIT_202s0087g00950 / VIT_202s0087g00980	.	.	.
chr6	15586001	15587000	0.00354	0.0456	137	5	437	1	0.0630137	3.65	0.23	intergenic	-3447 | +4147	VIT_206s0009g02760 / VIT_206s0009g02770	.	.	.
chrUn	9670001	9671000	0.00125	0.0456	85	4	85	19	4.74522	4.71	22.35	intergenic	-24725 | +55970	VIT_200s0189g00020 / VIT_200s0189g00040	.	.	.
chr1	3392001	3393000	0.00353	0.0455	380	11	613	3	0.16955	2.89	0.49	.	.	VIT_201s0011g03740	VIT_201s0011g03740.1	.	protein
chr15	6562001	6563000	0.00353	0.0455	121	0	251	15	#DIV/0!	0	5.98	intergenic	-28251 | +14138	VIT_215s0045g01150 / VIT_215s0045g01160	.	.	.
chrUn	32392001	32393000	6.13e-05	0.00195	21	11	22	0	0	52.38	0	exon,intron	.	VIT_200s0586g00020	VIT_200s0586g00020.2	other exon (2,3,4 | 10),1st intron,other intron (1,2,3,4 | 9)	protein
chrUn	32390001	32391000	4.08e-18	1.73e-15	141	46	163	0	0	32.62	0	promotor	313	VIT_200s0586g00020	VIT_200s0586g00020.2	.	protein
chrUn	32390001	32391000	4.08e-18	1.73e-15	141	46	163	0	0	32.62	0	promotor	313	VIT_200s0586g00020	VIT_200s0586g00020.1	.	protein
chrUn	32423001	32424000	1.85e-06	0.000111	139	0	65	11	#DIV/0!	0	16.92	promotor,exon	.	VIT_200s0587g00030	VIT_200s0587g00030.1	1st exon (1 | 2),UTR5	protein
chrUn	32423001	32424000	1.85e-06	0.000111	139	0	65	11	#DIV/0!	0	16.92	downstream,exon	.	VIT_200s0587g00040	VIT_200s0587g00040.1	other exon (3 | 3),UTR3	protein
chrUn	32423001	32424000	1.85e-06	0.000111	139	0	65	11	#DIV/0!	0	16.92	downstream,exon	.	VIT_200s0587g00040	VIT_200s0587g00040.2	other exon (2 | 2),UTR3	protein
chr5	15081001	15082000	0.00124	0.0455	10	5	34	1	0.0588	50	2.94	.	.	VIT_205s0029g00410	VIT_205s0029g00410.1	.	protein
chr5	4202001	4203000	0.00353	0.0455	31	3	167	0	0	9.68	0	intergenic	-3680 | +2370	VIT_205s0020g02520 / VIT_205s0020g02530	.	.	.
chrUn	32501001	32502000	0.00317	0.0448	32	4	98	0	0	12.5	0	downstream	1443	VIT_200s0592g00010	VIT_200s0592g00010.1	.	protein
chrUn	32722001	32723000	0.00103	0.0397	10	7	11	0	0	70	0	promotor	608	VIT_200s0601g00010	VIT_200s0601g00010.1	.	protein
chrUn	32722001	32723000	0.00103	0.0397	10	7	11	0	0	70	0	exon	.	VIT_200s0601g00010	VIT_200s0601g00010.4	1st exon (1 | 2),UTR5	protein
chrUn	32728001	32729000	0.000149	0.00403	10	0	46	30	#DIV/0!	0	65.22	exon	.	VIT_200s0601g00030	VIT_200s0601g00030.3	other exon (5,6 | 6),UTR3	protein
chr10	6421001	6422000	0.00351	0.0453	177	0	520	20	#DIV/0!	0	3.85	intergenic	-22828 | +5861	VIT_210s0003g03760 / VIT_210s0003g03770	.	.	.
chrUn	32728001	32729000	0.000149	0.00403	10	0	46	30	#DIV/0!	0	65.22	exon	.	VIT_200s0601g00030	VIT_200s0601g00030.4	other exon (5,6 | 6),UTR3	protein
chrUn	32728001	32729000	0.000149	0.00403	10	0	46	30	#DIV/0!	0	65.22	exon	.	VIT_200s0601g00030	VIT_200s0601g00030.6	other exon (2,3 | 3),UTR3	protein
chrUn	32728001	32729000	0.000149	0.00403	10	0	46	30	#DIV/0!	0	65.22	exon	.	VIT_200s0601g00030	VIT_200s0601g00030.1	other exon (5,6 | 6),UTR3	protein
chrUn	32728001	32729000	0.000149	0.00403	10	0	46	30	#DIV/0!	0	65.22	exon	.	VIT_200s0601g00030	VIT_200s0601g00030.2	other exon (5,6 | 6),UTR3	protein
chrUn	32728001	32729000	0.000149	0.00403	10	0	46	30	#DIV/0!	0	65.22	exon	.	VIT_200s0601g00030	VIT_200s0601g00030.5	other exon (4,5 | 5),UTR3	protein
chrUn	32733001	32734000	0.000414	0.00904	20	4	10	9	4.5	20	90	promotor	527	VIT_200s0601g00030	VIT_200s0601g00030.6	.	protein
chrUn	32905001	32906000	0.000854	0.0162	13	0	25	14	#DIV/0!	0	56	intron	.	VIT_200s0611g00010	VIT_200s0611g00010.1	other intron (6 | 7)	protein
chrUn	32906001	32907000	2.46e-06	0.00036	20	0	30	19	#DIV/0!	0	63.33	downstream,exon,intron	.	VIT_200s0611g00010	VIT_200s0611g00010.1	other exon (7,8 | 8),other intron (6,7 | 7),UTR3	protein
chrUn	32973001	32974000	5.27e-05	0.00171	83	0	30	7	#DIV/0!	0	23.33	downstream,exon,intron	.	VIT_200s0615g00020	VIT_200s0615g00020.1	other exon (5 | 5),other intron (4 | 4),UTR3	protein
chrUn	33216001	33217000	8.07e-05	0.00573	78	0	71	12	#DIV/0!	0	16.9	exon,intron	.	VIT_200s0630g00010	VIT_200s0630g00010.1	other exon (5,6 | 8),other intron (4,5,6 | 7)	protein
chr19	11128001	11129000	0.00351	0.0453	41	4	331	3	0.0932377	9.76	0.91	intergenic	-56551 | +26237	VIT_219s0015g02000 / VIT_219s0015g02010	.	.	.
chr10	1715001	1716000	0.0035	0.0452	341	15	352	3	0.193182	4.4	0.85	.	.	VIT_210s0003g00430	VIT_210s0003g00430.1	.	protein
chrUn	33212001	33213000	8.22e-09	1.24e-06	44	0	75	33	#DIV/0!	0	44	intron	.	VIT_200s0630g00010	VIT_200s0630g00010.1	1st intron (1 | 7)	protein
chrUn	33211001	33212000	3e-13	7.29e-11	267	4	130	32	16.4133	1.5	24.62	promotor,exon,intron	.	VIT_200s0630g00010	VIT_200s0630g00010.1	1st exon (1 | 8),1st intron (1 | 7),UTR5	protein
chrUn	33361001	33362000	0.00251	0.0354	89	15	43	0	0	16.85	0	promotor	361	VIT_200s0639g00010	VIT_200s0639g00010.1	.	protein
chrUn	33524001	33525000	0.0014	0.0231	21	8	22	0	0	38.1	0	downstream	1487	VIT_200s0647g00010	VIT_200s0647g00010.1	.	protein
chrUn	33747001	33748000	0.00314	0.0419	118	3	41	7	6.72047	2.54	17.07	exon	.	VIT_200s0662g00010	VIT_200s0662g00010.1	other exon (3 | 7)	protein
chrUn	33747001	33748000	0.00314	0.0419	118	3	41	7	6.72047	2.54	17.07	exon	.	VIT_200s0662g00010	VIT_200s0662g00010.4	other exon (3 | 5)	protein
chrUn	33747001	33748000	0.00314	0.0419	118	3	41	7	6.72047	2.54	17.07	exon	.	VIT_200s0662g00010	VIT_200s0662g00010.5	other exon (3 | 4)	protein
chrUn	33747001	33748000	0.00314	0.0419	118	3	41	7	6.72047	2.54	17.07	exon	.	VIT_200s0662g00010	VIT_200s0662g00010.3	other exon (2 | 6),UTR5	protein
chrUn	33747001	33748000	0.00314	0.0419	118	3	41	7	6.72047	2.54	17.07	exon	.	VIT_200s0662g00010	VIT_200s0662g00010.2	other exon (3 | 6)	protein
chrUn	33984001	33985000	0.000589	0.0118	113	9	140	0	0	7.96	0	promotor	777	VIT_200s0672g00010	VIT_200s0672g00010.2	.	protein
chrUn	33984001	33985000	0.000589	0.0118	113	9	140	0	0	7.96	0	promotor	777	VIT_200s0672g00010	VIT_200s0672g00010.1	.	protein
chrUn	34035001	34036000	2.68e-11	9.03e-09	11	0	39	39	#DIV/0!	0	100	promotor	1837	VIT_200s0674g00010	VIT_200s0674g00010.1	.	protein
chrUn	34035001	34036000	2.68e-11	9.03e-09	11	0	39	39	#DIV/0!	0	100	promotor	1837	VIT_200s0674g00010	VIT_200s0674g00010.2	.	protein
chrUn	34178001	34179000	0.0002	0.00509	232	15	236	1	0.064915	6.47	0.42	promotor,exon	.	VIT_200s0684g00040	VIT_200s0684g00040.1	1st exon (1 | 4),UTR5	protein
chrUn	34303001	34304000	0.00051	0.0106	30	10	94	6	0.191419	33.33	6.38	promotor	1995	VIT_200s0691g00020	VIT_200s0691g00020.1	.	protein
chrUn	34746001	34747000	0.000361	0.00809	2080	19	1182	0	0	0.91	0	downstream,exon	.	VIT_200s0731g00005	VIT_200s0731g00005.1	other exon (2 | 2),UTR3	protein
chrUn	34938001	34939000	7.37e-09	1.16e-06	23	0	24	19	#DIV/0!	0	79.17	downstream,exon	.	VIT_200s0743g00020	VIT_200s0743g00020.1	other exon (7 | 7)	protein
chrUn	35061001	35062000	5.76e-05	0.00188	246	29	282	8	0.240882	11.79	2.84	downstream	1554	VIT_200s0753g00030	VIT_200s0753g00030.1	.	protein
chrUn	35186001	35187000	0.00015	0.00406	22	0	81	31	#DIV/0!	0	38.27	downstream	1449	VIT_200s0768g00020	VIT_200s0768g00020.1	.	protein
chr6	17050001	17051000	0.0035	0.0452	243	21	113	1	0.101852	8.64	0.88	.	.	VIT_206s0009g03750	VIT_206s0009g03750.4	.	protein
chr6	17050001	17051000	0.0035	0.0452	243	21	113	1	0.101852	8.64	0.88	.	.	VIT_206s0009g03750	VIT_206s0009g03750.1	.	protein
chr6	17050001	17051000	0.0035	0.0452	243	21	113	1	0.101852	8.64	0.88	.	.	VIT_206s0009g03750	VIT_206s0009g03750.2	.	protein
chr6	17050001	17051000	0.0035	0.0452	243	21	113	1	0.101852	8.64	0.88	.	.	VIT_206s0009g03750	VIT_206s0009g03750.3	.	protein
chrUn	35186001	35187000	0.00015	0.00406	22	0	81	31	#DIV/0!	0	38.27	promotor,downstream,exon	.	VIT_200s0768g00030	VIT_200s0768g00030.1	1st exon (1 | 1),UTR3	protein
chrUn	35738001	35739000	0.000714	0.014	10	0	10	8	#DIV/0!	0	80	downstream,exon,intron	.	VIT_200s0820g00010	VIT_200s0820g00010.1	other exon (3,4 | 4),other intron (2,3 | 3),UTR3	protein
chrUn	35738001	35739000	0.000714	0.014	10	0	10	8	#DIV/0!	0	80	downstream,exon,intron	.	VIT_200s0820g00010	VIT_200s0820g00010.2	other exon (3 | 3),other intron (2 | 2),UTR3	protein
chrUn	35738001	35739000	0.000714	0.014	10	0	10	8	#DIV/0!	0	80	downstream,exon,intron	.	VIT_200s0820g00010	VIT_200s0820g00010.3	other exon (2,3 | 3),1st intron,other intron (1,2 | 2),UTR3	protein
chrUn	35737001	35738000	2.84e-06	0.000154	11	0	10	10	#DIV/0!	0	100	exon,intron	.	VIT_200s0820g00010	VIT_200s0820g00010.1	other exon (2 | 4),1st intron,other intron (1,2 | 3)	protein
chrUn	35737001	35738000	2.84e-06	0.000154	11	0	10	10	#DIV/0!	0	100	exon,intron	.	VIT_200s0820g00010	VIT_200s0820g00010.2	other exon (2 | 3),1st intron,other intron (1,2 | 2)	protein
chrUn	35737001	35738000	2.84e-06	0.000154	11	0	10	10	#DIV/0!	0	100	promotor,exon,intron	.	VIT_200s0820g00010	VIT_200s0820g00010.3	1st exon (1 | 3),1st intron (1 | 2),UTR5	protein
chrUn	35738001	35739000	0.000714	0.014	10	0	10	8	#DIV/0!	0	80	downstream	1207	VIT_200s0820g00020	VIT_200s0820g00020.1	.	protein
chrUn	35932001	35933000	0.00181	0.0279	395	11	468	1	0.0755396	2.78	0.21	downstream	1731	VIT_200s0838g00010	VIT_200s0838g00010.1	.	protein
chrUn	35932001	35933000	0.00181	0.0279	395	11	468	1	0.0755396	2.78	0.21	promotor,exon	.	VIT_200s0838g00020	VIT_200s0838g00020.1	1st exon (1 | 1),UTR5,UTR3	protein
chrUn	36255001	36256000	3.63e-05	0.0013	193	24	179	3	0.135048	12.44	1.68	promotor	768	VIT_200s0864g00010	VIT_200s0864g00010.1	.	protein
chrUn	36397001	36398000	0.000248	0.00598	30	5	178	1	0.0335933	16.67	0.56	exon,intron	.	VIT_200s0875g00010	VIT_200s0875g00010.1	1st exon,other exon (1,2 | 4),1st intron,other intron (1,2 | 3)	protein
chrUn	36397001	36398000	0.000248	0.00598	30	5	178	1	0.0335933	16.67	0.56	exon,intron	.	VIT_200s0875g00010	VIT_200s0875g00010.3	1st exon,other exon (1,2 | 4),1st intron,other intron (1,2 | 3)	protein
chrUn	36397001	36398000	0.000248	0.00598	30	5	178	1	0.0335933	16.67	0.56	exon,intron	.	VIT_200s0875g00010	VIT_200s0875g00010.2	1st exon,other exon (1,2 | 4),1st intron,other intron (1,2 | 3)	protein
chrUn	36429001	36430000	0.000179	0.00464	20	5	310	6	0.0776	25	1.94	downstream	844	VIT_200s0880g00020	VIT_200s0880g00020.1	.	protein
chrUn	36743001	36744000	0.00129	0.0465	22	0	42	14	#DIV/0!	0	33.33	exon	.	VIT_200s0914g00010	VIT_200s0914g00010.2	other exon (4 | 4),UTR3	protein
chrUn	36743001	36744000	0.00129	0.0465	22	0	42	14	#DIV/0!	0	33.33	exon	.	VIT_200s0914g00010	VIT_200s0914g00010.1	other exon (4 | 4),UTR3	protein
chr6	12137001	12138000	0.00123	0.0451	41	2	90	26	5.92008	4.88	28.89	intergenic	-9334 | +20189	VIT_206s0009g00950 / VIT_206s0009g00960	.	.	.
chr11	9122001	9123000	0.00347	0.045	143	0	70	5	#DIV/0!	0	7.14	.	.	VIT_211s0037g00730	VIT_211s0037g00730.2	.	protein
chr11	9122001	9123000	0.00347	0.045	143	0	70	5	#DIV/0!	0	7.14	.	.	VIT_211s0037g00730	VIT_211s0037g00730.3	.	protein
chr11	9122001	9123000	0.00347	0.045	143	0	70	5	#DIV/0!	0	7.14	.	.	VIT_211s0037g00730	VIT_211s0037g00730.1	.	protein
chr15	17012001	17013000	0.00347	0.045	664	22	431	3	0.21148	3.31	0.7	intergenic	-4332 | +2338	VIT_215s0048g02900 / VIT_215s0048g02910	.	.	.
chrUn	36743001	36744000	0.00129	0.0465	22	0	42	14	#DIV/0!	0	33.33	downstream	1204	VIT_200s0914g00010	VIT_200s0914g00010.4	.	protein
chrUn	36743001	36744000	0.00129	0.0465	22	0	42	14	#DIV/0!	0	33.33	downstream	1204	VIT_200s0914g00010	VIT_200s0914g00010.3	.	protein
chrUn	37071001	37072000	0.000119	0.00334	10	1	10	10	10	10	100	exon,intron	.	VIT_200s0956g00010	VIT_200s0956g00010.1	1st exon,other exon (1,2 | 2),1st intron (1 | 1),UTR3	protein
chrUn	37071001	37072000	0.000119	0.00334	10	1	10	10	10	10	100	downstream	1006	VIT_200s0956g00020	VIT_200s0956g00020.1	.	protein
chrUn	37810001	37811000	1.95e-29	2.07e-26	199	69	502	13	0.0747044	34.67	2.59	promotor	112	VIT_200s1203g00010	VIT_200s1203g00010.1	.	protein
chrUn	37999001	38000000	4.71e-05	0.00161	1053	30	768	3	0.136842	2.85	0.39	exon	.	VIT_200s1231g00010	VIT_200s1231g00010.1	other exon (7 | 7),UTR3	protein
chr19	2183001	2184000	0.00348	0.045	183	30	40	0	0	16.39	0	intergenic	-3180 | +5197	VIT_219s0014g01990 / VIT_219s0014g02000	.	.	.
chr2	7888001	7889000	0.00347	0.045	240	9	396	2	0.136	3.75	0.51	.	.	VIT_202s0012g01630	VIT_202s0012g01630.1	.	protein
chr2	7888001	7889000	0.00347	0.045	240	9	396	2	0.136	3.75	0.51	.	.	VIT_202s0012g01630	VIT_202s0012g01630.2	.	protein
chr2	7888001	7889000	0.00347	0.045	240	9	396	2	0.136	3.75	0.51	.	.	VIT_202s0012g01630	VIT_202s0012g01630.4	.	protein
chr16	17307001	17308000	0.00346	0.0449	162	14	155	2	0.149306	8.64	1.29	.	.	VIT_216s0050g00470	VIT_216s0050g00470.1	.	protein
chr17_random	350001	351000	0.00346	0.0449	71	0	60	7	#DIV/0!	0	11.67	intergenic	-42696 | +9669	VIT_217s0000g00450 / VIT_217s0000g00540	.	.	.
chrUn	38741001	38742000	0.000534	0.011	305	0	124	6	#DIV/0!	0	4.84	downstream,exon	.	VIT_200s1359g00010	VIT_200s1359g00010.1	1st exon (1 | 1),UTR3	protein
chrUn	38742001	38743000	2.81e-10	4.36e-08	128	8	352	115	5.2272	6.25	32.67	downstream	355	VIT_200s1359g00010	VIT_200s1359g00010.1	.	protein
chrUn	38742001	38743000	1.38e-06	0.000222	65	10	24	17	4.60533	15.38	70.83	downstream	355	VIT_200s1359g00010	VIT_200s1359g00010.1	.	protein
chrUn	38776001	38777000	0.000644	0.0127	159	0	130	9	#DIV/0!	0	6.92	promotor,exon,intron	.	VIT_200s1363g00007	VIT_200s1363g00007.1	1st exon,other exon (1,2 | 2),1st intron (1 | 1),UTR5	protein
chrUn	38776001	38777000	0.000131	0.00835	61	0	40	9	#DIV/0!	0	22.5	promotor,exon,intron	.	VIT_200s1363g00007	VIT_200s1363g00007.1	1st exon,other exon (1,2 | 2),1st intron (1 | 1),UTR5	protein
chrUn	38779001	38780000	3.61e-05	0.00129	204	0	138	11	#DIV/0!	0	7.97	downstream	1564	VIT_200s1363g00007	VIT_200s1363g00007.1	.	protein
chrUn	38779001	38780000	3.61e-05	0.00129	204	0	138	11	#DIV/0!	0	7.97	promotor	538	VIT_200s1363g00014	VIT_200s1363g00014.1	.	protein
chr4	16026001	16027000	0.00318	0.0449	31	16	10	0	0	51.61	0	intergenic	-4238 | +57017	VIT_204s0023g00100 / VIT_204s0023g00110	.	.	.
chr14	17172001	17173000	0.00345	0.0448	90	1	305	31	9.15315	1.11	10.16	intergenic	-94296 | +7807	VIT_214s0006g01340 / VIT_214s0006g01360	.	.	.
chr14	6039001	6040000	0.00346	0.0448	575	11	420	0	0	1.91	0	.	.	VIT_214s0030g01440	VIT_214s0030g01440.3	.	protein
chr14	6039001	6040000	0.00346	0.0448	575	11	420	0	0	1.91	0	.	.	VIT_214s0030g01440	VIT_214s0030g01440.4	.	protein
chr14	6039001	6040000	0.00346	0.0448	575	11	420	0	0	1.91	0	.	.	VIT_214s0030g01440	VIT_214s0030g01440.2	.	protein
chr14	6039001	6040000	0.00346	0.0448	575	11	420	0	0	1.91	0	.	.	VIT_214s0030g01440	VIT_214s0030g01440.1	.	protein
chr16	17438001	17439000	0.00345	0.0448	1347	31	716	4	0.243478	2.3	0.56	.	.	VIT_216s0050g00510	VIT_216s0050g00510.1	.	protein
chrUn	38822001	38823000	0.000116	0.00333	46	29	12	0	0	63.04	0	downstream	1486	VIT_200s1372g00010	VIT_200s1372g00010.1	.	protein
chrUn	38822001	38823000	0.000116	0.00333	46	29	12	0	0	63.04	0	downstream,exon	.	VIT_200s1372g00020	VIT_200s1372g00020.1	other exon (6,7 | 7),UTR3	protein
chrUn	39340001	39341000	0.00167	0.0263	90	10	142	2	0.126913	11.11	1.41	downstream	1835	VIT_200s1512g00010	VIT_200s1512g00010.1	.	protein
chr3	14658001	14659000	0.00122	0.0448	608	18	752	5	0.222973	2.96	0.66	intergenic	-15860 | +23258	VIT_203s0017g00330 / VIT_203s0017g00360	.	.	.
chrUn	39561001	39562000	0.00386	0.0486	633	9	605	0	0	1.42	0	promotor,exon,intron	.	VIT_200s1562g00010	VIT_200s1562g00010.1	1st exon,other exon (1,2 | 2),1st intron (1 | 1),UTR5,UTR3	protein
chrUn	39818001	39819000	0.000115	0.00755	136	0	41	6	#DIV/0!	0	14.63	downstream,exon	.	VIT_200s1623g00010	VIT_200s1623g00010.1	other exon (3,4 | 4),UTR3	protein
chrUn	40889001	40890000	1.27e-05	0.000547	366	8	195	22	5.15068	2.19	11.28	promotor	1400	VIT_200s2044g00010	VIT_200s2044g00010.2	.	protein
chrUn	40889001	40890000	1.27e-05	0.000547	366	8	195	22	5.15068	2.19	11.28	promotor	1014	VIT_200s2044g00010	VIT_200s2044g00010.1	.	protein
chrUn	40889001	40890000	1.27e-05	0.000547	366	8	195	22	5.15068	2.19	11.28	promotor	351	VIT_200s2045g00010	VIT_200s2045g00010.1	.	protein
chrUn	40964001	40965000	4.52e-06	0.000232	44	24	22	0	0	54.55	0	exon	.	VIT_200s2085g00010	VIT_200s2085g00010.1	1st exon (1 | 2),UTR5	protein
chrUn	41406001	41407000	1.67e-16	6.12e-14	419	92	203	1	0.0223133	21.96	0.49	downstream,exon,intron	.	VIT_200s2258g00010	VIT_200s2258g00010.1	other exon (2 | 2),1st intron (1 | 1),UTR5,UTR3	protein
chrUn	41406001	41407000	2.73e-11	1.93e-08	34	20	56	0	0	58.82	0	downstream,exon,intron	.	VIT_200s2258g00010	VIT_200s2258g00010.1	other exon (2 | 2),1st intron (1 | 1),UTR5,UTR3	protein
chrUn	41499001	41500000	4.58e-06	0.000233	661	29	518	2	0.0888383	4.39	0.39	downstream	1570	VIT_200s2290g00010	VIT_200s2290g00010.1	.	protein
chrUn	41924001	41925000	0.000309	0.00715	20	10	95	11	0.2316	50	11.58	exon	.	VIT_200s2434g00005	VIT_200s2434g00005.1	1st exon (1 | 2)	protein
chrUn	42072001	42073000	3.17e-07	2.66e-05	20	0	102	60	#DIV/0!	0	58.82	exon,intron	.	VIT_200s2485g00010	VIT_200s2485g00010.1	other exon (2,3,4 | 4),other intron (2 | 3),UTR5	protein
chrUn	42151001	42152000	1.12e-06	7.08e-05	135	9	779	2	0.0389805	6.67	0.26	exon	.	VIT_200s2512g00010	VIT_200s2512g00010.1	1st exon,other exon (1,2 | 3),UTR5	protein
chrUn	42151001	42152000	1.12e-06	7.08e-05	135	9	779	2	0.0389805	6.67	0.26	exon	.	VIT_200s2512g00010	VIT_200s2512g00010.2	1st exon,other exon (1,2 | 2),UTR5	protein
chr6	8356001	8357000	0.00121	0.0447	67	13	61	1	0.0845361	19.4	1.64	.	.	VIT_206s0004g07570	VIT_206s0004g07570.1	.	protein
chr1	4407001	4408000	0.00344	0.0446	92	1	20	4	18.3486	1.09	20	intergenic	-4868 | +15801	VIT_201s0011g04805 / VIT_201s0011g04810	.	.	.
chr14	6841001	6842000	0.00343	0.0446	495	11	642	2	0.13964	2.22	0.31	.	.	VIT_214s0030g01930	VIT_214s0030g01930.1	.	protein
chr18	6180001	6181000	0.00121	0.0446	43	16	20	0	0	37.21	0	.	.	VIT_218s0001g07740	VIT_218s0001g07740.2	.	protein
chr18	6180001	6181000	0.00121	0.0446	43	16	20	0	0	37.21	0	.	.	VIT_218s0001g07740	VIT_218s0001g07740.1	.	protein
chr18	6180001	6181000	0.00121	0.0446	43	16	20	0	0	37.21	0	.	.	VIT_218s0001g07740	VIT_218s0001g07740.7	.	protein
chr18	6180001	6181000	0.00121	0.0446	43	16	20	0	0	37.21	0	.	.	VIT_218s0001g07740	VIT_218s0001g07740.5	.	protein
chr18	6180001	6181000	0.00121	0.0446	43	16	20	0	0	37.21	0	.	.	VIT_218s0001g07740	VIT_218s0001g07740.10	.	protein
chr18	6180001	6181000	0.00121	0.0446	43	16	20	0	0	37.21	0	.	.	VIT_218s0001g07740	VIT_218s0001g07740.8	.	protein
chr18	6180001	6181000	0.00121	0.0446	43	16	20	0	0	37.21	0	.	.	VIT_218s0001g07740	VIT_218s0001g07740.9	.	protein
chrUn	42187001	42188000	1.09e-09	1.52e-07	114	11	602	0	0	9.65	0	downstream,exon	.	VIT_200s2525g00010	VIT_200s2525g00010.1	other exon (2 | 2),UTR3	protein
chrUn	43045001	43046000	0.00142	0.0233	117	7	562	5	0.148829	5.98	0.89	promotor,exon	.	VIT_200s2844g00010	VIT_200s2844g00010.1	1st exon,other exon (1,2 | 4)	protein
chrUn	43047001	43048000	5e-05	0.00168	637	93	71	0	0	14.6	0	promotor	1291	VIT_200s2844g00010	VIT_200s2844g00010.1	.	protein
chrUn	43071001	43072000	1.36e-08	4.24e-06	1217	49	1150	7	0.151365	4.03	0.61	promotor,exon	.	VIT_200s2855g00010	VIT_200s2855g00010.1	1st exon (1 | 1)	protein
chrUn	43071001	43072000	1.2e-28	7.79e-25	1721	120	1596	5	0.0444763	6.97	0.31	promotor,exon	.	VIT_200s2855g00010	VIT_200s2855g00010.1	1st exon (1 | 1)	protein
chr5	14053001	14054000	0.00344	0.0446	21	4	165	3	0.0955381	19.05	1.82	intergenic	-21364 | +11086	VIT_205s0029g00040 / VIT_205s0029g00050	.	.	.
chr12	17025001	17026000	0.00343	0.0445	195	26	103	3	0.218305	13.33	2.91	intergenic	-7522 | +14099	VIT_212s0034g01120 / VIT_212s0034g01130	.	.	.
chr13	14694001	14695000	0.00343	0.0445	90	7	360	5	0.178663	7.78	1.39	.	.	VIT_213s0073g00630	VIT_213s0073g00630.1	.	protein
chr1	14854001	14855000	1.91e-13	1.11e-10	43	0	65	42	#DIV/0!	0	64.62	exon	.	VIT_201s0010g00340	VIT_201s0010g00340.2	other exon (5,6 | 6),UTR3	protein
chr5	15762001	15763000	0.00343	0.0445	280	11	453	3	0.167939	3.93	0.66	intergenic	-56715 | +3768	VIT_205s0029g00656 / VIT_205s0029g00662	.	.	.
chrUn	16021001	16022000	0.00314	0.0445	1489	3	1321	15	5.7	0.2	1.14	intergenic	-9642 | +14957	VIT_200s0233g00040 / VIT_200s0233g00051	.	.	.
chr1	14854001	14855000	1.91e-13	1.11e-10	43	0	65	42	#DIV/0!	0	64.62	exon	.	VIT_201s0010g00340	VIT_201s0010g00340.1	other exon (6,7 | 7),UTR3	protein
chr1	14854001	14855000	1.91e-13	1.11e-10	43	0	65	42	#DIV/0!	0	64.62	downstream	765	VIT_201s0010g00340	VIT_201s0010g00340.4	.	protein
chr1	14854001	14855000	1.91e-13	1.11e-10	43	0	65	42	#DIV/0!	0	64.62	downstream	765	VIT_201s0010g00340	VIT_201s0010g00340.3	.	protein
chr1	15307001	15308000	2.08e-05	0.000822	60	0	10	5	#DIV/0!	0	50	exon,intron	.	VIT_201s0010g00510	VIT_201s0010g00510.1	other exon (3 | 3),other intron (2 | 2),UTR3	protein
chr1	15307001	15308000	2.08e-05	0.000822	60	0	10	5	#DIV/0!	0	50	exon	.	VIT_201s0010g00510	VIT_201s0010g00510.2	other exon (2 | 2),UTR5,UTR3	protein
chr1	15309001	15310000	1.05e-05	0.000468	263	14	325	0	0	5.32	0	downstream	966	VIT_201s0010g00510	VIT_201s0010g00510.1	.	protein
chr1	15309001	15310000	1.05e-05	0.000468	263	14	325	0	0	5.32	0	downstream	966	VIT_201s0010g00510	VIT_201s0010g00510.2	.	protein
chr1	15307001	15308000	2.08e-05	0.000822	60	0	10	5	#DIV/0!	0	50	downstream	657	VIT_201s0010g00520	VIT_201s0010g00520.2	.	protein
chr1	15307001	15308000	2.08e-05	0.000822	60	0	10	5	#DIV/0!	0	50	downstream	657	VIT_201s0010g00520	VIT_201s0010g00520.1	.	protein
chr1	15309001	15310000	1.05e-05	0.000468	263	14	325	0	0	5.32	0	exon	.	VIT_201s0010g00520	VIT_201s0010g00520.2	other exon (6 | 6),UTR3	protein
chr18	1481001	1482000	0.00341	0.0443	516	3	378	12	5.46552	0.58	3.17	intergenic	-6273 | +40793	VIT_218s0001g00710 / VIT_218s0001g00740	.	.	.
chr1	15309001	15310000	1.05e-05	0.000468	263	14	325	0	0	5.32	0	exon	.	VIT_201s0010g00520	VIT_201s0010g00520.1	other exon (7 | 7),UTR3	protein
chr1	15309001	15310000	1.05e-05	0.000468	263	14	325	0	0	5.32	0	downstream	214	VIT_201s0010g00520	VIT_201s0010g00520.3	.	protein
chr1	15390001	15391000	1.56e-08	2.07e-06	12	0	23	22	#DIV/0!	0	95.65	exon	.	VIT_201s0010g00540	VIT_201s0010g00540.4	other exon (3 | 5)	protein
chr1	15390001	15391000	1.56e-08	2.07e-06	12	0	23	22	#DIV/0!	0	95.65	exon	.	VIT_201s0010g00540	VIT_201s0010g00540.2	other exon (6 | 8)	protein
chr1	15390001	15391000	1.56e-08	2.07e-06	12	0	23	22	#DIV/0!	0	95.65	exon	.	VIT_201s0010g00540	VIT_201s0010g00540.1	other exon (6 | 9)	protein
chr1	15390001	15391000	1.56e-08	2.07e-06	12	0	23	22	#DIV/0!	0	95.65	exon	.	VIT_201s0010g00540	VIT_201s0010g00540.3	other exon (6 | 8)	protein
chr1	15553001	15554000	0.000109	0.00313	188	10	564	3	0.0996241	5.32	0.53	exon,intron	.	VIT_201s0010g00580	VIT_201s0010g00580.1	other exon (4,5,6 | 8),other intron (3,4,5,6 | 7)	protein
chr12	1794001	1795000	0.0034	0.0442	277	9	460	2	0.132308	3.25	0.43	.	.	VIT_212s0028g01200	VIT_212s0028g01200.4	.	protein
chr12	1794001	1795000	0.0034	0.0442	277	9	460	2	0.132308	3.25	0.43	.	.	VIT_212s0028g01200	VIT_212s0028g01200.2	.	protein
chr12	1794001	1795000	0.0034	0.0442	277	9	460	2	0.132308	3.25	0.43	.	.	VIT_212s0028g01200	VIT_212s0028g01200.5	.	protein
chr12	1794001	1795000	0.0034	0.0442	277	9	460	2	0.132308	3.25	0.43	.	.	VIT_212s0028g01200	VIT_212s0028g01200.3	.	protein
chr12	20404001	20405000	0.0034	0.0442	130	8	254	2	0.128455	6.15	0.79	.	.	VIT_212s0035g00810	VIT_212s0035g00810.2	.	protein
chr12	20404001	20405000	0.0034	0.0442	130	8	254	2	0.128455	6.15	0.79	.	.	VIT_212s0035g00810	VIT_212s0035g00810.1	.	protein
chr1	15553001	15554000	0.000109	0.00313	188	10	564	3	0.0996241	5.32	0.53	exon,intron	.	VIT_201s0010g00580	VIT_201s0010g00580.2	other exon (3,4,5 | 7),other intron (2,3,4,5 | 6)	protein
chr1	15759001	15760000	0.00169	0.0265	316	13	508	4	0.192214	4.11	0.79	downstream	152	VIT_201s0010g00670	VIT_201s0010g00670.1	.	protein
chr1	15844001	15845000	0.000194	0.00496	499	6	311	19	5.09167	1.2	6.11	intron	.	VIT_201s0010g00690	VIT_201s0010g00690.2	other intron (5 | 8)	protein
chr1	15844001	15845000	0.000194	0.00496	499	6	311	19	5.09167	1.2	6.11	intron	.	VIT_201s0010g00690	VIT_201s0010g00690.3	other intron (5 | 8)	protein
chr1	15844001	15845000	0.000194	0.00496	499	6	311	19	5.09167	1.2	6.11	intron	.	VIT_201s0010g00690	VIT_201s0010g00690.1	other intron (5 | 18)	protein
chr1	15879001	15880000	1.08e-05	0.000477	659	45	361	4	0.162518	6.83	1.11	downstream	1099	VIT_201s0010g00700	VIT_201s0010g00700.1	.	protein
chr1	15900001	15901000	0.000192	0.00493	42	0	66	16	#DIV/0!	0	24.24	promotor,exon	.	VIT_201s0010g00730	VIT_201s0010g00730.1	1st exon (1 | 1)	protein
chr1	15900001	15901000	0.000192	0.00493	42	0	66	16	#DIV/0!	0	24.24	downstream	1319	VIT_201s0010g00740	VIT_201s0010g00740.1	.	protein
chr1	16157001	16158000	0.0006	0.012	726	34	313	2	0.136752	4.68	0.64	downstream,exon	.	VIT_201s0010g00820	VIT_201s0010g00820.1	other exon (8 | 8)	protein
chr1	16204001	16205000	7.71e-05	0.00554	172	0	63	7	#DIV/0!	0	11.11	promotor	1462	VIT_201s0010g00840	VIT_201s0010g00840.1	.	protein
chr1	16245001	16246000	0.00108	0.0411	72	7	114	0	0	9.72	0	exon	.	VIT_201s0010g00870	VIT_201s0010g00870.1	other exon (4 | 6)	protein
chr13	17697001	17698000	0.00338	0.0441	70	3	152	29	4.44755	4.29	19.08	intergenic	-6156 | +2390	VIT_213s0047g00950 / VIT_213s0047g00960	.	.	.
chr1	16264001	16265000	3.32e-15	7.36e-12	30	29	104	20	0.198924	96.67	19.23	exon	.	VIT_201s0010g00880	VIT_201s0010g00880.1	other exon (3 | 4)	protein
chr1	16479001	16480000	0.00115	0.0198	82	3	692	0	0	3.66	0	exon	.	VIT_201s0010g00950	VIT_201s0010g00950.3	other exon (12 | 16)	protein
chr1	16479001	16480000	0.00115	0.0198	82	3	692	0	0	3.66	0	exon	.	VIT_201s0010g00950	VIT_201s0010g00950.2	other exon (13 | 17)	protein
chr1	16479001	16480000	0.00115	0.0198	82	3	692	0	0	3.66	0	exon	.	VIT_201s0010g00950	VIT_201s0010g00950.1	other exon (13 | 18)	protein
chr1	16479001	16480000	0.00115	0.0198	82	3	692	0	0	3.66	0	exon	.	VIT_201s0010g00950	VIT_201s0010g00950.4	other exon (12 | 17)	protein
chr1	16479001	16480000	0.00115	0.0198	82	3	692	0	0	3.66	0	exon	.	VIT_201s0010g00950	VIT_201s0010g00950.5	other exon (13 | 18)	protein
chr1	16742001	16743000	0.000365	0.00816	50	6	248	2	0.0675	12	0.81	exon	.	VIT_201s0010g01130	VIT_201s0010g01130.1	1st exon (1 | 2),UTR5	protein
chr1	16927001	16928000	2.26e-07	1.98e-05	36	0	20	12	#DIV/0!	0	60	downstream,exon	.	VIT_201s0010g01200	VIT_201s0010g01200.1	other exon (3 | 3),UTR3	protein
chr1	16927001	16928000	2.26e-07	1.98e-05	36	0	20	12	#DIV/0!	0	60	downstream,exon	.	VIT_201s0010g01200	VIT_201s0010g01200.2	other exon (3 | 3),UTR3	protein
chr1	17037001	17038000	7.46e-06	0.000353	199	1	70	10	28.58	0.5	14.29	downstream	614	VIT_201s0010g01230	VIT_201s0010g01230.6	.	protein
chr1	17037001	17038000	7.46e-06	0.000353	199	1	70	10	28.58	0.5	14.29	downstream,exon	.	VIT_201s0010g01230	VIT_201s0010g01230.5	other exon (6 | 6),UTR3	protein
chr1	17037001	17038000	7.46e-06	0.000353	199	1	70	10	28.58	0.5	14.29	intron	.	VIT_201s0010g01230	VIT_201s0010g01230.2	other intron (6 | 10)	protein
chr1	17037001	17038000	7.46e-06	0.000353	199	1	70	10	28.58	0.5	14.29	intron	.	VIT_201s0010g01230	VIT_201s0010g01230.1	other intron (6 | 11)	protein
chr1	17037001	17038000	7.46e-06	0.000353	199	1	70	10	28.58	0.5	14.29	intron	.	VIT_201s0010g01230	VIT_201s0010g01230.4	other intron (5 | 10)	protein
chr1	17037001	17038000	7.46e-06	0.000353	199	1	70	10	28.58	0.5	14.29	intron	.	VIT_201s0010g01230	VIT_201s0010g01230.3	other intron (5 | 10)	protein
chr1	17202001	17203000	1.99e-06	0.000115	136	20	206	3	0.0992522	14.71	1.46	downstream,exon	.	VIT_201s0010g01310	VIT_201s0010g01310.4	other exon (3 | 3),UTR3	protein
chr1	17202001	17203000	1.99e-06	0.000115	136	20	206	3	0.0992522	14.71	1.46	downstream,exon	.	VIT_201s0010g01310	VIT_201s0010g01310.2	other exon (5 | 5),UTR3	protein
chr1	17202001	17203000	1.99e-06	0.000115	136	20	206	3	0.0992522	14.71	1.46	downstream,exon	.	VIT_201s0010g01310	VIT_201s0010g01310.1	other exon (6 | 6),UTR3	protein
chr1	17212001	17213000	0.000439	0.00942	40	5	277	2	0.0576	12.5	0.72	exon	.	VIT_201s0010g01310	VIT_201s0010g01310.4	1st exon (1 | 3)	protein
chr1	17212001	17213000	0.000439	0.00942	40	5	277	2	0.0576	12.5	0.72	exon	.	VIT_201s0010g01310	VIT_201s0010g01310.2	other exon (3 | 5)	protein
chr1	17212001	17213000	0.000439	0.00942	40	5	277	2	0.0576	12.5	0.72	exon	.	VIT_201s0010g01310	VIT_201s0010g01310.1	other exon (4 | 6)	protein
chr1	17212001	17213000	0.000439	0.00942	40	5	277	2	0.0576	12.5	0.72	exon	.	VIT_201s0010g01310	VIT_201s0010g01310.5	1st exon (1 | 2)	protein
chr1	17212001	17213000	0.000439	0.00942	40	5	277	2	0.0576	12.5	0.72	downstream,exon	.	VIT_201s0010g01310	VIT_201s0010g01310.3	other exon (4 | 4),UTR3	protein
chr1	17402001	17403000	0.00103	0.0397	438	13	547	2	0.124579	2.97	0.37	promotor	761	VIT_201s0010g01410	VIT_201s0010g01410.3	.	protein
chr1	17402001	17403000	0.00103	0.0397	438	13	547	2	0.124579	2.97	0.37	promotor,exon	.	VIT_201s0010g01410	VIT_201s0010g01410.1	1st exon (1 | 8),UTR5	protein
chr1	17454001	17455000	6.77e-05	0.00211	21	16	10	0	0	76.19	0	exon	.	VIT_201s0010g01430	VIT_201s0010g01430.1	other exon (9 | 9),UTR3	protein
chr1	17454001	17455000	6.77e-05	0.00211	21	16	10	0	0	76.19	0	downstream	618	VIT_201s0010g01430	VIT_201s0010g01430.2	.	protein
chr1	17548001	17549000	0.000119	0.00334	10	0	10	9	#DIV/0!	0	90	exon,intron	.	VIT_201s0010g01440	VIT_201s0010g01440.3	other exon (13 | 16),other intron (12 | 15)	protein
chr1	17548001	17549000	0.000119	0.00334	10	0	10	9	#DIV/0!	0	90	exon,intron	.	VIT_201s0010g01440	VIT_201s0010g01440.1	other exon (14 | 17),other intron (13 | 16)	protein
chr1	17548001	17549000	0.000119	0.00334	10	0	10	9	#DIV/0!	0	90	exon,intron	.	VIT_201s0010g01440	VIT_201s0010g01440.5	other exon (12 | 15),other intron (11 | 14)	protein
chr1	17548001	17549000	0.000119	0.00334	10	0	10	9	#DIV/0!	0	90	exon,intron	.	VIT_201s0010g01440	VIT_201s0010g01440.8	other exon (13 | 15),other intron (12 | 14)	protein
chr1	17548001	17549000	0.000119	0.00334	10	0	10	9	#DIV/0!	0	90	exon,intron	.	VIT_201s0010g01440	VIT_201s0010g01440.4	other exon (13 | 16),other intron (12 | 15)	protein
chr1	17548001	17549000	0.000119	0.00334	10	0	10	9	#DIV/0!	0	90	exon,intron	.	VIT_201s0010g01440	VIT_201s0010g01440.6	other exon (13 | 15),other intron (12 | 14)	protein
chr1	17548001	17549000	0.000119	0.00334	10	0	10	9	#DIV/0!	0	90	exon,intron	.	VIT_201s0010g01440	VIT_201s0010g01440.7	other exon (12 | 15),other intron (11 | 14)	protein
chr1	17548001	17549000	0.000119	0.00334	10	0	10	9	#DIV/0!	0	90	exon,intron	.	VIT_201s0010g01440	VIT_201s0010g01440.2	other exon (13 | 16),other intron (12 | 15)	protein
chr1	17548001	17549000	0.000119	0.00334	10	0	10	9	#DIV/0!	0	90	exon,intron	.	VIT_201s0010g01440	VIT_201s0010g01440.10	other exon (9 | 12),other intron (8 | 11)	protein
chr1	17548001	17549000	0.000119	0.00334	10	0	10	9	#DIV/0!	0	90	exon,intron	.	VIT_201s0010g01440	VIT_201s0010g01440.9	other exon (10 | 13),other intron (9 | 12)	protein
chr1	17548001	17549000	0.000119	0.00334	10	0	10	9	#DIV/0!	0	90	exon,intron	.	VIT_201s0010g01440	VIT_201s0010g01440.11	other exon (10 | 12),other intron (9 | 11)	protein
chr1	17548001	17549000	0.000119	0.00334	10	0	10	9	#DIV/0!	0	90	exon,intron	.	VIT_201s0010g01440	VIT_201s0010g01440.12	other exon (7 | 10),other intron (6 | 9)	protein
chr4	12886001	12887000	0.00338	0.044	120	4	53	9	5.0991	3.33	16.98	intergenic	-42498 | +68752	VIT_204s0043g00130 / VIT_204s0043g00140	.	.	.
chr10	17393001	17394000	0.00307	0.0439	10	0	41	21	#DIV/0!	0	51.22	intergenic	-2725 | +7024	VIT_210s0071g00850 / VIT_210s0071g00870	.	.	.
chr12	223001	224000	0.0031	0.0439	10	0	10	7	#DIV/0!	0	70	intergenic	-10293 | +2250	VIT_212s0142g00260 / VIT_212s0142g00280	.	.	.
chr13	22610001	22611000	0.00307	0.0439	21	0	30	10	#DIV/0!	0	33.33	intergenic	-4657 | +54324	VIT_213s0064g00820 / VIT_213s0064g00830	.	.	.
chr15	1074001	1075000	0.00118	0.0439	10	5	57	3	0.1052	50	5.26	.	.	VIT_215s0024g00620	VIT_215s0024g00620.1	.	protein
chr18	8492001	8493000	0.0031	0.0439	10	7	10	0	0	70	0	intergenic	-8686 | +7542	VIT_218s0001g10130 / VIT_218s0001g10150	.	.	.
chr1	17511001	17512000	0.000257	0.00619	21	5	80	0	0	23.81	0	intron	.	VIT_201s0010g01440	VIT_201s0010g01440.5	other intron (4 | 14)	protein
chr1	17511001	17512000	0.000257	0.00619	21	5	80	0	0	23.81	0	intron	.	VIT_201s0010g01440	VIT_201s0010g01440.8	other intron (5 | 14)	protein
chr1	17511001	17512000	0.000257	0.00619	21	5	80	0	0	23.81	0	intron	.	VIT_201s0010g01440	VIT_201s0010g01440.6	other intron (5 | 14)	protein
chr1	17511001	17512000	0.000257	0.00619	21	5	80	0	0	23.81	0	intron	.	VIT_201s0010g01440	VIT_201s0010g01440.4	other intron (5 | 15)	protein
chr1	17511001	17512000	0.000257	0.00619	21	5	80	0	0	23.81	0	intron	.	VIT_201s0010g01440	VIT_201s0010g01440.1	other intron (6 | 16)	protein
chr1	17511001	17512000	0.000257	0.00619	21	5	80	0	0	23.81	0	intron	.	VIT_201s0010g01440	VIT_201s0010g01440.3	other intron (5 | 15)	protein
chr1	17511001	17512000	0.000257	0.00619	21	5	80	0	0	23.81	0	intron	.	VIT_201s0010g01440	VIT_201s0010g01440.13	other intron (5 | 8)	protein
chr1	17511001	17512000	0.000257	0.00619	21	5	80	0	0	23.81	0	intron	.	VIT_201s0010g01440	VIT_201s0010g01440.7	other intron (4 | 14)	protein
chr1	17511001	17512000	0.000257	0.00619	21	5	80	0	0	23.81	0	intron	.	VIT_201s0010g01440	VIT_201s0010g01440.2	other intron (5 | 15)	protein
chr1	17511001	17512000	0.000257	0.00619	21	5	80	0	0	23.81	0	intron	.	VIT_201s0010g01440	VIT_201s0010g01440.10	1st intron (1 | 11)	protein
chr1	17511001	17512000	0.000257	0.00619	21	5	80	0	0	23.81	0	intron	.	VIT_201s0010g01440	VIT_201s0010g01440.14	other intron (2 | 5)	protein
chr1	17511001	17512000	0.000257	0.00619	21	5	80	0	0	23.81	0	intron	.	VIT_201s0010g01440	VIT_201s0010g01440.9	other intron (2 | 12)	protein
chr1	17511001	17512000	0.000257	0.00619	21	5	80	0	0	23.81	0	intron	.	VIT_201s0010g01440	VIT_201s0010g01440.11	other intron (2 | 11)	protein
chr1	17548001	17549000	0.000119	0.00334	10	0	10	9	#DIV/0!	0	90	exon	.	VIT_201s0010g01450	VIT_201s0010g01450.2	other exon (2 | 2),UTR3	protein
chr1	17548001	17549000	0.000119	0.00334	10	0	10	9	#DIV/0!	0	90	exon	.	VIT_201s0010g01450	VIT_201s0010g01450.1	other exon (3 | 3),UTR3	protein
chr1	17555001	17556000	4.18e-11	2.72e-08	44	0	10	10	#DIV/0!	0	100	exon	.	VIT_201s0010g01450	VIT_201s0010g01450.2	other exon (2 | 2)	protein
chr1	17555001	17556000	4.18e-11	2.72e-08	44	0	10	10	#DIV/0!	0	100	exon	.	VIT_201s0010g01450	VIT_201s0010g01450.1	other exon (3 | 3)	protein
chr1	17617001	17618000	0.000676	0.029	51	9	130	3	0.130878	17.65	2.31	downstream	627	VIT_201s0010g01480	VIT_201s0010g01480.9	.	protein
chr1	17617001	17618000	0.000676	0.029	51	9	130	3	0.130878	17.65	2.31	downstream	711	VIT_201s0010g01480	VIT_201s0010g01480.4	.	protein
chr1	17632001	17633000	0.0025	0.0353	70	6	175	1	0.0665111	8.57	0.57	exon	.	VIT_201s0010g01480	VIT_201s0010g01480.8	other exon (6 | 12)	protein
chr1	17632001	17633000	0.0025	0.0353	70	6	175	1	0.0665111	8.57	0.57	exon	.	VIT_201s0010g01480	VIT_201s0010g01480.7	other exon (6 | 12)	protein
chr1	17632001	17633000	0.0025	0.0353	70	6	175	1	0.0665111	8.57	0.57	exon	.	VIT_201s0010g01480	VIT_201s0010g01480.5	other exon (7 | 13)	protein
chr1	17632001	17633000	0.0025	0.0353	70	6	175	1	0.0665111	8.57	0.57	exon	.	VIT_201s0010g01480	VIT_201s0010g01480.1	other exon (10 | 16)	protein
chr1	17632001	17633000	0.0025	0.0353	70	6	175	1	0.0665111	8.57	0.57	exon	.	VIT_201s0010g01480	VIT_201s0010g01480.2	other exon (10 | 15)	protein
chr1	17632001	17633000	0.0025	0.0353	70	6	175	1	0.0665111	8.57	0.57	exon	.	VIT_201s0010g01480	VIT_201s0010g01480.3	other exon (10 | 14)	protein
chr1	17632001	17633000	0.0025	0.0353	70	6	175	1	0.0665111	8.57	0.57	exon	.	VIT_201s0010g01480	VIT_201s0010g01480.9	other exon (6 | 9)	protein
chr1	17632001	17633000	0.0025	0.0353	70	6	175	1	0.0665111	8.57	0.57	exon	.	VIT_201s0010g01480	VIT_201s0010g01480.4	other exon (10 | 13)	protein
chr1	17632001	17633000	0.0025	0.0353	70	6	175	1	0.0665111	8.57	0.57	exon	.	VIT_201s0010g01480	VIT_201s0010g01480.6	other exon (10 | 12)	protein
chr1	17826001	17827000	0.00135	0.0233	56	37	13	2	0.232783	66.07	15.38	downstream,exon	.	VIT_201s0010g01530	VIT_201s0010g01530.1	other exon (2 | 2)	protein
chr1	17949001	17950000	0.00139	0.0229	241	1	60	5	20.3171	0.41	8.33	exon,intron	.	VIT_201s0010g01610	VIT_201s0010g01610.2	other exon (2 | 2),1st intron (1 | 1)	protein
chr1	17949001	17950000	0.00139	0.0229	241	1	60	5	20.3171	0.41	8.33	exon,intron	.	VIT_201s0010g01610	VIT_201s0010g01610.1	other exon (2 | 3),1st intron (1 | 2)	protein
chr1	17986001	17987000	0.00337	0.0439	215	5	699	1	0.0600858	2.33	0.14	exon	.	VIT_201s0010g01660	VIT_201s0010g01660.1	other exon (2 | 2)	protein
chr1	18076001	18077000	3.66e-07	2.94e-05	10	0	20	19	#DIV/0!	0	95	promotor,exon	.	VIT_201s0010g01710	VIT_201s0010g01710.1	1st exon (1 | 2),UTR5	protein
chr1	18164001	18165000	3.92e-05	0.00134	11	0	31	22	#DIV/0!	0	70.97	exon,intron	.	VIT_201s0010g01760	VIT_201s0010g01760.8	other exon (2 | 3),1st intron,other intron (1,2 | 2)	protein
chr1	18164001	18165000	3.92e-05	0.00134	11	0	31	22	#DIV/0!	0	70.97	exon,intron	.	VIT_201s0010g01760	VIT_201s0010g01760.5	other exon (2 | 4),1st intron,other intron (1,2 | 3)	protein
chr1	18164001	18165000	3.92e-05	0.00134	11	0	31	22	#DIV/0!	0	70.97	exon,intron	.	VIT_201s0010g01760	VIT_201s0010g01760.3	other exon (2 | 5),1st intron,other intron (1,2 | 4)	protein
chr1	18164001	18165000	3.92e-05	0.00134	11	0	31	22	#DIV/0!	0	70.97	exon,intron	.	VIT_201s0010g01760	VIT_201s0010g01760.4	other exon (3 | 4),other intron (2,3 | 3)	protein
chr1	18164001	18165000	3.92e-05	0.00134	11	0	31	22	#DIV/0!	0	70.97	exon,intron	.	VIT_201s0010g01760	VIT_201s0010g01760.2	other exon (3 | 5),other intron (2,3 | 4)	protein
chr1	18164001	18165000	3.92e-05	0.00134	11	0	31	22	#DIV/0!	0	70.97	exon,intron	.	VIT_201s0010g01760	VIT_201s0010g01760.1	other exon (3 | 6),other intron (2,3 | 5)	protein
chr1	18164001	18165000	3.92e-05	0.00134	11	0	31	22	#DIV/0!	0	70.97	promotor,exon,intron	.	VIT_201s0010g01760	VIT_201s0010g01760.9	1st exon (1 | 2),1st intron (1 | 1),UTR5	protein
chr1	18164001	18165000	3.92e-05	0.00134	11	0	31	22	#DIV/0!	0	70.97	promotor,exon,intron	.	VIT_201s0010g01760	VIT_201s0010g01760.6	1st exon (1 | 4),1st intron (1 | 3),UTR5	protein
chr1	18164001	18165000	3.92e-05	0.00134	11	0	31	22	#DIV/0!	0	70.97	promotor,exon,intron	.	VIT_201s0010g01760	VIT_201s0010g01760.7	1st exon (1 | 3),1st intron (1 | 2),UTR5	protein
chr1	18209001	18210000	0.000767	0.0145	180	30	123	5	0.244151	16.67	4.07	intron	.	VIT_201s0010g01780	VIT_201s0010g01780.2	1st intron (1 | 1)	protein
chr1	18209001	18210000	0.000767	0.0145	180	30	123	5	0.244151	16.67	4.07	intron	.	VIT_201s0010g01780	VIT_201s0010g01780.1	1st intron (1 | 2)	protein
chr1	18225001	18226000	5.52e-05	0.00182	60	16	74	2	0.101237	26.67	2.7	downstream	1338	VIT_201s0010g01780	VIT_201s0010g01780.2	.	protein
chr1	18225001	18226000	5.52e-05	0.00182	60	16	74	2	0.101237	26.67	2.7	intron	.	VIT_201s0010g01780	VIT_201s0010g01780.1	other intron (2 | 2)	protein
chr1	18207001	18208000	2.68e-06	0.000153	31	26	10	0	0	83.87	0	exon	.	VIT_201s0010g01780	VIT_201s0010g01780.2	1st exon (1 | 2)	protein
chr1	18207001	18208000	2.68e-06	0.000153	31	26	10	0	0	83.87	0	exon	.	VIT_201s0010g01780	VIT_201s0010g01780.1	1st exon (1 | 3)	protein
chr1	18306001	18307000	0.00345	0.0479	13	0	31	14	#DIV/0!	0	45.16	promotor	1312	VIT_201s0010g01800	VIT_201s0010g01800.5	.	protein
chr1	18306001	18307000	0.00345	0.0479	13	0	31	14	#DIV/0!	0	45.16	promotor	1312	VIT_201s0010g01800	VIT_201s0010g01800.2	.	protein
chr1	18306001	18307000	0.00345	0.0479	13	0	31	14	#DIV/0!	0	45.16	promotor	1312	VIT_201s0010g01800	VIT_201s0010g01800.4	.	protein
chr1	18306001	18307000	0.00345	0.0479	13	0	31	14	#DIV/0!	0	45.16	promotor	1320	VIT_201s0010g01800	VIT_201s0010g01800.1	.	protein
chr1	18309001	18310000	0.000473	0.01	23	10	54	4	0.170423	43.48	7.41	exon,intron	.	VIT_201s0010g01800	VIT_201s0010g01800.5	1st exon,other exon (1,2 | 6),1st intron,other intron (1,2 | 5)	protein
chr1	18309001	18310000	0.000473	0.01	23	10	54	4	0.170423	43.48	7.41	exon,intron	.	VIT_201s0010g01800	VIT_201s0010g01800.2	1st exon,other exon (1,2 | 8),1st intron,other intron (1,2 | 7)	protein
chr1	18309001	18310000	0.000473	0.01	23	10	54	4	0.170423	43.48	7.41	exon,intron	.	VIT_201s0010g01800	VIT_201s0010g01800.4	1st exon,other exon (1,2 | 7),1st intron (1 | 6),UTR5	protein
chr1	18309001	18310000	0.000473	0.01	23	10	54	4	0.170423	43.48	7.41	exon,intron	.	VIT_201s0010g01800	VIT_201s0010g01800.1	other exon (2,3 | 9),other intron (2,3 | 8)	protein
chr1	18309001	18310000	0.000473	0.01	23	10	54	4	0.170423	43.48	7.41	promotor,exon,intron	.	VIT_201s0010g01800	VIT_201s0010g01800.3	1st exon (1 | 7),1st intron (1 | 6),UTR5	protein
chr1	18309001	18310000	0.000473	0.01	23	10	54	4	0.170423	43.48	7.41	promotor	844	VIT_201s0010g01800	VIT_201s0010g01800.6	.	protein
chr1	18353001	18354000	1.08e-05	0.000466	10	10	10	0	0	100	0	exon	.	VIT_201s0010g01830	VIT_201s0010g01830.1	other exon (13,14 | 16)	protein
chr1	18423001	18424000	0.00017	0.00447	62	4	469	0	0	6.45	0	exon	.	VIT_201s0010g01850	VIT_201s0010g01850.3	other exon (3 | 19)	protein
chr4	13068001	13069000	0.00336	0.0439	161	10	20	6	4.83092	6.21	30	intergenic	-48838 | +28658	VIT_204s0043g00160 / VIT_204s0043g00180	.	.	.
chr5	8094001	8095000	0.0031	0.0439	10	7	10	0	0	70	0	intergenic	-2348 | +9277	VIT_205s0049g01040 / VIT_205s0049g01070	.	.	.
chrUn	4388001	4389000	0.00337	0.0439	105	14	11	6	4.09227	13.33	54.55	intergenic	-16667 | +49688	VIT_200s0145g00110 / VIT_200s0153g00010	.	.	.
chr10	15661001	15662000	0.00118	0.0438	10	7	46	7	0.217429	70	15.22	intergenic	-97879 | +25004	VIT_210s0042g01410 / VIT_210s0042g01470	.	.	.
chr15	3539001	3540000	0.00335	0.0438	93	1	204	21	9.52778	1.08	10.29	intergenic	-17193 | +109963	VIT_215s0024g01680 / VIT_215s0024g01700	.	.	.
chr1	18423001	18424000	0.00017	0.00447	62	4	469	0	0	6.45	0	exon	.	VIT_201s0010g01850	VIT_201s0010g01850.1	other exon (7 | 23)	protein
chr1	18507001	18508000	0.000852	0.0157	150	10	213	1	0.0704648	6.67	0.47	exon,intron	.	VIT_201s0010g01890	VIT_201s0010g01890.1	other exon (4,5,6 | 8),other intron (3,4,5 | 7)	protein
chr1	18580001	18581000	0.000119	0.00334	10	0	10	9	#DIV/0!	0	90	promotor	1983	VIT_201s0010g01940	VIT_201s0010g01940.1	.	protein
chr1	18963001	18964000	3.75e-05	0.00133	162	5	20	7	11.3269	3.09	35	intron	.	VIT_201s0010g02080	VIT_201s0010g02080.1	other intron (2 | 11)	protein
chr1	18963001	18964000	3.75e-05	0.00133	162	5	20	7	11.3269	3.09	35	intron	.	VIT_201s0010g02080	VIT_201s0010g02080.5	other intron (2 | 10)	protein
chr1	18963001	18964000	3.75e-05	0.00133	162	5	20	7	11.3269	3.09	35	intron	.	VIT_201s0010g02080	VIT_201s0010g02080.2	other intron (2 | 11)	protein
chr1	18963001	18964000	3.75e-05	0.00133	162	5	20	7	11.3269	3.09	35	intron	.	VIT_201s0010g02080	VIT_201s0010g02080.3	1st intron (1 | 10)	protein
chr1	18972001	18973000	2.65e-05	0.001	1008	50	653	8	0.247984	4.96	1.23	exon,intron	.	VIT_201s0010g02080	VIT_201s0010g02080.1	other exon (7,8 | 12),other intron (6,7,8 | 11)	protein
chr1	18972001	18973000	2.65e-05	0.001	1008	50	653	8	0.247984	4.96	1.23	exon,intron	.	VIT_201s0010g02080	VIT_201s0010g02080.5	other exon (7,8 | 11),other intron (6,7,8 | 10)	protein
chr1	18972001	18973000	2.65e-05	0.001	1008	50	653	8	0.247984	4.96	1.23	exon,intron	.	VIT_201s0010g02080	VIT_201s0010g02080.2	other exon (7,8 | 12),other intron (6,7,8 | 11)	protein
chr1	18972001	18973000	2.65e-05	0.001	1008	50	653	8	0.247984	4.96	1.23	exon,intron	.	VIT_201s0010g02080	VIT_201s0010g02080.3	other exon (6,7 | 11),other intron (5,6,7 | 10)	protein
chr1	18972001	18973000	2.65e-05	0.001	1008	50	653	8	0.247984	4.96	1.23	exon,intron	.	VIT_201s0010g02080	VIT_201s0010g02080.4	other exon (6,7 | 11),other intron (5,6,7 | 10)	protein
chr1	18972001	18973000	2.65e-05	0.001	1008	50	653	8	0.247984	4.96	1.23	exon,intron	.	VIT_201s0010g02080	VIT_201s0010g02080.6	other exon (2,3 | 7),1st intron,other intron (1,2,3 | 6)	protein
chr1	18964001	18965000	0.00126	0.0212	101	17	149	6	0.239453	16.83	4.03	intron	.	VIT_201s0010g02080	VIT_201s0010g02080.1	other intron (2 | 11)	protein
chr16	719001	720000	0.00334	0.0437	82	0	250	22	#DIV/0!	0	8.8	intergenic	-6465 | +4093	VIT_216s0039g01300 / VIT_216s0039g01320	.	.	.
chr16	5048001	5049000	0.00118	0.0437	135	8	174	0	0	5.93	0	intergenic	-3936 | +2684	VIT_216s0013g00165 / VIT_216s0013g00170	.	.	.
chr19	13919001	13920000	0.00334	0.0437	157	5	50	8	5.03145	3.18	16	intergenic	-260945 | +9780	VIT_219s0015g02955 / VIT_219s0138g00035	.	.	.
chr1	18964001	18965000	0.00126	0.0212	101	17	149	6	0.239453	16.83	4.03	intron	.	VIT_201s0010g02080	VIT_201s0010g02080.5	other intron (2 | 10)	protein
chr1	18964001	18965000	0.00126	0.0212	101	17	149	6	0.239453	16.83	4.03	intron	.	VIT_201s0010g02080	VIT_201s0010g02080.2	other intron (2 | 11)	protein
chr1	18964001	18965000	0.00126	0.0212	101	17	149	6	0.239453	16.83	4.03	intron	.	VIT_201s0010g02080	VIT_201s0010g02080.3	1st intron (1 | 10)	protein
chr1	19100001	19101000	0.00138	0.0228	732	3	734	18	5.97561	0.41	2.45	promotor,exon	.	VIT_201s0010g02140	VIT_201s0010g02140.1	1st exon (1 | 15),UTR5	protein
chr1	19159001	19160000	0.00131	0.0471	40	17	22	1	0.107059	42.5	4.55	exon	.	VIT_201s0010g02170	VIT_201s0010g02170.3	other exon (4 | 7)	protein
chr1	19159001	19160000	0.00131	0.0471	40	17	22	1	0.107059	42.5	4.55	exon	.	VIT_201s0010g02170	VIT_201s0010g02170.1	other exon (4 | 8)	protein
chr1	19159001	19160000	0.00131	0.0471	40	17	22	1	0.107059	42.5	4.55	exon	.	VIT_201s0010g02170	VIT_201s0010g02170.2	other exon (3 | 7)	protein
chr1	19212001	19213000	0.000224	0.00555	376	0	387	13	#DIV/0!	0	3.36	exon,intron	.	VIT_201s0010g02230	VIT_201s0010g02230.1	other exon (2,3,4 | 5),1st intron,other intron (1,2,3,4 | 4)	protein
chr1	19212001	19213000	0.000224	0.00555	376	0	387	13	#DIV/0!	0	3.36	promotor,exon,intron	.	VIT_201s0010g02230	VIT_201s0010g02230.2	1st exon,other exon (1,2 | 3),1st intron,other intron (1,2 | 2),UTR5	protein
chr1	19210001	19211000	6.76e-06	0.000324	268	15	1345	13	0.173214	5.6	0.97	intron	.	VIT_201s0010g02230	VIT_201s0010g02230.1	1st intron (1 | 4)	protein
chr1	19210001	19211000	6.76e-06	0.000324	268	15	1345	13	0.173214	5.6	0.97	promotor	1279	VIT_201s0010g02230	VIT_201s0010g02230.2	.	protein
chr1	19212001	19213000	0.000224	0.00555	376	0	387	13	#DIV/0!	0	3.36	downstream	179	VIT_201s0010g02240	VIT_201s0010g02240.7	.	protein
chr2	10312001	10313000	0.00334	0.0437	272	12	654	7	0.24263	4.41	1.07	intergenic	-17937 | +55321	VIT_202s0012g02660 / VIT_202s0012g02665	.	.	.
chr5	22796001	22797000	0.00334	0.0437	20	10	20	1	0.1	50	5	intergenic	-19336 | +5192	VIT_205s0102g00830 / VIT_205s0102g00850	.	.	.
chr11	11562001	11563000	0.00333	0.0436	10	5	53	4	0.151	50	7.55	intergenic	-24357 | +45554	VIT_211s0078g00050 / VIT_211s0078g00060	.	.	.
chr16	9529001	9530000	0.00334	0.0436	30	4	90	0	0	13.33	0	intergenic	-37178 | +2118	VIT_216s0013g01976 / VIT_216s0013g01980	.	.	.
chr1	19212001	19213000	0.000224	0.00555	376	0	387	13	#DIV/0!	0	3.36	downstream	179	VIT_201s0010g02240	VIT_201s0010g02240.9	.	protein
chr1	19212001	19213000	0.000224	0.00555	376	0	387	13	#DIV/0!	0	3.36	downstream	179	VIT_201s0010g02240	VIT_201s0010g02240.4	.	protein
chr1	19212001	19213000	0.000224	0.00555	376	0	387	13	#DIV/0!	0	3.36	downstream	179	VIT_201s0010g02240	VIT_201s0010g02240.1	.	protein
chr1	19212001	19213000	0.000224	0.00555	376	0	387	13	#DIV/0!	0	3.36	downstream	179	VIT_201s0010g02240	VIT_201s0010g02240.6	.	protein
chr1	19212001	19213000	0.000224	0.00555	376	0	387	13	#DIV/0!	0	3.36	downstream	179	VIT_201s0010g02240	VIT_201s0010g02240.3	.	protein
chr1	19212001	19213000	0.000224	0.00555	376	0	387	13	#DIV/0!	0	3.36	downstream	179	VIT_201s0010g02240	VIT_201s0010g02240.8	.	protein
chr1	19212001	19213000	0.000224	0.00555	376	0	387	13	#DIV/0!	0	3.36	downstream	179	VIT_201s0010g02240	VIT_201s0010g02240.5	.	protein
chr1	19212001	19213000	0.000224	0.00555	376	0	387	13	#DIV/0!	0	3.36	downstream	179	VIT_201s0010g02240	VIT_201s0010g02240.2	.	protein
chr1	19240001	19241000	7.33e-06	0.000347	201	14	258	0	0	6.97	0	exon,intron	.	VIT_201s0010g02280	VIT_201s0010g02280.1	other exon (5 | 6),other intron (4 | 5)	protein
chr1	19240001	19241000	7.33e-06	0.000347	201	14	258	0	0	6.97	0	downstream	1156	VIT_201s0010g02285	VIT_201s0010g02285.1	.	protein
chr2	9140001	9141000	0.00333	0.0436	409	15	301	1	0.0899183	3.67	0.33	.	.	VIT_202s0012g02250	VIT_202s0012g02250.1	.	protein
chr2	9140001	9141000	0.00333	0.0436	409	15	301	1	0.0899183	3.67	0.33	.	.	VIT_202s0012g02250	VIT_202s0012g02250.6	.	protein
chr2	9140001	9141000	0.00333	0.0436	409	15	301	1	0.0899183	3.67	0.33	.	.	VIT_202s0012g02250	VIT_202s0012g02250.5	.	protein
chr2	9140001	9141000	0.00333	0.0436	409	15	301	1	0.0899183	3.67	0.33	.	.	VIT_202s0012g02250	VIT_202s0012g02250.3	.	protein
chr2	9140001	9141000	0.00333	0.0436	409	15	301	1	0.0899183	3.67	0.33	.	.	VIT_202s0012g02250	VIT_202s0012g02250.2	.	protein
chr2	9140001	9141000	0.00333	0.0436	409	15	301	1	0.0899183	3.67	0.33	.	.	VIT_202s0012g02250	VIT_202s0012g02250.4	.	protein
chr4	15530001	15531000	0.00333	0.0436	323	21	188	2	0.163077	6.5	1.06	intergenic	-33982 | +32479	VIT_204s0043g00940 / VIT_204s0043g00950	.	.	.
chr14	20944001	20945000	0.00332	0.0435	268	30	100	2	0.178731	11.19	2	intergenic	-52851 | +33028	VIT_214s0006g02785 / VIT_214s0006g02800	.	.	.
chr1	19260001	19261000	0.00115	0.0198	128	14	144	2	0.127057	10.94	1.39	downstream	1117	VIT_201s0010g02290	VIT_201s0010g02290.1	.	protein
chr1	19480001	19481000	1.09e-05	0.00047	23	14	20	0	0	60.87	0	exon	.	VIT_201s0010g02380	VIT_201s0010g02380.1	1st exon (1 | 2),UTR5	protein
chr1	19570001	19571000	0.0004	0.00876	657	2	131	6	15.2667	0.3	4.58	downstream	307	VIT_201s0010g02480	VIT_201s0010g02480.2	.	protein
chr1	19570001	19571000	0.0004	0.00876	657	2	131	6	15.2667	0.3	4.58	downstream	275	VIT_201s0010g02480	VIT_201s0010g02480.3	.	protein
chr1	19570001	19571000	0.0004	0.00876	657	2	131	6	15.2667	0.3	4.58	downstream	321	VIT_201s0010g02480	VIT_201s0010g02480.1	.	protein
chr1	19570001	19571000	0.0004	0.00876	657	2	131	6	15.2667	0.3	4.58	promotor,exon,intron	.	VIT_201s0010g02490	VIT_201s0010g02490.1	1st exon,other exon (1,2,3 | 7),1st intron,other intron (1,2 | 6)	protein
chr1	19592001	19593000	0.000447	0.00954	304	16	30	8	5.07034	5.26	26.67	intron	.	VIT_201s0010g02530	VIT_201s0010g02530.1	1st intron (1 | 3)	protein
chr1	19592001	19593000	0.000447	0.00954	304	16	30	8	5.07034	5.26	26.67	intron	.	VIT_201s0010g02530	VIT_201s0010g02530.2	1st intron (1 | 2)	protein
chr1	19592001	19593000	0.000447	0.00954	304	16	30	8	5.07034	5.26	26.67	intron	.	VIT_201s0010g02530	VIT_201s0010g02530.3	1st intron (1 | 1)	protein
chr1	19587001	19588000	7.86e-11	2.42e-08	59	25	71	0	0	42.37	0	exon,intron	.	VIT_201s0010g02530	VIT_201s0010g02530.1	1st exon (1 | 4),1st intron (1 | 3)	protein
chr1	19587001	19588000	7.86e-11	2.42e-08	59	25	71	0	0	42.37	0	exon,intron	.	VIT_201s0010g02530	VIT_201s0010g02530.2	1st exon (1 | 3),1st intron (1 | 2)	protein
chr1	19587001	19588000	7.86e-11	2.42e-08	59	25	71	0	0	42.37	0	exon,intron	.	VIT_201s0010g02530	VIT_201s0010g02530.3	1st exon (1 | 2),1st intron (1 | 1)	protein
chr1	19611001	19612000	3.99e-07	3.19e-05	22	0	65	38	#DIV/0!	0	58.46	promotor	147	VIT_201s0010g02550	VIT_201s0010g02550.1	.	protein
chr1	19622001	19623000	0.000221	0.00544	11	0	10	8	#DIV/0!	0	80	exon,intron	.	VIT_201s0010g02570	VIT_201s0010g02570.1	other exon (2,3 | 11),1st intron,other intron (1,2,3 | 10)	protein
chr1	19715001	19716000	0.00325	0.0429	130	0	251	14	#DIV/0!	0	5.58	promotor,exon	.	VIT_201s0010g02660	VIT_201s0010g02660.1	1st exon (1 | 7)	protein
chr1	19728001	19729000	0.000911	0.0172	10	1	37	26	7.027	10	70.27	downstream,exon,intron	.	VIT_201s0010g02670	VIT_201s0010g02670.1	other exon (10,11 | 11),other intron (9,10 | 10),UTR3	protein
chr1	19728001	19729000	0.000911	0.0172	10	1	37	26	7.027	10	70.27	promotor	451	VIT_201s0010g02680	VIT_201s0010g02680.1	.	protein
chr1	19728001	19729000	0.000911	0.0172	10	1	37	26	7.027	10	70.27	downstream,exon	.	VIT_201s0010g02690	VIT_201s0010g02690.4	other exon (13 | 13),UTR3	protein
chr1	19728001	19729000	0.000911	0.0172	10	1	37	26	7.027	10	70.27	downstream,exon	.	VIT_201s0010g02690	VIT_201s0010g02690.2	other exon (14 | 14),UTR3	protein
chr1	19728001	19729000	0.000911	0.0172	10	1	37	26	7.027	10	70.27	downstream,exon	.	VIT_201s0010g02690	VIT_201s0010g02690.1	other exon (16 | 16),UTR3	protein
chr12_random	388001	389000	0.0033	0.0434	20	7	82	6	0.209143	35	7.32	intergenic	-3068 | +52581	VIT_212s0099g00016 / VIT_212s0142g00500	.	.	.
chr14	21644001	21645000	0.0033	0.0434	591	14	916	5	0.232068	2.37	0.55	.	.	VIT_214s0006g03120	VIT_214s0006g03120.10	.	protein
chr14	21644001	21645000	0.0033	0.0434	591	14	916	5	0.232068	2.37	0.55	.	.	VIT_214s0006g03120	VIT_214s0006g03120.9	.	protein
chr14	21644001	21645000	0.0033	0.0434	591	14	916	5	0.232068	2.37	0.55	.	.	VIT_214s0006g03120	VIT_214s0006g03120.8	.	protein
chr14	21644001	21645000	0.0033	0.0434	591	14	916	5	0.232068	2.37	0.55	.	.	VIT_214s0006g03120	VIT_214s0006g03120.7	.	protein
chr14	21644001	21645000	0.0033	0.0434	591	14	916	5	0.232068	2.37	0.55	.	.	VIT_214s0006g03120	VIT_214s0006g03120.5	.	protein
chr14	21644001	21645000	0.0033	0.0434	591	14	916	5	0.232068	2.37	0.55	.	.	VIT_214s0006g03120	VIT_214s0006g03120.4	.	protein
chr14	21644001	21645000	0.0033	0.0434	591	14	916	5	0.232068	2.37	0.55	.	.	VIT_214s0006g03120	VIT_214s0006g03120.3	.	protein
chr14	21644001	21645000	0.0033	0.0434	591	14	916	5	0.232068	2.37	0.55	.	.	VIT_214s0006g03120	VIT_214s0006g03120.2	.	protein
chr14	21644001	21645000	0.0033	0.0434	591	14	916	5	0.232068	2.37	0.55	.	.	VIT_214s0006g03120	VIT_214s0006g03120.1	.	protein
chr14	21644001	21645000	0.0033	0.0434	591	14	916	5	0.232068	2.37	0.55	.	.	VIT_214s0006g03120	VIT_214s0006g03120.11	.	protein
chr14	21644001	21645000	0.0033	0.0434	591	14	916	5	0.232068	2.37	0.55	.	.	VIT_214s0006g03120	VIT_214s0006g03120.6	.	protein
chr1	19813001	19814000	0.00202	0.0317	24	0	20	7	#DIV/0!	0	35	exon	.	VIT_201s0010g02770	VIT_201s0010g02770.2	1st exon (1 | 5),UTR5	protein
chr1	19813001	19814000	0.00202	0.0317	24	0	20	7	#DIV/0!	0	35	exon	.	VIT_201s0010g02770	VIT_201s0010g02770.1	1st exon (1 | 6)	protein
chr1	19809001	19810000	0.0028	0.0385	80	5	871	8	0.1472	6.25	0.92	exon	.	VIT_201s0010g02770	VIT_201s0010g02770.2	other exon (2,3 | 5)	protein
chr1	19809001	19810000	0.0028	0.0385	80	5	871	8	0.1472	6.25	0.92	exon,intron	.	VIT_201s0010g02770	VIT_201s0010g02770.1	other exon (3,4 | 6),other intron (3 | 5)	protein
chr1	19813001	19814000	0.00202	0.0317	24	0	20	7	#DIV/0!	0	35	downstream	1083	VIT_201s0010g02780	VIT_201s0010g02780.7	.	protein
chr1	19813001	19814000	0.00202	0.0317	24	0	20	7	#DIV/0!	0	35	downstream	1083	VIT_201s0010g02780	VIT_201s0010g02780.5	.	protein
chr1	19813001	19814000	0.00202	0.0317	24	0	20	7	#DIV/0!	0	35	downstream	1083	VIT_201s0010g02780	VIT_201s0010g02780.1	.	protein
chr1	19813001	19814000	0.00202	0.0317	24	0	20	7	#DIV/0!	0	35	downstream	1083	VIT_201s0010g02780	VIT_201s0010g02780.4	.	protein
chr1	19813001	19814000	0.00202	0.0317	24	0	20	7	#DIV/0!	0	35	downstream	1083	VIT_201s0010g02780	VIT_201s0010g02780.2	.	protein
chr1	19813001	19814000	0.00202	0.0317	24	0	20	7	#DIV/0!	0	35	downstream	1083	VIT_201s0010g02780	VIT_201s0010g02780.3	.	protein
chr3	19288001	19289000	0.0033	0.0434	106	5	679	4	0.125	4.72	0.59	.	.	VIT_203s0017g02390	VIT_203s0017g02390.2	.	protein
chr3	19288001	19289000	0.0033	0.0434	106	5	679	4	0.125	4.72	0.59	.	.	VIT_203s0017g02390	VIT_203s0017g02390.1	.	protein
chr8	1944001	1945000	0.00331	0.0434	81	13	117	4	0.213084	16.05	3.42	intergenic	-3829 | +9217	VIT_208s0056g01230 / VIT_208s0056g01240	.	.	.
chr10	522001	523000	0.00329	0.0433	485	20	173	0	0	4.12	0	intergenic	-10533 | +5913	VIT_210s0116g01040 / VIT_210s0116g01090	.	.	.
chr12	22468001	22469000	0.0033	0.0433	139	1	93	8	11.9444	0.72	8.6	.	.	VIT_212s0035g02110	VIT_212s0035g02110.2	.	protein
chr12	22468001	22469000	0.0033	0.0433	139	1	93	8	11.9444	0.72	8.6	.	.	VIT_212s0035g02110	VIT_212s0035g02110.3	.	protein
chr12	22468001	22469000	0.0033	0.0433	139	1	93	8	11.9444	0.72	8.6	.	.	VIT_212s0035g02110	VIT_212s0035g02110.1	.	protein
chr12	22468001	22469000	0.0033	0.0433	139	1	93	8	11.9444	0.72	8.6	.	.	VIT_212s0035g02110	VIT_212s0035g02110.5	.	protein
chr12	22468001	22469000	0.0033	0.0433	139	1	93	8	11.9444	0.72	8.6	.	.	VIT_212s0035g02110	VIT_212s0035g02110.4	.	protein
chr12	22468001	22469000	0.0033	0.0433	139	1	93	8	11.9444	0.72	8.6	.	.	VIT_212s0035g02110	VIT_212s0035g02110.6	.	protein
chr12	22468001	22469000	0.0033	0.0433	139	1	93	8	11.9444	0.72	8.6	.	.	VIT_212s0035g02110	VIT_212s0035g02110.7	.	protein
chr1	19856001	19857000	2.84e-06	0.000154	11	11	11	0	0	100	0	downstream,exon,intron	.	VIT_201s0010g02810	VIT_201s0010g02810.1	other exon (7,8 | 8),other intron (7 | 7),UTR3	protein
chr1	19856001	19857000	2.84e-06	0.000154	11	11	11	0	0	100	0	downstream,exon	.	VIT_201s0010g02810	VIT_201s0010g02810.3	other exon (6 | 6),UTR3	protein
chr1	19856001	19857000	2.84e-06	0.000154	11	11	11	0	0	100	0	downstream,exon,intron	.	VIT_201s0010g02810	VIT_201s0010g02810.2	other exon (6,7 | 7),other intron (6 | 6),UTR3	protein
chr1	19856001	19857000	2.84e-06	0.000154	11	11	11	0	0	100	0	downstream,exon	.	VIT_201s0010g02820	VIT_201s0010g02820.3	other exon (4 | 4),UTR3	protein
chr1	19856001	19857000	2.84e-06	0.000154	11	11	11	0	0	100	0	downstream,exon	.	VIT_201s0010g02820	VIT_201s0010g02820.2	other exon (5 | 5),UTR3	protein
chr1	19856001	19857000	2.84e-06	0.000154	11	11	11	0	0	100	0	downstream,exon	.	VIT_201s0010g02820	VIT_201s0010g02820.1	other exon (6 | 6),UTR3	protein
chr1	19890001	19891000	1.36e-20	7.12e-18	173	0	30	20	#DIV/0!	0	66.67	downstream	585	VIT_201s0010g02850	VIT_201s0010g02850.1	.	protein
chr1	19980001	19981000	0.00161	0.0256	93	6	575	5	0.134884	6.45	0.87	intron	.	VIT_201s0010g02920	VIT_201s0010g02920.2	other intron (7 | 17)	protein
chr1	19980001	19981000	0.00161	0.0256	93	6	575	5	0.134884	6.45	0.87	intron	.	VIT_201s0010g02920	VIT_201s0010g02920.1	other intron (7 | 18)	protein
chr1	19980001	19981000	0.00161	0.0256	93	6	575	5	0.134884	6.45	0.87	intron	.	VIT_201s0010g02920	VIT_201s0010g02920.4	other intron (3 | 13)	protein
chr1	19980001	19981000	0.00161	0.0256	93	6	575	5	0.134884	6.45	0.87	intron	.	VIT_201s0010g02920	VIT_201s0010g02920.3	other intron (3 | 14)	protein
chr1	19980001	19981000	0.00161	0.0256	93	6	575	5	0.134884	6.45	0.87	promotor	439	VIT_201s0010g02920	VIT_201s0010g02920.5	.	protein
chr1	19960001	19961000	0.00111	0.0193	82	5	793	5	0.103279	6.1	0.63	exon,intron	.	VIT_201s0010g02920	VIT_201s0010g02920.2	other exon (2 | 18),1st intron,other intron (1,2 | 17),UTR5	protein
chr1	19960001	19961000	0.00111	0.0193	82	5	793	5	0.103279	6.1	0.63	exon,intron	.	VIT_201s0010g02920	VIT_201s0010g02920.1	other exon (2 | 19),1st intron,other intron (1,2 | 18),UTR5	protein
chr1	19960001	19961000	0.00111	0.0193	82	5	793	5	0.103279	6.1	0.63	promotor	1760	VIT_201s0010g02920	VIT_201s0010g02920.4	.	protein
chr1	19960001	19961000	0.00111	0.0193	82	5	793	5	0.103279	6.1	0.63	promotor	1760	VIT_201s0010g02920	VIT_201s0010g02920.3	.	protein
chr1	20119001	20120000	1.84e-06	0.000281	64	42	27	3	0.169308	65.62	11.11	downstream,exon	.	VIT_201s0010g03086	VIT_201s0010g03086.1	other exon (5 | 5)	protein
chr4	15264001	15265000	0.00329	0.0433	240	20	116	1	0.103241	8.33	0.86	intergenic	-35699 | +3970	VIT_204s0043g00850 / VIT_204s0043g00860	.	.	.
chr1	20341001	20342000	0.00109	0.0197	10	9	10	1	0.111111	90	10	promotor	1626	VIT_201s0010g03165	VIT_201s0010g03165.1	.	protein
chr1	20346001	20347000	0.000846	0.0156	662	88	10	6	4.51467	13.29	60	promotor,exon	.	VIT_201s0010g03170	VIT_201s0010g03170.1	1st exon,other exon (1,2 | 3),UTR5	protein
chr1	20648001	20649000	0.00284	0.0389	368	0	112	4	#DIV/0!	0	3.57	intron	.	VIT_201s0010g03300	VIT_201s0010g03300.4	other intron (14 | 16)	protein
chr1	20648001	20649000	0.00284	0.0389	368	0	112	4	#DIV/0!	0	3.57	intron	.	VIT_201s0010g03300	VIT_201s0010g03300.2	other intron (14 | 20)	protein
chr1	20648001	20649000	0.00284	0.0389	368	0	112	4	#DIV/0!	0	3.57	intron	.	VIT_201s0010g03300	VIT_201s0010g03300.1	other intron (14 | 21)	protein
chr1	20648001	20649000	0.00284	0.0389	368	0	112	4	#DIV/0!	0	3.57	intron	.	VIT_201s0010g03300	VIT_201s0010g03300.5	other intron (13 | 15)	protein
chr1	20648001	20649000	0.00284	0.0389	368	0	112	4	#DIV/0!	0	3.57	intron	.	VIT_201s0010g03300	VIT_201s0010g03300.6	other intron (11 | 13)	protein
chr1	20648001	20649000	0.00284	0.0389	368	0	112	4	#DIV/0!	0	3.57	intron	.	VIT_201s0010g03300	VIT_201s0010g03300.3	other intron (11 | 18)	protein
chr1	20649001	20650000	5.9e-05	0.00192	538	23	450	2	0.102804	4.28	0.44	exon,intron	.	VIT_201s0010g03300	VIT_201s0010g03300.4	other exon (15,16 | 17),other intron (14,15,16 | 16)	protein
chr10	14058001	14059000	0.00328	0.0431	136	8	268	2	0.127551	5.88	0.75	intergenic	-11455 | +27428	VIT_210s0042g00770 / VIT_210s0042g00780	.	.	.
chr11	15354001	15355000	0.00328	0.0431	31	10	52	3	0.178859	32.26	5.77	intergenic	-24022 | +2635	VIT_211s0065g01210 / VIT_211s0065g01230	.	.	.
chr13_random	907001	908000	0.00327	0.0431	642	12	638	1	0.0855615	1.87	0.16	intergenic	-42493 | +2729	VIT_213s0067g01520 / VIT_213s0067g01620	.	.	.
chr18	13082001	13083000	0.00328	0.0431	102	4	72	13	4.60714	3.92	18.06	.	.	VIT_218s0001g15050	VIT_218s0001g15050.2	.	protein
chr18	13082001	13083000	0.00328	0.0431	102	4	72	13	4.60714	3.92	18.06	.	.	VIT_218s0001g15050	VIT_218s0001g15050.3	.	protein
chr18	13082001	13083000	0.00328	0.0431	102	4	72	13	4.60714	3.92	18.06	.	.	VIT_218s0001g15050	VIT_218s0001g15050.5	.	protein
chr18	13082001	13083000	0.00328	0.0431	102	4	72	13	4.60714	3.92	18.06	.	.	VIT_218s0001g15050	VIT_218s0001g15050.4	.	protein
chr18	13082001	13083000	0.00328	0.0431	102	4	72	13	4.60714	3.92	18.06	.	.	VIT_218s0001g15050	VIT_218s0001g15050.1	.	protein
chr18	13082001	13083000	0.00328	0.0431	102	4	72	13	4.60714	3.92	18.06	.	.	VIT_218s0001g15050	VIT_218s0001g15050.6	.	protein
chr1	20649001	20650000	5.9e-05	0.00192	538	23	450	2	0.102804	4.28	0.44	exon,intron	.	VIT_201s0010g03300	VIT_201s0010g03300.2	other exon (15,16 | 21),other intron (14,15,16 | 20)	protein
chr1	20649001	20650000	5.9e-05	0.00192	538	23	450	2	0.102804	4.28	0.44	exon,intron	.	VIT_201s0010g03300	VIT_201s0010g03300.1	other exon (15,16 | 22),other intron (14,15,16 | 21)	protein
chr1	20649001	20650000	5.9e-05	0.00192	538	23	450	2	0.102804	4.28	0.44	exon,intron	.	VIT_201s0010g03300	VIT_201s0010g03300.5	other exon (14,15 | 16),other intron (13,14,15 | 15)	protein
chr1	20649001	20650000	5.9e-05	0.00192	538	23	450	2	0.102804	4.28	0.44	exon,intron	.	VIT_201s0010g03300	VIT_201s0010g03300.6	other exon (12,13 | 14),other intron (11,12,13 | 13)	protein
chr1	20649001	20650000	5.9e-05	0.00192	538	23	450	2	0.102804	4.28	0.44	exon,intron	.	VIT_201s0010g03300	VIT_201s0010g03300.3	other exon (12,13 | 19),other intron (11,12,13 | 18)	protein
chr1	20659001	20660000	1.36e-06	8.78e-05	69	14	10	10	4.92854	20.29	100	exon,intron	.	VIT_201s0010g03310	VIT_201s0010g03310.1	other exon (2,3,4 | 9),other intron (2 | 8)	protein
chr1	20659001	20660000	1.36e-06	8.78e-05	69	14	10	10	4.92854	20.29	100	exon,intron	.	VIT_201s0010g03310	VIT_201s0010g03310.2	other exon (2,3,4 | 8),other intron (2 | 7)	protein
chr1	20659001	20660000	1.36e-06	8.78e-05	69	14	10	10	4.92854	20.29	100	downstream	1352	VIT_201s0010g03320	VIT_201s0010g03320.1	.	protein
chr1	20692001	20693000	0.0036	0.0461	432	11	305	0	0	2.55	0	intron	.	VIT_201s0010g03350	VIT_201s0010g03350.1	1st intron (1 | 4)	protein
chr1	20715001	20716000	0.00131	0.0471	94	3	35	8	7.16614	3.19	22.86	exon,intron	.	VIT_201s0010g03390	VIT_201s0010g03390.1	other exon (12,13,14 | 14),other intron (12 | 13)	protein
chr1	20727001	20728000	3.4e-05	0.00296	10	10	12	1	0.0833	100	8.33	promotor	495	VIT_201s0010g03390	VIT_201s0010g03390.1	.	protein
chr1	20935001	20936000	1.33e-08	1.43e-06	667	60	758	17	0.248889	9	2.24	downstream	1877	VIT_201s0010g03570	VIT_201s0010g03570.2	.	protein
chr1	20935001	20936000	1.33e-08	1.43e-06	667	60	758	17	0.248889	9	2.24	downstream	1931	VIT_201s0010g03570	VIT_201s0010g03570.4	.	protein
chr1	20935001	20936000	1.33e-08	1.43e-06	667	60	758	17	0.248889	9	2.24	downstream	1983	VIT_201s0010g03570	VIT_201s0010g03570.1	.	protein
chr1	20935001	20936000	1.33e-08	1.43e-06	667	60	758	17	0.248889	9	2.24	downstream	1983	VIT_201s0010g03570	VIT_201s0010g03570.3	.	protein
chr1	20935001	20936000	1.33e-08	1.43e-06	667	60	758	17	0.248889	9	2.24	downstream	1983	VIT_201s0010g03570	VIT_201s0010g03570.6	.	protein
chr1	20921001	20922000	2.25e-18	9.9e-16	153	40	419	7	0.0638868	26.14	1.67	promotor	1266	VIT_201s0010g03570	VIT_201s0010g03570.2	.	protein
chr2	8296001	8297000	0.00116	0.0431	30	1	40	14	10.5105	3.33	35	.	.	VIT_202s0012g01850	VIT_202s0012g01850.1	.	protein
chr12_random	939001	940000	0.00115	0.043	20	0	149	47	#DIV/0!	0	31.54	.	.	VIT_212s0028g00300	VIT_212s0028g00300.1	.	protein
chr17	11085001	11086000	0.00115	0.043	66	1	52	10	12.6513	1.52	19.23	intergenic	-62903 | +17746	VIT_217s0000g09420 / VIT_217s0000g09435	.	.	.
chr17	9235001	9236000	0.00327	0.043	325	12	307	1	0.0894309	3.69	0.33	.	.	VIT_217s0000g08170	VIT_217s0000g08170.2	.	protein
chr17	9235001	9236000	0.00327	0.043	325	12	307	1	0.0894309	3.69	0.33	.	.	VIT_217s0000g08170	VIT_217s0000g08170.3	.	protein
chr17	9235001	9236000	0.00327	0.043	325	12	307	1	0.0894309	3.69	0.33	.	.	VIT_217s0000g08170	VIT_217s0000g08170.1	.	protein
chr18	27530001	27531000	0.00327	0.043	40	7	114	3	0.150286	17.5	2.63	intergenic	-4362 | +34853	VIT_218s0041g02410 / VIT_218s0041g02430	.	.	.
chr18	19450001	19451000	0.00115	0.043	24	7	34	0	0	29.17	0	intergenic	-20525 | +10481	VIT_218s0072g00260 / VIT_218s0072g00270	.	.	.
chr1	20921001	20922000	2.25e-18	9.9e-16	153	40	419	7	0.0638868	26.14	1.67	promotor	1291	VIT_201s0010g03570	VIT_201s0010g03570.4	.	protein
chr1	20921001	20922000	2.25e-18	9.9e-16	153	40	419	7	0.0638868	26.14	1.67	promotor	1296	VIT_201s0010g03570	VIT_201s0010g03570.5	.	protein
chr1	20921001	20922000	2.25e-18	9.9e-16	153	40	419	7	0.0638868	26.14	1.67	promotor	1296	VIT_201s0010g03570	VIT_201s0010g03570.1	.	protein
chr1	20921001	20922000	2.25e-18	9.9e-16	153	40	419	7	0.0638868	26.14	1.67	promotor	1296	VIT_201s0010g03570	VIT_201s0010g03570.3	.	protein
chr1	20935001	20936000	1.33e-08	1.43e-06	667	60	758	17	0.248889	9	2.24	downstream	68	VIT_201s0010g03580	VIT_201s0010g03580.1	.	protein
chr1	20935001	20936000	1.33e-08	1.43e-06	667	60	758	17	0.248889	9	2.24	exon,intron	.	VIT_201s0010g03590	VIT_201s0010g03590.3	1st exon,other exon (1,2,3,4 | 14),1st intron,other intron (1,2,3,4 | 13),UTR5	protein
chr1	20935001	20936000	1.33e-08	1.43e-06	667	60	758	17	0.248889	9	2.24	exon,intron	.	VIT_201s0010g03590	VIT_201s0010g03590.2	1st exon,other exon (1,2,3,4 | 18),1st intron,other intron (1,2,3,4 | 17),UTR5	protein
chr1	20935001	20936000	1.33e-08	1.43e-06	667	60	758	17	0.248889	9	2.24	exon,intron	.	VIT_201s0010g03590	VIT_201s0010g03590.1	1st exon,other exon (1,2,3,4 | 17),1st intron,other intron (1,2,3,4 | 16),UTR5	protein
chr1	21013001	21014000	0.00169	0.0275	10	0	12	8	#DIV/0!	0	66.67	promotor	685	VIT_201s0010g03650	VIT_201s0010g03650.1	.	protein
chr1	21013001	21014000	0.00169	0.0275	10	0	12	8	#DIV/0!	0	66.67	promotor	685	VIT_201s0010g03650	VIT_201s0010g03650.4	.	protein
chr1	21013001	21014000	0.00169	0.0275	10	0	12	8	#DIV/0!	0	66.67	promotor	685	VIT_201s0010g03650	VIT_201s0010g03650.2	.	protein
chr1	21013001	21014000	0.00169	0.0275	10	0	12	8	#DIV/0!	0	66.67	promotor	685	VIT_201s0010g03650	VIT_201s0010g03650.3	.	protein
chr1	21013001	21014000	0.00169	0.0275	10	0	12	8	#DIV/0!	0	66.67	exon,intron	.	VIT_201s0010g03660	VIT_201s0010g03660.2	other exon (2 | 3),1st intron (1 | 2)	protein
chr1	21013001	21014000	0.00169	0.0275	10	0	12	8	#DIV/0!	0	66.67	exon,intron	.	VIT_201s0010g03660	VIT_201s0010g03660.1	other exon (2 | 5),1st intron (1 | 4)	protein
chr1	21092001	21093000	8.93e-07	6.04e-05	31	27	10	0	0	87.1	0	intron	.	VIT_201s0010g03730	VIT_201s0010g03730.2	1st intron (1 | 1)	protein
chr1	21092001	21093000	8.93e-07	6.04e-05	31	27	10	0	0	87.1	0	intron	.	VIT_201s0010g03730	VIT_201s0010g03730.1	1st intron (1 | 1)	protein
chr7	5187001	5188000	0.00327	0.043	144	13	145	2	0.152824	9.03	1.38	intergenic	-11107 | +50582	VIT_207s0005g02830 / VIT_207s0005g02840	.	.	.
chr1	21092001	21093000	8.93e-07	6.04e-05	31	27	10	0	0	87.1	0	downstream	607	VIT_201s0010g03740	VIT_201s0010g03740.1	.	protein
chr1	21479001	21480000	0.000364	0.00812	13	3	10	10	4.33276	23.08	100	exon,intron	.	VIT_201s0010g03940	VIT_201s0010g03940.3	other exon (2,3 | 11),other intron (2,3 | 10),UTR5	protein
chr1	21479001	21480000	0.000364	0.00812	13	3	10	10	4.33276	23.08	100	exon,intron	.	VIT_201s0010g03940	VIT_201s0010g03940.1	other exon (3,4 | 15),other intron (2,3,4 | 14),UTR5	protein
chr1	21479001	21480000	0.000364	0.00812	13	3	10	10	4.33276	23.08	100	exon,intron	.	VIT_201s0010g03940	VIT_201s0010g03940.2	other exon (3,4 | 15),other intron (2,3,4 | 14)	protein
chr1	44001	45000	8.39e-08	7.32e-06	135	10	1291	5	0.0526316	7.41	0.39	downstream	1794	VIT_201s0011g00040	VIT_201s0011g00040.1	.	protein
chr7	20973001	20974000	0.00325	0.0429	30	2	50	18	5.3973	6.67	36	intergenic	-12757 | +4712	VIT_207s0130g00480 / VIT_207s0130g00490	.	.	.
chr17	6535001	6536000	0.00324	0.0428	106	5	345	1	0.0614407	4.72	0.29	.	.	VIT_217s0000g05980	VIT_217s0000g05980.1	.	protein
chr1	57001	58000	0.00187	0.0298	34	0	21	6	#DIV/0!	0	28.57	exon,intron	.	VIT_201s0011g00050	VIT_201s0011g00050.2	other exon (5 | 5),other intron (4 | 4),UTR3	protein
chr1	57001	58000	0.00187	0.0298	34	0	21	6	#DIV/0!	0	28.57	exon,intron	.	VIT_201s0011g00050	VIT_201s0011g00050.1	other exon (5 | 5),other intron (4 | 4),UTR3	protein
chr1	116001	117000	2.66e-09	3.38e-07	31	9	282	1	0.0120565	29.03	0.35	promotor,exon,intron	.	VIT_201s0011g00090	VIT_201s0011g00090.1	1st exon (1 | 3),1st intron (1 | 2)	protein
chr6	20492001	20493000	0.00324	0.0428	168	5	53	8	5.06376	2.98	15.09	intergenic	-41114 | +13693	VIT_206s0080g00470 / VIT_206s0080g00500	.	.	.
chrUn	12156001	12157000	0.00324	0.0428	117	12	212	5	0.230019	10.26	2.36	intergenic	-17295 | +31671	VIT_200s0204g00080 / VIT_200s0204g00110	.	.	.
chr1	17821001	17822000	0.00323	0.0427	756	36	242	2	0.17437	4.76	0.83	intergenic	-4153 | +4902	VIT_201s0010g01520 / VIT_201s0010g01530	.	.	.
chr1	237001	238000	5.65e-05	0.00181	10	6	93	5	0.0896667	60	5.38	downstream	434	VIT_201s0011g00130	VIT_201s0011g00130.2	.	protein
chr1	237001	238000	5.65e-05	0.00181	10	6	93	5	0.0896667	60	5.38	downstream	434	VIT_201s0011g00130	VIT_201s0011g00130.1	.	protein
chr1	237001	238000	5.65e-05	0.00181	10	6	93	5	0.0896667	60	5.38	downstream,exon,intron	.	VIT_201s0011g00140	VIT_201s0011g00140.1	other exon (4,5,6,7 | 7),other intron (5 | 6),UTR3	protein
chr1	245001	246000	2.27e-07	1.76e-05	30	7	649	6	0.0394342	23.33	0.92	promotor,exon	.	VIT_201s0011g00150	VIT_201s0011g00150.1	1st exon (1 | 13),UTR5	protein
chr1	259001	260000	3e-07	2.55e-05	45	0	12	8	#DIV/0!	0	66.67	exon	.	VIT_201s0011g00160	VIT_201s0011g00160.1	other exon (3,4 | 4),UTR3	protein
chr1	315001	316000	0.000859	0.0158	741	11	1186	2	0.114865	1.48	0.17	exon	.	VIT_201s0011g00250	VIT_201s0011g00250.1	other exon (3 | 4)	protein
chr1	315001	316000	0.000859	0.0158	741	11	1186	2	0.114865	1.48	0.17	exon	.	VIT_201s0011g00250	VIT_201s0011g00250.2	other exon (3 | 4)	protein
chr1	340001	341000	2.01e-05	0.000779	10	9	12	0	0	90	0	exon	.	VIT_201s0011g00290	VIT_201s0011g00290.3	other exon (2 | 4),UTR5	protein
chr1	340001	341000	2.01e-05	0.000779	10	9	12	0	0	90	0	exon,intron	.	VIT_201s0011g00290	VIT_201s0011g00290.1	other exon (2,3 | 5),other intron (2 | 4)	protein
chr1	340001	341000	2.01e-05	0.000779	10	9	12	0	0	90	0	exon	.	VIT_201s0011g00290	VIT_201s0011g00290.2	1st exon,other exon (1,2 | 4),UTR5	protein
chr1	340001	341000	2.01e-05	0.000779	10	9	12	0	0	90	0	exon,intron	.	VIT_201s0011g00290	VIT_201s0011g00290.4	other exon (2,3 | 4),other intron (2 | 3)	protein
chr1	340001	341000	2.01e-05	0.000779	10	9	12	0	0	90	0	downstream,exon	.	VIT_201s0011g00290	VIT_201s0011g00290.5	other exon (2,3 | 3),UTR3	protein
chr1	358001	359000	1.32e-05	0.000566	494	2	256	14	13.675	0.4	5.47	exon	.	VIT_201s0011g00300	VIT_201s0011g00300.2	other exon (11 | 17)	protein
chr7	10405001	10406000	0.00324	0.0427	70	5	146	0	0	7.14	0	intergenic	-27765 | +19437	VIT_207s0005g05930 / VIT_207s0005g05940	.	.	.
chr11	13779001	13780000	0.00322	0.0426	123	0	40	4	#DIV/0!	0	10	intergenic	-17105 | +10515	VIT_211s0065g00200 / VIT_211s0065g00210	.	.	.
chr14	10753001	10754000	0.00322	0.0426	64	8	151	3	0.1592	12.5	1.99	.	.	VIT_214s0036g00660	VIT_214s0036g00660.1	.	protein
chr14	10753001	10754000	0.00322	0.0426	64	8	151	3	0.1592	12.5	1.99	.	.	VIT_214s0036g00660	VIT_214s0036g00660.2	.	protein
chr14	10753001	10754000	0.00322	0.0426	64	8	151	3	0.1592	12.5	1.99	.	.	VIT_214s0036g00660	VIT_214s0036g00660.3	.	protein
chr14	10753001	10754000	0.00322	0.0426	64	8	151	3	0.1592	12.5	1.99	.	.	VIT_214s0036g00660	VIT_214s0036g00660.4	.	protein
chr14	27016001	27017000	0.00322	0.0426	288	29	95	1	0.10427	10.07	1.05	intergenic	-6749 | +29667	VIT_214s0066g00500 / VIT_214s0066g00540	.	.	.
chr16	8083001	8084000	0.00322	0.0426	153	0	426	20	#DIV/0!	0	4.69	.	.	VIT_216s0013g01430	VIT_216s0013g01430.1	.	protein
chr18	19451001	19452000	0.00322	0.0426	20	5	60	1	0.0668	25	1.67	intergenic	-21525 | +9481	VIT_218s0072g00260 / VIT_218s0072g00270	.	.	.
chr1	358001	359000	1.32e-05	0.000566	494	2	256	14	13.675	0.4	5.47	exon	.	VIT_201s0011g00300	VIT_201s0011g00300.1	other exon (11 | 18)	protein
chr1	340001	341000	2.01e-05	0.000779	10	9	12	0	0	90	0	downstream	1524	VIT_201s0011g00300	VIT_201s0011g00300.2	.	protein
chr1	340001	341000	2.01e-05	0.000779	10	9	12	0	0	90	0	downstream	1524	VIT_201s0011g00300	VIT_201s0011g00300.1	.	protein
chr1	399001	400000	1.23e-12	5.67e-10	31	0	34	28	#DIV/0!	0	82.35	exon,intron	.	VIT_201s0011g00380	VIT_201s0011g00380.1	other exon (2,3,4,5 | 5),other intron (2,3,4 | 4)	protein
chr1	400001	401000	1.08e-10	3.15e-08	57	48	41	8	0.231683	84.21	19.51	exon	.	VIT_201s0011g00380	VIT_201s0011g00380.1	other exon (5 | 5),UTR3	protein
chr1	399001	400000	1.23e-12	5.67e-10	31	0	34	28	#DIV/0!	0	82.35	exon	.	VIT_201s0011g00390	VIT_201s0011g00390.7	other exon (10 | 10),UTR3	protein
chr1	399001	400000	1.23e-12	5.67e-10	31	0	34	28	#DIV/0!	0	82.35	exon	.	VIT_201s0011g00390	VIT_201s0011g00390.4	other exon (12 | 12),UTR3	protein
chr1	399001	400000	1.23e-12	5.67e-10	31	0	34	28	#DIV/0!	0	82.35	exon	.	VIT_201s0011g00390	VIT_201s0011g00390.5	other exon (12 | 12),UTR3	protein
chr1	399001	400000	1.23e-12	5.67e-10	31	0	34	28	#DIV/0!	0	82.35	exon	.	VIT_201s0011g00390	VIT_201s0011g00390.1	other exon (14 | 14),UTR3	protein
chr1	399001	400000	1.23e-12	5.67e-10	31	0	34	28	#DIV/0!	0	82.35	exon	.	VIT_201s0011g00390	VIT_201s0011g00390.9	other exon (13 | 13),UTR3	protein
chr1	399001	400000	1.23e-12	5.67e-10	31	0	34	28	#DIV/0!	0	82.35	exon	.	VIT_201s0011g00390	VIT_201s0011g00390.3	other exon (13 | 13),UTR3	protein
chr1	399001	400000	1.23e-12	5.67e-10	31	0	34	28	#DIV/0!	0	82.35	downstream	1318	VIT_201s0011g00390	VIT_201s0011g00390.6	.	protein
chr1	399001	400000	1.23e-12	5.67e-10	31	0	34	28	#DIV/0!	0	82.35	downstream	1318	VIT_201s0011g00390	VIT_201s0011g00390.2	.	protein
chr1	400001	401000	1.08e-10	3.15e-08	57	48	41	8	0.231683	84.21	19.51	exon	.	VIT_201s0011g00390	VIT_201s0011g00390.7	other exon (10 | 10),UTR3	protein
chr1	400001	401000	1.08e-10	3.15e-08	57	48	41	8	0.231683	84.21	19.51	exon	.	VIT_201s0011g00390	VIT_201s0011g00390.4	other exon (12 | 12),UTR3	protein
chr1	400001	401000	1.08e-10	3.15e-08	57	48	41	8	0.231683	84.21	19.51	exon	.	VIT_201s0011g00390	VIT_201s0011g00390.5	other exon (12 | 12),UTR3	protein
chr19	19209001	19210000	0.00321	0.0425	261	2	423	20	6.14286	0.77	4.73	intergenic	-17801 | +12699	VIT_219s0027g00420 / VIT_219s0027g00430	.	.	.
chr1	400001	401000	1.08e-10	3.15e-08	57	48	41	8	0.231683	84.21	19.51	exon	.	VIT_201s0011g00390	VIT_201s0011g00390.1	other exon (14 | 14),UTR3	protein
chr1	400001	401000	1.08e-10	3.15e-08	57	48	41	8	0.231683	84.21	19.51	exon	.	VIT_201s0011g00390	VIT_201s0011g00390.9	other exon (13 | 13),UTR3	protein
chr1	400001	401000	1.08e-10	3.15e-08	57	48	41	8	0.231683	84.21	19.51	exon	.	VIT_201s0011g00390	VIT_201s0011g00390.3	other exon (13 | 13),UTR3	protein
chr1	400001	401000	1.08e-10	3.15e-08	57	48	41	8	0.231683	84.21	19.51	downstream	318	VIT_201s0011g00390	VIT_201s0011g00390.6	.	protein
chr1	400001	401000	1.08e-10	3.15e-08	57	48	41	8	0.231683	84.21	19.51	downstream	318	VIT_201s0011g00390	VIT_201s0011g00390.2	.	protein
chr1	447001	448000	0.00157	0.0251	31	3	228	0	0	9.68	0	promotor	1505	VIT_201s0011g00420	VIT_201s0011g00420.1	.	protein
chr1	452001	453000	8.49e-07	5.6e-05	280	40	297	9	0.212036	14.29	3.03	promotor	1631	VIT_201s0011g00440	VIT_201s0011g00440.1	.	protein
chr1	447001	448000	0.00157	0.0251	31	3	228	0	0	9.68	0	downstream	320	VIT_201s0011g00440	VIT_201s0011g00440.1	.	protein
chr1	450001	451000	1.36e-09	2.7e-07	45	31	27	0	0	68.89	0	promotor,exon	.	VIT_201s0011g00440	VIT_201s0011g00440.1	1st exon (1 | 2),UTR5	protein
chr1	452001	453000	8.49e-07	5.6e-05	280	40	297	9	0.212036	14.29	3.03	promotor	195	VIT_201s0011g00450	VIT_201s0011g00450.3	.	protein
chr1	452001	453000	8.49e-07	5.6e-05	280	40	297	9	0.212036	14.29	3.03	promotor	208	VIT_201s0011g00450	VIT_201s0011g00450.4	.	protein
chr4	16265001	16266000	0.00321	0.0425	259	15	183	1	0.0949914	5.79	0.55	intergenic	-6060 | +54401	VIT_204s0023g00170 / VIT_204s0023g00190	.	.	.
chr13	350001	351000	0.0032	0.0424	50	5	160	1	0.062	10	0.62	intergenic	-7243 | +8857	VIT_213s0067g00640 / VIT_213s0067g00660	.	.	.
chr14	17727001	17728000	0.0032	0.0424	63	14	70	3	0.193069	22.22	4.29	intergenic	-13623 | +30809	VIT_214s0006g01540 / VIT_214s0006g01560	.	.	.
chr14	23370001	23371000	0.0032	0.0424	70	8	196	4	0.178478	11.43	2.04	.	.	VIT_214s0083g01050	VIT_214s0083g01050.2	.	protein
chr14	23370001	23371000	0.0032	0.0424	70	8	196	4	0.178478	11.43	2.04	.	.	VIT_214s0083g01050	VIT_214s0083g01050.1	.	protein
chr1	452001	453000	8.49e-07	5.6e-05	280	40	297	9	0.212036	14.29	3.03	promotor	208	VIT_201s0011g00450	VIT_201s0011g00450.2	.	protein
chr1	452001	453000	8.49e-07	5.6e-05	280	40	297	9	0.212036	14.29	3.03	promotor	208	VIT_201s0011g00450	VIT_201s0011g00450.1	.	protein
chr1	452001	453000	8.49e-07	5.6e-05	280	40	297	9	0.212036	14.29	3.03	promotor	208	VIT_201s0011g00450	VIT_201s0011g00450.5	.	protein
chr14	21291001	21292000	0.00319	0.0423	164	11	117	0	0	6.71	0	intergenic	-7219 | +12392	VIT_214s0006g02980 / VIT_214s0006g02990	.	.	.
chr1	452001	453000	8.49e-07	5.6e-05	280	40	297	9	0.212036	14.29	3.03	promotor	1206	VIT_201s0011g00450	VIT_201s0011g00450.6	.	protein
chr1	473001	474000	0.00121	0.0447	22	6	40	0	0	27.27	0	exon	.	VIT_201s0011g00470	VIT_201s0011g00470.2	other exon (2 | 12),UTR5	protein
chr1	473001	474000	0.00121	0.0447	22	6	40	0	0	27.27	0	exon	.	VIT_201s0011g00470	VIT_201s0011g00470.1	other exon (2 | 13),UTR5	protein
chr1	473001	474000	0.00121	0.0447	22	6	40	0	0	27.27	0	downstream	1503	VIT_201s0011g00490	VIT_201s0011g00490.1	.	protein
chr1	493001	494000	0.00015	0.00406	535	36	317	4	0.187221	6.73	1.26	exon,intron	.	VIT_201s0011g00500	VIT_201s0011g00500.1	other exon (11,12 | 13),other intron (10,11 | 12)	protein
chr1	522001	523000	8.65e-18	3.56e-15	175	42	271	1	0.0154167	24	0.37	downstream	1029	VIT_201s0011g00550	VIT_201s0011g00550.7	.	protein
chr1	522001	523000	8.65e-18	3.56e-15	175	42	271	1	0.0154167	24	0.37	downstream	107	VIT_201s0011g00550	VIT_201s0011g00550.1	.	protein
chr1	522001	523000	8.65e-18	3.56e-15	175	42	271	1	0.0154167	24	0.37	downstream	107	VIT_201s0011g00550	VIT_201s0011g00550.3	.	protein
chr4	22306001	22307000	0.00319	0.0423	488	34	94	0	0	6.97	0	intergenic	-7651 | +5977	VIT_204s0044g01010 / VIT_204s0044g01030	.	.	.
chr8	552001	553000	0.00318	0.0423	79	9	157	3	0.167691	11.39	1.91	.	.	VIT_208s0056g00390	VIT_208s0056g00390.1	.	protein
chr18	27930001	27931000	0.00318	0.0422	142	23	70	2	0.176543	16.2	2.86	intergenic	-2078 | +5394	VIT_218s0089g00190 / VIT_218s0089g00200	.	.	.
chr1	522001	523000	8.65e-18	3.56e-15	175	42	271	1	0.0154167	24	0.37	downstream	107	VIT_201s0011g00550	VIT_201s0011g00550.2	.	protein
chr1	522001	523000	8.65e-18	3.56e-15	175	42	271	1	0.0154167	24	0.37	downstream,exon	.	VIT_201s0011g00550	VIT_201s0011g00550.4	other exon (11 | 11),UTR3	protein
chr1	522001	523000	8.65e-18	3.56e-15	175	42	271	1	0.0154167	24	0.37	downstream,exon	.	VIT_201s0011g00550	VIT_201s0011g00550.5	other exon (11 | 11),UTR3	protein
chr1	522001	523000	8.65e-18	3.56e-15	175	42	271	1	0.0154167	24	0.37	downstream,exon	.	VIT_201s0011g00550	VIT_201s0011g00550.6	other exon (10 | 10),UTR3	protein
chr1	522001	523000	8.65e-18	3.56e-15	175	42	271	1	0.0154167	24	0.37	downstream	654	VIT_201s0011g00570	VIT_201s0011g00570.1	.	protein
chr1	591001	592000	3.33e-08	3.9e-06	10	10	20	0	0	100	0	downstream	852	VIT_201s0011g00650	VIT_201s0011g00650.1	.	protein
chr1	591001	592000	3.33e-08	3.9e-06	10	10	20	0	0	100	0	exon	.	VIT_201s0011g00660	VIT_201s0011g00660.1	1st exon (1 | 1)	protein
chr1	596001	597000	1.95e-10	3.14e-08	137	38	128	2	0.0562365	27.74	1.56	promotor,exon	.	VIT_201s0011g00670	VIT_201s0011g00670.1	1st exon (1 | 6),UTR5	protein
chr1	596001	597000	6.65e-05	0.00495	54	24	21	0	0	44.44	0	promotor,exon	.	VIT_201s0011g00670	VIT_201s0011g00670.1	1st exon (1 | 6),UTR5	protein
chr1	591001	592000	3.33e-08	3.9e-06	10	10	20	0	0	100	0	exon	.	VIT_201s0011g00670	VIT_201s0011g00670.1	other exon (6 | 6),UTR3	protein
chr1	609001	610000	0.0028	0.0385	292	19	111	0	0	6.51	0	downstream	739	VIT_201s0011g00690	VIT_201s0011g00690.1	.	protein
chr1	609001	610000	0.0028	0.0385	292	19	111	0	0	6.51	0	promotor,exon,intron	.	VIT_201s0011g00700	VIT_201s0011g00700.2	1st exon (1 | 3),1st intron (1 | 2),UTR5	protein
chr1	609001	610000	0.0028	0.0385	292	19	111	0	0	6.51	0	promotor,exon,intron	.	VIT_201s0011g00700	VIT_201s0011g00700.1	1st exon (1 | 3),1st intron (1 | 2),UTR5	protein
chr1	609001	610000	0.0028	0.0385	292	19	111	0	0	6.51	0	promotor	990	VIT_201s0011g00700	VIT_201s0011g00700.3	.	protein
chr1	697001	698000	7.02e-08	6.26e-06	30	5	30	26	5.19916	16.67	86.67	downstream	786	VIT_201s0011g00770	VIT_201s0011g00770.1	.	protein
chr1	697001	698000	7.02e-08	6.26e-06	30	5	30	26	5.19916	16.67	86.67	downstream,exon	.	VIT_201s0011g00780	VIT_201s0011g00780.1	other exon (10 | 10),UTR3	protein
chr1	706001	707000	2.64e-19	5.41e-16	61	59	37	4	0.111766	96.72	10.81	exon	.	VIT_201s0011g00780	VIT_201s0011g00780.1	other exon (2,3 | 10),UTR5	protein
chr1	713001	714000	4.25e-05	0.00148	356	12	766	2	0.0771513	3.37	0.26	exon	.	VIT_201s0011g00790	VIT_201s0011g00790.1	other exon (2 | 2),UTR5	protein
chr1	713001	714000	4.25e-05	0.00148	356	12	766	2	0.0771513	3.37	0.26	downstream	1659	VIT_201s0011g00800	VIT_201s0011g00800.1	.	protein
chr5_random	281001	282000	0.00318	0.0422	218	12	531	7	0.24	5.5	1.32	intergenic	-33492 | +10358	VIT_205s0077g00400 / VIT_205s0077g00480	.	.	.
chr15	18064001	18065000	0.00317	0.0421	10	3	52	0	0	30	0	intergenic	-9128 | +5579	VIT_215s0046g00990 / VIT_215s0046g01000	.	.	.
chr1	725001	726000	0.00049	0.0227	53	0	30	7	#DIV/0!	0	23.33	downstream,exon,intron	.	VIT_201s0011g00810	VIT_201s0011g00810.1	other exon (8,9 | 9),other intron (8 | 8)	protein
chr1	721001	722000	3.44e-05	0.00298	33	0	10	6	#DIV/0!	0	60	promotor,exon,intron	.	VIT_201s0011g00810	VIT_201s0011g00810.1	1st exon (1 | 9),1st intron (1 | 8)	protein
chr1	725001	726000	0.000116	0.00328	296	3	171	14	8.10891	1.01	8.19	downstream,exon,intron	.	VIT_201s0011g00810	VIT_201s0011g00810.1	other exon (8,9 | 9),other intron (8 | 8)	protein
chr1	725001	726000	0.00049	0.0227	53	0	30	7	#DIV/0!	0	23.33	promotor	409	VIT_201s0011g00820	VIT_201s0011g00820.2	.	protein
chr1	725001	726000	0.00049	0.0227	53	0	30	7	#DIV/0!	0	23.33	promotor	485	VIT_201s0011g00820	VIT_201s0011g00820.3	.	protein
chr3	5505001	5506000	0.00112	0.0421	56	0	72	12	#DIV/0!	0	16.67	.	.	VIT_203s0063g02260	VIT_203s0063g02260.1	.	protein
chr3	5505001	5506000	0.00112	0.0421	56	0	72	12	#DIV/0!	0	16.67	.	.	VIT_203s0063g02260	VIT_203s0063g02260.2	.	protein
chr5	9119001	9120000	0.00317	0.0421	10	3	52	0	0	30	0	intergenic	-4017 | +23524	VIT_205s0049g01660 / VIT_205s0049g01690	.	.	.
chr13	11793001	11794000	0.00315	0.042	202	36	62	2	0.181257	17.82	3.23	intergenic	-18357 | +5837	VIT_213s0101g00150 / VIT_213s0101g00160	.	.	.
chr15	4482001	4483000	0.00316	0.042	603	4	451	14	4.69697	0.66	3.1	intergenic	-13025 | +41465	VIT_215s0045g00010 / VIT_215s0045g00020	.	.	.
chr1	725001	726000	0.00049	0.0227	53	0	30	7	#DIV/0!	0	23.33	promotor	488	VIT_201s0011g00820	VIT_201s0011g00820.1	.	protein
chr1	725001	726000	0.00049	0.0227	53	0	30	7	#DIV/0!	0	23.33	promotor	1852	VIT_201s0011g00820	VIT_201s0011g00820.4	.	protein
chr1	725001	726000	0.000116	0.00328	296	3	171	14	8.10891	1.01	8.19	promotor	409	VIT_201s0011g00820	VIT_201s0011g00820.2	.	protein
chr1	725001	726000	0.000116	0.00328	296	3	171	14	8.10891	1.01	8.19	promotor	485	VIT_201s0011g00820	VIT_201s0011g00820.3	.	protein
chr1	725001	726000	0.000116	0.00328	296	3	171	14	8.10891	1.01	8.19	promotor	488	VIT_201s0011g00820	VIT_201s0011g00820.1	.	protein
chr1	725001	726000	0.000116	0.00328	296	3	171	14	8.10891	1.01	8.19	promotor	1852	VIT_201s0011g00820	VIT_201s0011g00820.4	.	protein
chr1	738001	739000	0.000411	0.00894	91	7	180	0	0	7.69	0	downstream	1463	VIT_201s0011g00840	VIT_201s0011g00840.3	.	protein
chr1	738001	739000	0.000411	0.00894	91	7	180	0	0	7.69	0	downstream	1791	VIT_201s0011g00840	VIT_201s0011g00840.1	.	protein
chr1	738001	739000	0.000411	0.00894	91	7	180	0	0	7.69	0	downstream	1782	VIT_201s0011g00840	VIT_201s0011g00840.7	.	protein
chr1	738001	739000	0.000411	0.00894	91	7	180	0	0	7.69	0	downstream	1633	VIT_201s0011g00840	VIT_201s0011g00840.5	.	protein
chr1	738001	739000	0.000411	0.00894	91	7	180	0	0	7.69	0	downstream	1629	VIT_201s0011g00840	VIT_201s0011g00840.6	.	protein
chr4	14431001	14432000	0.00316	0.042	53	4	445	3	0.0887417	7.55	0.67	intergenic	-2712 | +17655	VIT_204s0043g00620 / VIT_204s0043g00640	.	.	.
chr7	5082001	5083000	0.00315	0.042	470	20	294	2	0.159624	4.26	0.68	.	.	VIT_207s0005g02810	VIT_207s0005g02810.9	.	protein
chr7	5082001	5083000	0.00315	0.042	470	20	294	2	0.159624	4.26	0.68	.	.	VIT_207s0005g02810	VIT_207s0005g02810.7	.	protein
chr7	5082001	5083000	0.00315	0.042	470	20	294	2	0.159624	4.26	0.68	.	.	VIT_207s0005g02810	VIT_207s0005g02810.6	.	protein
chr7	5082001	5083000	0.00315	0.042	470	20	294	2	0.159624	4.26	0.68	.	.	VIT_207s0005g02810	VIT_207s0005g02810.5	.	protein
chr7	5082001	5083000	0.00315	0.042	470	20	294	2	0.159624	4.26	0.68	.	.	VIT_207s0005g02810	VIT_207s0005g02810.10	.	protein
chr7	5082001	5083000	0.00315	0.042	470	20	294	2	0.159624	4.26	0.68	.	.	VIT_207s0005g02810	VIT_207s0005g02810.1	.	protein
chr7	5082001	5083000	0.00315	0.042	470	20	294	2	0.159624	4.26	0.68	.	.	VIT_207s0005g02810	VIT_207s0005g02810.4	.	protein
chr7	5082001	5083000	0.00315	0.042	470	20	294	2	0.159624	4.26	0.68	.	.	VIT_207s0005g02810	VIT_207s0005g02810.3	.	protein
chr7	5082001	5083000	0.00315	0.042	470	20	294	2	0.159624	4.26	0.68	.	.	VIT_207s0005g02810	VIT_207s0005g02810.2	.	protein
chr16	8094001	8095000	0.00314	0.0419	261	0	681	19	#DIV/0!	0	2.79	.	.	VIT_216s0013g01430	VIT_216s0013g01430.1	.	protein
chr18	20694001	20695000	0.00315	0.0419	51	5	106	0	0	9.8	0	intergenic	-27412 | +6222	VIT_218s0072g01090 / VIT_218s0072g01095	.	.	.
chr1	738001	739000	0.000411	0.00894	91	7	180	0	0	7.69	0	downstream	1573	VIT_201s0011g00840	VIT_201s0011g00840.2	.	protein
chr1	738001	739000	0.000411	0.00894	91	7	180	0	0	7.69	0	downstream	1633	VIT_201s0011g00840	VIT_201s0011g00840.4	.	protein
chr1	738001	739000	0.000411	0.00894	91	7	180	0	0	7.69	0	downstream,exon,intron	.	VIT_201s0011g00850	VIT_201s0011g00850.1	other exon (4 | 4),other intron (3 | 3),UTR3	protein
chr1	744001	745000	5.83e-09	6.84e-07	750	29	949	2	0.0542636	3.87	0.21	downstream	1949	VIT_201s0011g00860	VIT_201s0011g00860.1	.	protein
chr1	744001	745000	5.83e-09	6.84e-07	750	29	949	2	0.0542636	3.87	0.21	exon,intron	.	VIT_201s0011g00870	VIT_201s0011g00870.1	other exon (3,4,5 | 14),other intron (2,3,4 | 13)	protein
chr1	792001	793000	3e-07	2.55e-05	91	1	20	9	40.9091	1.1	45	downstream,exon	.	VIT_201s0011g00920	VIT_201s0011g00920.1	1st exon (1 | 1),UTR3	protein
chr1	790001	791000	0.0031	0.0415	329	11	436	2	0.137725	3.34	0.46	promotor	330	VIT_201s0011g00920	VIT_201s0011g00920.1	.	protein
chr1	792001	793000	3e-07	2.55e-05	91	1	20	9	40.9091	1.1	45	promotor	778	VIT_201s0011g00930	VIT_201s0011g00930.1	.	protein
chr1	799001	800000	1.28e-10	3.71e-08	21	21	64	15	0.2344	100	23.44	exon,intron	.	VIT_201s0011g00940	VIT_201s0011g00940.1	other exon (2 | 2),1st intron (1 | 1),UTR3	protein
chr1	809001	810000	0.00041	0.02	54	5	293	1	0.0367171	9.26	0.34	downstream,exon	.	VIT_201s0011g00950	VIT_201s0011g00950.1	1st exon (1 | 1),UTR3	protein
chr1	812001	813000	9.37e-09	1.04e-06	180	16	555	2	0.0404949	8.89	0.36	promotor,exon	.	VIT_201s0011g00960	VIT_201s0011g00960.1	1st exon (1 | 2)	protein
chr1	873001	874000	0.000325	0.0169	21	1	10	7	14.7059	4.76	70	exon	.	VIT_201s0011g01000	VIT_201s0011g01000.1	1st exon (1 | 4)	protein
chr1	888001	889000	0.00247	0.037	44	3	20	8	5.8651	6.82	40	downstream,exon,intron	.	VIT_201s0011g01000	VIT_201s0011g01000.1	other exon (3,4 | 4),other intron (3 | 3)	protein
chr7	5164001	5165000	0.00315	0.0419	40	3	227	0	0	7.5	0	.	.	VIT_207s0005g02820	VIT_207s0005g02820.3	.	protein
chr7	5164001	5165000	0.00315	0.0419	40	3	227	0	0	7.5	0	.	.	VIT_207s0005g02820	VIT_207s0005g02820.2	.	protein
chr7	5164001	5165000	0.00315	0.0419	40	3	227	0	0	7.5	0	.	.	VIT_207s0005g02820	VIT_207s0005g02820.1	.	protein
chr1	4534001	4535000	0.00111	0.0418	40	2	23	9	7.826	5	39.13	.	.	VIT_201s0011g04880	VIT_201s0011g04880.3	.	protein
chr1	4534001	4535000	0.00111	0.0418	40	2	23	9	7.826	5	39.13	.	.	VIT_201s0011g04880	VIT_201s0011g04880.4	.	protein
chr1	4534001	4535000	0.00111	0.0418	40	2	23	9	7.826	5	39.13	.	.	VIT_201s0011g04880	VIT_201s0011g04880.2	.	protein
chr1	4534001	4535000	0.00111	0.0418	40	2	23	9	7.826	5	39.13	.	.	VIT_201s0011g04880	VIT_201s0011g04880.1	.	protein
chr18	28674001	28675000	0.00313	0.0418	158	6	251	0	0	3.8	0	intergenic	-16299 | +10873	VIT_218s0089g00830 / VIT_218s0089g00860	.	.	.
chr19	2428001	2429000	0.00313	0.0418	163	0	305	14	#DIV/0!	0	4.59	.	.	VIT_219s0014g02310	VIT_219s0014g02310.4	.	protein
chr19	2428001	2429000	0.00313	0.0418	163	0	305	14	#DIV/0!	0	4.59	.	.	VIT_219s0014g02310	VIT_219s0014g02310.3	.	protein
chr19	2428001	2429000	0.00313	0.0418	163	0	305	14	#DIV/0!	0	4.59	.	.	VIT_219s0014g02310	VIT_219s0014g02310.1	.	protein
chr19	2428001	2429000	0.00313	0.0418	163	0	305	14	#DIV/0!	0	4.59	.	.	VIT_219s0014g02310	VIT_219s0014g02310.2	.	protein
chr19	2428001	2429000	0.00313	0.0418	163	0	305	14	#DIV/0!	0	4.59	.	.	VIT_219s0014g02310	VIT_219s0014g02310.5	.	protein
chr19	16965001	16966000	0.00314	0.0418	414	14	648	5	0.227811	3.38	0.77	intergenic	-48807 | +87966	VIT_219s0093g00320 / VIT_219s0093g00350	.	.	.
chr1	888001	889000	0.00247	0.037	44	3	20	8	5.8651	6.82	40	downstream,exon	.	VIT_201s0011g01010	VIT_201s0011g01010.1	other exon (3 | 3)	protein
chr1	958001	959000	0.00205	0.0305	323	1	57	4	22.6452	0.31	7.02	downstream,exon	.	VIT_201s0011g01080	VIT_201s0011g01080.4	other exon (12 | 12),UTR3	protein
chr1	958001	959000	0.00205	0.0305	323	1	57	4	22.6452	0.31	7.02	downstream,exon	.	VIT_201s0011g01080	VIT_201s0011g01080.3	other exon (12 | 12),UTR3	protein
chr1	958001	959000	0.00205	0.0305	323	1	57	4	22.6452	0.31	7.02	downstream,exon	.	VIT_201s0011g01080	VIT_201s0011g01080.2	other exon (13 | 13),UTR3	protein
chr1	958001	959000	0.00205	0.0305	323	1	57	4	22.6452	0.31	7.02	downstream	1369	VIT_201s0011g01080	VIT_201s0011g01080.5	.	protein
chr1	958001	959000	0.00205	0.0305	323	1	57	4	22.6452	0.31	7.02	downstream,exon	.	VIT_201s0011g01080	VIT_201s0011g01080.1	other exon (13 | 13),UTR3	protein
chr1	958001	959000	0.00205	0.0305	323	1	57	4	22.6452	0.31	7.02	downstream,exon	.	VIT_201s0011g01080	VIT_201s0011g01080.6	other exon (12 | 12),UTR3	protein
chr1	958001	959000	0.00205	0.0305	323	1	57	4	22.6452	0.31	7.02	promotor,exon,intron	.	VIT_201s0011g01090	VIT_201s0011g01090.1	1st exon (1 | 2),1st intron (1 | 1),UTR5	protein
chr1	958001	959000	0.00205	0.0305	323	1	57	4	22.6452	0.31	7.02	downstream	1990	VIT_201s0011g01100	VIT_201s0011g01100.1	.	protein
chr1	980001	981000	9.84e-08	9.89e-06	20	10	61	0	0	50	0	exon	.	VIT_201s0011g01130	VIT_201s0011g01130.1	1st exon (1 | 3)	protein
chr1	980001	981000	9.84e-08	9.89e-06	20	10	61	0	0	50	0	exon	.	VIT_201s0011g01130	VIT_201s0011g01130.2	1st exon (1 | 2)	protein
chr1	1048001	1049000	0.000264	0.00631	414	25	403	5	0.205298	6.04	1.24	downstream	293	VIT_201s0011g01210	VIT_201s0011g01210.1	.	protein
chr1	1047001	1048000	2.95e-06	0.000161	176	25	168	2	0.0838028	14.2	1.19	downstream	1293	VIT_201s0011g01210	VIT_201s0011g01210.1	.	protein
chr4	16307001	16308000	0.00312	0.0417	43	4	134	0	0	9.3	0	intergenic	-48060 | +12401	VIT_204s0023g00170 / VIT_204s0023g00190	.	.	.
chr7	13819001	13820000	0.00312	0.0417	20	5	140	5	0.1428	25	3.57	intergenic	-113817 | +25301	VIT_207s0095g00790 / VIT_207s0095g00800	.	.	.
chr1	1069001	1070000	1.34e-05	0.000558	146	0	63	9	#DIV/0!	0	14.29	promotor,exon	.	VIT_201s0011g01230	VIT_201s0011g01230.3	1st exon (1 | 7),UTR5	protein
chr1	1069001	1070000	1.34e-05	0.000558	146	0	63	9	#DIV/0!	0	14.29	exon	.	VIT_201s0011g01230	VIT_201s0011g01230.2	1st exon (1 | 8)	protein
chr3	16743001	16744000	0.00311	0.0416	21	4	100	1	0.0524934	19.05	1	intergenic	-24358 | +29187	VIT_203s0017g01130 / VIT_203s0017g01140	.	.	.
chr16	15313001	15314000	0.00311	0.0415	99	8	101	0	0	8.08	0	intergenic	-2485 | +6379	VIT_216s0100g00030 / VIT_216s0100g00040	.	.	.
chr19	22986001	22987000	0.0031	0.0415	140	24	67	2	0.174446	17.14	2.99	intergenic	-12760 | +12084	VIT_219s0085g00570 / VIT_219s0085g00590	.	.	.
chr1	1069001	1070000	1.34e-05	0.000558	146	0	63	9	#DIV/0!	0	14.29	exon	.	VIT_201s0011g01230	VIT_201s0011g01230.1	1st exon (1 | 8)	protein
chr1	1069001	1070000	1.34e-05	0.000558	146	0	63	9	#DIV/0!	0	14.29	exon	.	VIT_201s0011g01230	VIT_201s0011g01230.4	1st exon (1 | 7)	protein
chr1	1069001	1070000	1.34e-05	0.000558	146	0	63	9	#DIV/0!	0	14.29	exon	.	VIT_201s0011g01230	VIT_201s0011g01230.5	1st exon (1 | 5)	protein
chr1	1069001	1070000	1.34e-05	0.000558	146	0	63	9	#DIV/0!	0	14.29	downstream	1613	VIT_201s0011g01240	VIT_201s0011g01240.5	.	protein
chr1	1069001	1070000	1.34e-05	0.000558	146	0	63	9	#DIV/0!	0	14.29	downstream	1613	VIT_201s0011g01240	VIT_201s0011g01240.3	.	protein
chr1	1069001	1070000	1.34e-05	0.000558	146	0	63	9	#DIV/0!	0	14.29	downstream	1618	VIT_201s0011g01240	VIT_201s0011g01240.2	.	protein
chr1	1069001	1070000	1.34e-05	0.000558	146	0	63	9	#DIV/0!	0	14.29	downstream	1618	VIT_201s0011g01240	VIT_201s0011g01240.1	.	protein
chr1	1069001	1070000	1.34e-05	0.000558	146	0	63	9	#DIV/0!	0	14.29	downstream	1618	VIT_201s0011g01240	VIT_201s0011g01240.6	.	protein
chr1	1069001	1070000	1.34e-05	0.000558	146	0	63	9	#DIV/0!	0	14.29	downstream	1618	VIT_201s0011g01240	VIT_201s0011g01240.4	.	protein
chr1	1082001	1083000	0.00132	0.0219	737	39	240	2	0.1569	5.29	0.83	downstream	660	VIT_201s0011g01250	VIT_201s0011g01250.1	.	protein
chr1	1082001	1083000	0.00132	0.0219	737	39	240	2	0.1569	5.29	0.83	downstream,exon	.	VIT_201s0011g01260	VIT_201s0011g01260.1	other exon (3 | 3),UTR3	protein
chr1	1082001	1083000	0.00132	0.0219	737	39	240	2	0.1569	5.29	0.83	exon	.	VIT_201s0011g01270	VIT_201s0011g01270.1	other exon (3 | 3),UTR3	protein
chr4	14253001	14254000	0.00311	0.0415	227	21	73	0	0	9.25	0	intergenic	-24130 | +10793	VIT_204s0043g00530 / VIT_204s0043g00540	.	.	.
chr6	17190001	17191000	0.00311	0.0415	40	6	122	2	0.109333	15	1.64	.	.	VIT_206s0009g03810	VIT_206s0009g03810.1	.	protein
chr14	1537001	1538000	0.00285	0.0414	12	5	22	0	0	41.67	0	.	.	VIT_214s0060g01900	VIT_214s0060g01900.1	.	protein
chr1	1099001	1100000	1.48e-06	9.42e-05	10	1	31	29	9.355	10	93.55	exon	.	VIT_201s0011g01290	VIT_201s0011g01290.4	other exon (8,9,10 | 11),UTR3	protein
chr1	1099001	1100000	1.48e-06	9.42e-05	10	1	31	29	9.355	10	93.55	exon	.	VIT_201s0011g01290	VIT_201s0011g01290.5	other exon (7,8,9 | 10),UTR3	protein
chr1	1099001	1100000	1.48e-06	9.42e-05	10	1	31	29	9.355	10	93.55	exon,intron	.	VIT_201s0011g01290	VIT_201s0011g01290.3	other exon (7,8,9,10 | 11),other intron (8 | 10)	protein
chr1	1099001	1100000	1.48e-06	9.42e-05	10	1	31	29	9.355	10	93.55	exon,intron	.	VIT_201s0011g01290	VIT_201s0011g01290.1	other exon (8,9,10,11 | 12),other intron (9 | 11)	protein
chr1	1099001	1100000	1.48e-06	9.42e-05	10	1	31	29	9.355	10	93.55	exon,intron	.	VIT_201s0011g01290	VIT_201s0011g01290.2	other exon (8,9,10,11 | 12),other intron (9 | 11)	protein
chr1	1099001	1100000	1.48e-06	9.42e-05	10	1	31	29	9.355	10	93.55	downstream,exon	.	VIT_201s0011g01290	VIT_201s0011g01290.6	other exon (8 | 8),UTR3	protein
chr1	1343001	1344000	0.00207	0.0322	11	0	22	12	#DIV/0!	0	54.55	downstream	1746	VIT_201s0011g01520	VIT_201s0011g01520.2	.	protein
chr1	1343001	1344000	0.00207	0.0322	11	0	22	12	#DIV/0!	0	54.55	promotor,exon	.	VIT_201s0011g01530	VIT_201s0011g01530.1	1st exon (1 | 4)	protein
chr1	1343001	1344000	0.00207	0.0322	11	0	22	12	#DIV/0!	0	54.55	downstream,exon	.	VIT_201s0011g01540	VIT_201s0011g01540.1	1st exon (1 | 1),UTR3	protein
chr1	1395001	1396000	0.000221	0.00544	10	0	11	9	#DIV/0!	0	81.82	exon,intron	.	VIT_201s0011g01590	VIT_201s0011g01590.1	other exon (3,4 | 13),other intron (3 | 12)	protein
chr4	2946001	2947000	0.00309	0.0414	60	5	386	4	0.12485	8.33	1.04	.	.	VIT_204s0008g03600	VIT_204s0008g03600.1	.	protein
chr4	2946001	2947000	0.00309	0.0414	60	5	386	4	0.12485	8.33	1.04	.	.	VIT_204s0008g03600	VIT_204s0008g03600.2	.	protein
chr10	6089001	6090000	0.00308	0.0413	30	5	126	2	0.0953809	16.67	1.59	intergenic	-23475 | +6911	VIT_210s0003g03620 / VIT_210s0003g03640	.	.	.
chr15	8720001	8721000	0.00109	0.0413	10	1	10	9	9	10	90	.	.	VIT_215s0107g00440	VIT_215s0107g00440.1	.	protein
chr16	2889001	2890000	0.00109	0.0413	10	1	10	9	9	10	90	intergenic	-39360 | +3184	VIT_216s0039g02600 / VIT_216s0039g02603	.	.	.
chr18	22736001	22737000	0.00109	0.0413	163	14	106	0	0	8.59	0	.	.	VIT_218s0075g00970	VIT_218s0075g00970.1	.	protein
chr18_random	3219001	3220000	0.00308	0.0413	57	16	43	2	0.165657	28.07	4.65	intergenic	-79514 | +3277	VIT_218s0001g03120 / VIT_218s0001g03260	.	.	.
chr1	1416001	1417000	0.00184	0.0282	441	9	443	0	0	2.04	0	intron	.	VIT_201s0011g01590	VIT_201s0011g01590.1	other intron (12 | 12)	protein
chr1	1419001	1420000	0.00128	0.0224	21	13	10	0	0	61.9	0	downstream	1183	VIT_201s0011g01590	VIT_201s0011g01590.1	.	protein
chr1	1416001	1417000	0.00184	0.0282	441	9	443	0	0	2.04	0	promotor	1296	VIT_201s0011g01600	VIT_201s0011g01600.3	.	protein
chr1	1416001	1417000	0.00184	0.0282	441	9	443	0	0	2.04	0	promotor	1351	VIT_201s0011g01600	VIT_201s0011g01600.2	.	protein
chr1	1416001	1417000	0.00184	0.0282	441	9	443	0	0	2.04	0	promotor	1352	VIT_201s0011g01600	VIT_201s0011g01600.1	.	protein
chr1	1419001	1420000	0.00128	0.0224	21	13	10	0	0	61.9	0	exon,intron	.	VIT_201s0011g01600	VIT_201s0011g01600.3	1st exon (1 | 2),1st intron (1 | 1)	protein
chr1	1419001	1420000	0.00128	0.0224	21	13	10	0	0	61.9	0	exon,intron	.	VIT_201s0011g01600	VIT_201s0011g01600.2	1st exon (1 | 3),1st intron (1 | 2)	protein
chr1	1419001	1420000	0.00128	0.0224	21	13	10	0	0	61.9	0	exon,intron	.	VIT_201s0011g01600	VIT_201s0011g01600.1	1st exon (1 | 4),1st intron (1 | 3)	protein
chr1	1419001	1420000	0.00128	0.0224	21	13	10	0	0	61.9	0	downstream	589	VIT_201s0011g01610	VIT_201s0011g01610.2	.	protein
chr1	1419001	1420000	0.00128	0.0224	21	13	10	0	0	61.9	0	downstream	589	VIT_201s0011g01610	VIT_201s0011g01610.1	.	protein
chr1	1419001	1420000	0.00128	0.0224	21	13	10	0	0	61.9	0	downstream	589	VIT_201s0011g01610	VIT_201s0011g01610.3	.	protein
chr1	1459001	1460000	0.000126	0.00351	11	1	46	34	8.13091	9.09	73.91	exon	.	VIT_201s0011g01630	VIT_201s0011g01630.2	1st exon,other exon (1,2 | 23),UTR5	protein
chr1	1459001	1460000	0.000126	0.00351	11	1	46	34	8.13091	9.09	73.91	exon,intron	.	VIT_201s0011g01630	VIT_201s0011g01630.1	other exon (2,3 | 24),other intron (2 | 23),UTR5	protein
chr1	1433001	1434000	0.00156	0.025	460	8	1303	3	0.132184	1.74	0.23	exon,intron	.	VIT_201s0011g01630	VIT_201s0011g01630.5	other exon (8,9,10 | 13),other intron (8 | 12)	protein
chr1	1433001	1434000	0.00156	0.025	460	8	1303	3	0.132184	1.74	0.23	exon,intron	.	VIT_201s0011g01630	VIT_201s0011g01630.4	other exon (11,12,13 | 16),other intron (11 | 15)	protein
chr1	1433001	1434000	0.00156	0.025	460	8	1303	3	0.132184	1.74	0.23	exon,intron	.	VIT_201s0011g01630	VIT_201s0011g01630.3	other exon (12,13,14 | 17),other intron (12 | 16)	protein
chr1	1433001	1434000	0.00156	0.025	460	8	1303	3	0.132184	1.74	0.23	exon,intron	.	VIT_201s0011g01630	VIT_201s0011g01630.2	other exon (18,19,20 | 23),other intron (18 | 22)	protein
chr1	1433001	1434000	0.00156	0.025	460	8	1303	3	0.132184	1.74	0.23	exon,intron	.	VIT_201s0011g01630	VIT_201s0011g01630.1	other exon (19,20,21 | 24),other intron (19 | 23)	protein
chr1	1485001	1486000	0.00143	0.05	10	4	55	1	0.0455	40	1.82	exon,intron	.	VIT_201s0011g01640	VIT_201s0011g01640.3	other exon (10,11 | 20),other intron (9,10,11 | 19)	protein
chr1	1485001	1486000	0.00143	0.05	10	4	55	1	0.0455	40	1.82	exon,intron	.	VIT_201s0011g01640	VIT_201s0011g01640.6	other exon (10,11 | 12),other intron (9,10,11 | 11)	protein
chr1	1485001	1486000	0.00143	0.05	10	4	55	1	0.0455	40	1.82	exon,intron	.	VIT_201s0011g01640	VIT_201s0011g01640.4	other exon (10,11 | 19),other intron (9,10,11 | 18)	protein
chr1	1485001	1486000	0.00143	0.05	10	4	55	1	0.0455	40	1.82	exon,intron	.	VIT_201s0011g01640	VIT_201s0011g01640.2	other exon (11,12 | 21),other intron (10,11,12 | 20)	protein
chr1	1485001	1486000	0.00143	0.05	10	4	55	1	0.0455	40	1.82	exon,intron	.	VIT_201s0011g01640	VIT_201s0011g01640.1	other exon (11,12 | 21),other intron (10,11,12 | 20)	protein
chr8	3549001	3550000	0.00109	0.0413	22	4	13	10	4.23102	18.18	76.92	intergenic	-14336 | +3880	VIT_208s0032g00420 / VIT_208s0032g00440	.	.	.
chr12	3029001	3030000	0.00307	0.0412	230	15	169	1	0.0904908	6.52	0.59	intergenic	-5933 | +6593	VIT_212s0028g02240 / VIT_212s0028g02250	.	.	.
chr15	10361001	10362000	0.00307	0.0412	100	1	198	19	9.6	1	9.6	intergenic	-11109 | +9482	VIT_215s0021g00610 / VIT_215s0021g00620	.	.	.
chr19	8113001	8114000	0.00307	0.0412	10	0	41	21	#DIV/0!	0	51.22	.	.	VIT_219s0015g00140	VIT_219s0015g00140.1	.	protein
chr19	20318001	20319000	0.00283	0.0412	31	0	81	18	#DIV/0!	0	22.22	intergenic	-27849 | +6372	VIT_219s0027g00910 / VIT_219s0027g00920	.	.	.
chr1	1485001	1486000	0.00143	0.05	10	4	55	1	0.0455	40	1.82	exon,intron	.	VIT_201s0011g01640	VIT_201s0011g01640.7	other exon (4,5 | 14),other intron (3,4,5 | 13)	protein
chr1	1485001	1486000	0.00143	0.05	10	4	55	1	0.0455	40	1.82	promotor,exon,intron	.	VIT_201s0011g01640	VIT_201s0011g01640.5	1st exon,other exon (1,2 | 11),1st intron,other intron (1,2 | 10),UTR5	protein
chr1	1518001	1519000	2.84e-06	0.000154	10	0	11	11	#DIV/0!	0	100	intron	.	VIT_201s0011g01690	VIT_201s0011g01690.1	other intron (5 | 15)	protein
chr1	1539001	1540000	4.12e-07	3.26e-05	27	18	23	0	0	66.67	0	exon,intron	.	VIT_201s0011g01720	VIT_201s0011g01720.2	1st exon,other exon (1,2 | 3),1st intron,other intron (1,2 | 2)	protein
chr1	1539001	1540000	4.12e-07	3.26e-05	27	18	23	0	0	66.67	0	exon,intron	.	VIT_201s0011g01720	VIT_201s0011g01720.1	1st exon,other exon (1,2 | 4),1st intron,other intron (1,2 | 3)	protein
chr1	1563001	1564000	0.000141	0.00384	12	12	10	2	0.2	100	20	downstream	1900	VIT_201s0011g01760	VIT_201s0011g01760.1	.	protein
chr1	1563001	1564000	0.00366	0.0467	199	10	228	1	0.0874751	5.03	0.44	downstream	1900	VIT_201s0011g01760	VIT_201s0011g01760.1	.	protein
chr1	1563001	1564000	0.000141	0.00384	12	12	10	2	0.2	100	20	promotor,exon	.	VIT_201s0011g01770	VIT_201s0011g01770.1	1st exon (1 | 2)	protein
chr1	1563001	1564000	0.00366	0.0467	199	10	228	1	0.0874751	5.03	0.44	promotor,exon	.	VIT_201s0011g01770	VIT_201s0011g01770.1	1st exon (1 | 2)	protein
chr1	1563001	1564000	0.000141	0.00384	12	12	10	2	0.2	100	20	exon,intron	.	VIT_201s0011g01780	VIT_201s0011g01780.1	1st exon,other exon (1,2 | 3),1st intron (1 | 2),UTR5	protein
chr1	1563001	1564000	0.00366	0.0467	199	10	228	1	0.0874751	5.03	0.44	exon,intron	.	VIT_201s0011g01780	VIT_201s0011g01780.1	1st exon,other exon (1,2 | 3),1st intron (1 | 2),UTR5	protein
chr1	1571001	1572000	0.000329	0.0171	65	1	24	7	18.9416	1.54	29.17	downstream	684	VIT_201s0011g01790	VIT_201s0011g01790.1	.	protein
chr1	1581001	1582000	1.29e-07	1.25e-05	37	0	30	16	#DIV/0!	0	53.33	exon,intron	.	VIT_201s0011g01800	VIT_201s0011g01800.1	other exon (2,3,4 | 11),other intron (3 | 10)	protein
chr1	1571001	1572000	0.000329	0.0171	65	1	24	7	18.9416	1.54	29.17	downstream	784	VIT_201s0011g01800	VIT_201s0011g01800.1	.	protein
chr1	1581001	1582000	1.29e-07	1.25e-05	37	0	30	16	#DIV/0!	0	53.33	promotor	828	VIT_201s0011g01810	VIT_201s0011g01810.1	.	protein
chr1	1653001	1654000	0.000944	0.017	362	11	342	0	0	3.04	0	downstream	594	VIT_201s0011g01920	VIT_201s0011g01920.1	.	protein
chr1	1653001	1654000	0.000944	0.017	362	11	342	0	0	3.04	0	exon	.	VIT_201s0011g01930	VIT_201s0011g01930.1	other exon (5 | 5),UTR3	protein
chr1	1696001	1697000	0.00143	0.0243	90	2	113	17	6.77477	2.22	15.04	downstream,exon	.	VIT_201s0011g01970	VIT_201s0011g01970.1	other exon (8 | 8)	protein
chr1	1695001	1696000	0.000495	0.0103	386	14	286	0	0	3.63	0	exon,intron	.	VIT_201s0011g01970	VIT_201s0011g01970.1	other exon (7,8 | 8),other intron (6,7 | 7)	protein
chr1	1696001	1697000	0.00143	0.0243	90	2	113	17	6.77477	2.22	15.04	promotor,exon	.	VIT_201s0011g01980	VIT_201s0011g01980.1	1st exon (1 | 1),UTR5	protein
chr1	1695001	1696000	0.000495	0.0103	386	14	286	0	0	3.63	0	promotor	320	VIT_201s0011g01980	VIT_201s0011g01980.1	.	protein
chr1	1752001	1753000	0.000913	0.0165	393	11	386	0	0	2.8	0	downstream	346	VIT_201s0011g02060	VIT_201s0011g02060.1	.	protein
chr1	1752001	1753000	0.000913	0.0165	393	11	386	0	0	2.8	0	exon,intron	.	VIT_201s0011g02070	VIT_201s0011g02070.1	other exon (4,5,6 | 8),other intron (4,5 | 7)	protein
chr1	1752001	1753000	0.000913	0.0165	393	11	386	0	0	2.8	0	exon,intron	.	VIT_201s0011g02070	VIT_201s0011g02070.2	other exon (4,5,6 | 8),other intron (4,5 | 7)	protein
chr1	1812001	1813000	0.00162	0.0257	281	13	280	1	0.0777538	4.63	0.36	exon,intron	.	VIT_201s0011g02120	VIT_201s0011g02120.2	other exon (10 | 13),other intron (9 | 12)	protein
chr1	1812001	1813000	0.00162	0.0257	281	13	280	1	0.0777538	4.63	0.36	exon,intron	.	VIT_201s0011g02120	VIT_201s0011g02120.3	other exon (10 | 12),other intron (9 | 11)	protein
chr1	1812001	1813000	0.00162	0.0257	281	13	280	1	0.0777538	4.63	0.36	exon,intron	.	VIT_201s0011g02120	VIT_201s0011g02120.1	other exon (10 | 13),other intron (9 | 12)	protein
chr1	1812001	1813000	0.00162	0.0257	281	13	280	1	0.0777538	4.63	0.36	exon,intron	.	VIT_201s0011g02120	VIT_201s0011g02120.4	other exon (9 | 12),other intron (8 | 11)	protein
chr4	13700001	13701000	0.00307	0.0412	180	24	51	0	0	13.33	0	intergenic	-49480 | +211800	VIT_204s0043g00340 / VIT_204s0043g00350	.	.	.
chr10	12367001	12368000	0.00306	0.0411	247	21	83	0	0	8.5	0	intergenic	-37131 | +55832	VIT_210s0092g00640 / VIT_210s0092g00650	.	.	.
chr18	5198001	5199000	0.00108	0.0411	10	0	56	31	#DIV/0!	0	55.36	.	.	VIT_218s0001g06970	VIT_218s0001g06970.1	.	protein
chr1	1812001	1813000	0.00162	0.0257	281	13	280	1	0.0777538	4.63	0.36	exon,intron	.	VIT_201s0011g02120	VIT_201s0011g02120.5	other exon (8 | 11),other intron (7 | 10)	protein
chr1	1876001	1877000	0.000314	0.0165	168	1	132	12	15.15	0.6	9.09	exon	.	VIT_201s0011g02160	VIT_201s0011g02160.1	other exon (3 | 14)	protein
chr1	1915001	1916000	0.00316	0.042	118	10	274	5	0.214876	8.47	1.82	exon	.	VIT_201s0011g02190	VIT_201s0011g02190.4	other exon (2 | 12)	protein
chr1	1915001	1916000	0.00316	0.042	118	10	274	5	0.214876	8.47	1.82	exon	.	VIT_201s0011g02190	VIT_201s0011g02190.1	other exon (3 | 14)	protein
chr11	12704001	12705000	0.00108	0.041	10	4	38	0	0	40	0	intergenic	-7739 | +26400	VIT_211s0078g00420 / VIT_211s0078g00430	.	.	.
chr1	1915001	1916000	0.00316	0.042	118	10	274	5	0.214876	8.47	1.82	exon	.	VIT_201s0011g02190	VIT_201s0011g02190.3	other exon (2 | 13)	protein
chr1	1915001	1916000	0.00316	0.042	118	10	274	5	0.214876	8.47	1.82	exon	.	VIT_201s0011g02190	VIT_201s0011g02190.2	other exon (3 | 13)	protein
chr1	1929001	1930000	0.000247	0.00596	30	19	11	0	0	63.33	0	downstream	832	VIT_201s0011g02200	VIT_201s0011g02200.2	.	protein
chr1	1929001	1930000	0.000247	0.00596	30	19	11	0	0	63.33	0	downstream	931	VIT_201s0011g02200	VIT_201s0011g02200.1	.	protein
chr1	1929001	1930000	3.79e-09	4.65e-07	165	33	121	0	0	20	0	downstream	832	VIT_201s0011g02200	VIT_201s0011g02200.2	.	protein
chr1	1929001	1930000	3.79e-09	4.65e-07	165	33	121	0	0	20	0	downstream	931	VIT_201s0011g02200	VIT_201s0011g02200.1	.	protein
chr1	1929001	1930000	0.000247	0.00596	30	19	11	0	0	63.33	0	promotor	1545	VIT_201s0011g02210	VIT_201s0011g02210.1	.	protein
chr1	1929001	1930000	3.79e-09	4.65e-07	165	33	121	0	0	20	0	promotor	1545	VIT_201s0011g02210	VIT_201s0011g02210.1	.	protein
chr1	1946001	1947000	0.00262	0.0366	718	4	418	12	5.125	0.56	2.87	exon,intron	.	VIT_201s0011g02220	VIT_201s0011g02220.1	other exon (8 | 24),other intron (7,8 | 23)	protein
chr1	1978001	1979000	0.000206	0.0052	206	10	375	1	0.0556701	4.85	0.27	downstream,exon	.	VIT_201s0011g02250	VIT_201s0011g02250.1	other exon (6 | 6)	protein
chr1	1991001	1992000	6.22e-16	2.12e-13	594	61	501	1	0.0194742	10.27	0.2	exon,intron	.	VIT_201s0011g02260	VIT_201s0011g02260.1	other exon (2,3 | 6),1st intron,other intron (1,2,3 | 5)	protein
chr1	2043001	2044000	7.27e-08	7.71e-06	24	22	12	0	0	91.67	0	exon,intron	.	VIT_201s0011g02280	VIT_201s0011g02280.4	other exon (13,14,15 | 16),other intron (14 | 15)	protein
chr1	2043001	2044000	7.27e-08	7.71e-06	24	22	12	0	0	91.67	0	exon,intron	.	VIT_201s0011g02280	VIT_201s0011g02280.3	other exon (16,17,18 | 19),other intron (17 | 18)	protein
chr5	19202001	19203000	0.00305	0.041	219	15	163	1	0.0890511	6.85	0.61	intergenic	-8902 | +46093	VIT_205s0062g00820 / VIT_205s0062g00830	.	.	.
chr1	2043001	2044000	7.27e-08	7.71e-06	24	22	12	0	0	91.67	0	exon,intron	.	VIT_201s0011g02280	VIT_201s0011g02280.1	other exon (20,21,22 | 23),other intron (21 | 22)	protein
chr1	2043001	2044000	7.27e-08	7.71e-06	24	22	12	0	0	91.67	0	exon,intron	.	VIT_201s0011g02280	VIT_201s0011g02280.2	other exon (20,21,22 | 23),other intron (21 | 22)	protein
chr1	2085001	2086000	4.28e-28	4.05e-25	31	29	110	0	0	93.55	0	promotor	1050	VIT_201s0011g02300	VIT_201s0011g02300.1	.	protein
chr1	2085001	2086000	4.28e-28	4.05e-25	31	29	110	0	0	93.55	0	promotor	1050	VIT_201s0011g02300	VIT_201s0011g02300.6	.	protein
chr1	2085001	2086000	4.28e-28	4.05e-25	31	29	110	0	0	93.55	0	promotor	1050	VIT_201s0011g02300	VIT_201s0011g02300.3	.	protein
chr1	2085001	2086000	4.28e-28	4.05e-25	31	29	110	0	0	93.55	0	promotor	1050	VIT_201s0011g02300	VIT_201s0011g02300.4	.	protein
chr1	2085001	2086000	4.28e-28	4.05e-25	31	29	110	0	0	93.55	0	promotor	1050	VIT_201s0011g02300	VIT_201s0011g02300.5	.	protein
chr1	2085001	2086000	4.28e-28	4.05e-25	31	29	110	0	0	93.55	0	promotor	1050	VIT_201s0011g02300	VIT_201s0011g02300.2	.	protein
chr7	995001	996000	0.00304	0.0409	142	5	629	2	0.0909091	3.52	0.32	intergenic	-8728 | +8521	VIT_207s0151g00590 / VIT_207s0151g00610	.	.	.
chr1	2144001	2145000	1.53e-05	0.000639	80	13	21	14	4.10277	16.25	66.67	downstream	985	VIT_201s0011g02370	VIT_201s0011g02370.1	.	protein
chr1	2144001	2145000	1.53e-05	0.000639	80	13	21	14	4.10277	16.25	66.67	downstream	534	VIT_201s0011g02380	VIT_201s0011g02380.1	.	protein
chr1	2198001	2199000	9.14e-09	1.36e-06	41	0	45	23	#DIV/0!	0	51.11	exon,intron	.	VIT_201s0011g02430	VIT_201s0011g02430.1	other exon (2 | 8),1st intron,other intron (1,2 | 7)	protein
chr1	2284001	2285000	1.18e-14	8.74e-12	48	34	46	0	0	70.83	0	downstream	1094	VIT_201s0011g02500	VIT_201s0011g02500.1	.	protein
chr1	2285001	2286000	1.47e-05	0.000617	31	10	108	3	0.0861748	32.26	2.78	promotor,exon	.	VIT_201s0011g02510	VIT_201s0011g02510.1	1st exon,other exon (1,2 | 4),UTR5	protein
chr1	2284001	2285000	1.18e-14	8.74e-12	48	34	46	0	0	70.83	0	exon	.	VIT_201s0011g02510	VIT_201s0011g02510.1	other exon (2,3 | 4)	protein
chr1	2285001	2286000	1.47e-05	0.000617	31	10	108	3	0.0861748	32.26	2.78	downstream	545	VIT_201s0011g02520	VIT_201s0011g02520.1	.	protein
chr1	2285001	2286000	1.47e-05	0.000617	31	10	108	3	0.0861748	32.26	2.78	downstream	545	VIT_201s0011g02520	VIT_201s0011g02520.3	.	protein
chr1	2285001	2286000	1.47e-05	0.000617	31	10	108	3	0.0861748	32.26	2.78	downstream	545	VIT_201s0011g02520	VIT_201s0011g02520.2	.	protein
chr1	2284001	2285000	1.18e-14	8.74e-12	48	34	46	0	0	70.83	0	downstream	1545	VIT_201s0011g02520	VIT_201s0011g02520.1	.	protein
chr1	2284001	2285000	1.18e-14	8.74e-12	48	34	46	0	0	70.83	0	downstream	1545	VIT_201s0011g02520	VIT_201s0011g02520.3	.	protein
chrUn	6698001	6699000	0.00107	0.0408	11	1	38	26	7.52695	9.09	68.42	intergenic	-9483 | +2704	VIT_200s0173g00220 / VIT_200s0173g00223	.	.	.
chr18	24746001	24747000	0.00302	0.0407	92	5	30	8	4.9116	5.43	26.67	intergenic	-27456 | +12581	VIT_218s0041g00303 / VIT_218s0041g00330	.	.	.
chr1	2284001	2285000	1.18e-14	8.74e-12	48	34	46	0	0	70.83	0	downstream	1545	VIT_201s0011g02520	VIT_201s0011g02520.2	.	protein
chr1	2351001	2352000	0.00129	0.0216	408	25	135	0	0	6.13	0	promotor,exon	.	VIT_201s0011g02580	VIT_201s0011g02580.1	1st exon (1 | 3),UTR5	protein
chr1	2404001	2405000	1.41e-11	5.26e-09	20	0	32	29	#DIV/0!	0	90.62	promotor,exon	.	VIT_201s0011g02670	VIT_201s0011g02670.1	1st exon (1 | 1),UTR5	protein
chr1	2404001	2405000	7.06e-13	1.63e-10	111	0	160	47	#DIV/0!	0	29.38	promotor,exon	.	VIT_201s0011g02670	VIT_201s0011g02670.1	1st exon (1 | 1),UTR5	protein
chr1	2435001	2436000	0.000227	0.0056	796	19	751	2	0.112971	2.39	0.27	promotor	1958	VIT_201s0011g02730	VIT_201s0011g02730.1	.	protein
chr1	2457001	2458000	0.00159	0.0264	10	0	20	12	#DIV/0!	0	60	promotor	461	VIT_201s0011g02740	VIT_201s0011g02740.1	.	protein
chr1	2457001	2458000	1.78e-09	2.35e-07	130	6	313	89	6.15368	4.62	28.43	promotor	461	VIT_201s0011g02740	VIT_201s0011g02740.1	.	protein
chr1	2467001	2468000	0.000935	0.0168	148	8	201	0	0	5.41	0	downstream	842	VIT_201s0011g02750	VIT_201s0011g02750.1	.	protein
chr1	2467001	2468000	0.000935	0.0168	148	8	201	0	0	5.41	0	promotor,exon,intron	.	VIT_201s0011g02760	VIT_201s0011g02760.2	1st exon,other exon (1,2 | 9),1st intron (1 | 8),UTR5	protein
chr1	2467001	2468000	0.000935	0.0168	148	8	201	0	0	5.41	0	promotor,exon,intron	.	VIT_201s0011g02760	VIT_201s0011g02760.3	1st exon (1 | 8),1st intron (1 | 7),UTR5	protein
chr1	2467001	2468000	0.000935	0.0168	148	8	201	0	0	5.41	0	promotor,exon,intron	.	VIT_201s0011g02760	VIT_201s0011g02760.1	1st exon (1 | 9),1st intron (1 | 8),UTR5	protein
chr1	2467001	2468000	0.000935	0.0168	148	8	201	0	0	5.41	0	promotor,exon	.	VIT_201s0011g02760	VIT_201s0011g02760.4	1st exon (1 | 8),UTR5	protein
chr1	2497001	2498000	0.000263	0.00629	192	9	502	2	0.0852878	4.69	0.4	exon	.	VIT_201s0011g02810	VIT_201s0011g02810.2	other exon (6 | 8)	protein
chr1	2497001	2498000	0.000263	0.00629	192	9	502	2	0.0852878	4.69	0.4	exon	.	VIT_201s0011g02810	VIT_201s0011g02810.3	1st exon (1 | 3)	protein
chr1	2497001	2498000	0.000263	0.00629	192	9	502	2	0.0852878	4.69	0.4	exon	.	VIT_201s0011g02810	VIT_201s0011g02810.1	other exon (6 | 8)	protein
chr1	2517001	2518000	2.62e-05	0.000974	34	0	91	30	#DIV/0!	0	32.97	downstream,exon	.	VIT_201s0011g02820	VIT_201s0011g02820.2	other exon (7 | 7),UTR3	protein
chr4	22330001	22331000	0.00302	0.0407	180	8	279	1	0.0810811	4.44	0.36	intergenic	-14930 | +7623	VIT_204s0044g01030 / VIT_204s0044g01035	.	.	.
chr16	20985001	20986000	0.00301	0.0406	64	5	136	0	0	7.81	0	.	.	VIT_216s0098g00540	VIT_216s0098g00540.1	.	protein
chr1	2517001	2518000	2.62e-05	0.000974	34	0	91	30	#DIV/0!	0	32.97	downstream,exon	.	VIT_201s0011g02820	VIT_201s0011g02820.3	other exon (7 | 7),UTR3	protein
chr1	2517001	2518000	2.62e-05	0.000974	34	0	91	30	#DIV/0!	0	32.97	downstream,exon	.	VIT_201s0011g02820	VIT_201s0011g02820.4	other exon (6 | 6),UTR3	protein
chr1	2517001	2518000	2.62e-05	0.000974	34	0	91	30	#DIV/0!	0	32.97	downstream,exon	.	VIT_201s0011g02820	VIT_201s0011g02820.1	other exon (8 | 8),UTR3	protein
chr1	2517001	2518000	2.62e-05	0.000974	34	0	91	30	#DIV/0!	0	32.97	downstream,exon	.	VIT_201s0011g02820	VIT_201s0011g02820.6	other exon (5 | 5),UTR3	protein
chr1	2517001	2518000	2.62e-05	0.000974	34	0	91	30	#DIV/0!	0	32.97	downstream,exon	.	VIT_201s0011g02820	VIT_201s0011g02820.5	other exon (6 | 6),UTR3	protein
chr1	2520001	2521000	0.00221	0.0322	139	0	212	13	#DIV/0!	0	6.13	promotor	719	VIT_201s0011g02830	VIT_201s0011g02830.1	.	protein
chr1	2517001	2518000	2.62e-05	0.000974	34	0	91	30	#DIV/0!	0	32.97	downstream,exon	.	VIT_201s0011g02830	VIT_201s0011g02830.1	other exon (3 | 3),UTR3	protein
chr7	7305001	7306000	0.00302	0.0406	70	12	60	1	0.0974329	17.14	1.67	.	.	VIT_207s0005g04190	VIT_207s0005g04190.1	.	protein
chr7	7305001	7306000	0.00302	0.0406	70	12	60	1	0.0974329	17.14	1.67	.	.	VIT_207s0005g04190	VIT_207s0005g04190.4	.	protein
chr7	7305001	7306000	0.00302	0.0406	70	12	60	1	0.0974329	17.14	1.67	.	.	VIT_207s0005g04190	VIT_207s0005g04190.8	.	protein
chr7	7305001	7306000	0.00302	0.0406	70	12	60	1	0.0974329	17.14	1.67	.	.	VIT_207s0005g04190	VIT_207s0005g04190.6	.	protein
chr7	7305001	7306000	0.00302	0.0406	70	12	60	1	0.0974329	17.14	1.67	.	.	VIT_207s0005g04190	VIT_207s0005g04190.5	.	protein
chr7	7305001	7306000	0.00302	0.0406	70	12	60	1	0.0974329	17.14	1.67	.	.	VIT_207s0005g04190	VIT_207s0005g04190.3	.	protein
chr7	7305001	7306000	0.00302	0.0406	70	12	60	1	0.0974329	17.14	1.67	.	.	VIT_207s0005g04190	VIT_207s0005g04190.2	.	protein
chr7	7305001	7306000	0.00302	0.0406	70	12	60	1	0.0974329	17.14	1.67	.	.	VIT_207s0005g04190	VIT_207s0005g04190.7	.	protein
chr14	19254001	19255000	0.003	0.0405	50	0	338	42	#DIV/0!	0	12.43	intergenic	-5473 | +47581	VIT_214s0006g02140 / VIT_214s0006g02145	.	.	.
chr19	5555001	5556000	0.00301	0.0405	140	0	179	11	#DIV/0!	0	6.15	.	.	VIT_219s0014g05210	VIT_219s0014g05210.1	.	protein
chr19	5555001	5556000	0.00301	0.0405	140	0	179	11	#DIV/0!	0	6.15	.	.	VIT_219s0014g05210	VIT_219s0014g05210.2	.	protein
chr19	5555001	5556000	0.00301	0.0405	140	0	179	11	#DIV/0!	0	6.15	.	.	VIT_219s0014g05210	VIT_219s0014g05210.3	.	protein
chr1	2529001	2530000	3.45e-09	6.07e-07	35	0	13	11	#DIV/0!	0	84.62	downstream	942	VIT_201s0011g02840	VIT_201s0011g02840.2	.	protein
chr1	2529001	2530000	3.45e-09	6.07e-07	35	0	13	11	#DIV/0!	0	84.62	downstream	1019	VIT_201s0011g02840	VIT_201s0011g02840.5	.	protein
chr1	2529001	2530000	3.45e-09	6.07e-07	35	0	13	11	#DIV/0!	0	84.62	downstream	1019	VIT_201s0011g02840	VIT_201s0011g02840.1	.	protein
chr1	2529001	2530000	3.45e-09	6.07e-07	35	0	13	11	#DIV/0!	0	84.62	downstream	1019	VIT_201s0011g02840	VIT_201s0011g02840.3	.	protein
chr1	2529001	2530000	3.45e-09	6.07e-07	35	0	13	11	#DIV/0!	0	84.62	downstream	1019	VIT_201s0011g02840	VIT_201s0011g02840.4	.	protein
chr1	2529001	2530000	3.45e-09	6.07e-07	35	0	13	11	#DIV/0!	0	84.62	exon,intron	.	VIT_201s0011g02850	VIT_201s0011g02850.1	other exon (2,3 | 11),1st intron,other intron (1,2,3 | 10)	protein
chr1	2529001	2530000	3.45e-09	6.07e-07	35	0	13	11	#DIV/0!	0	84.62	promotor,exon,intron	.	VIT_201s0011g02850	VIT_201s0011g02850.2	1st exon,other exon (1,2 | 10),1st intron,other intron (1,2 | 9),UTR5	protein
chrUn	18977001	18978000	0.00278	0.0405	56	8	57	0	0	14.29	0	intergenic	-6298 | +3598	VIT_200s0262g00180 / VIT_200s0264g00010	.	.	.
chr14	21694001	21695000	0.00106	0.0404	32	2	136	46	5.4112	6.25	33.82	.	.	VIT_214s0006g03120	VIT_214s0006g03120.9	.	protein
chr14	21694001	21695000	0.00106	0.0404	32	2	136	46	5.4112	6.25	33.82	.	.	VIT_214s0006g03120	VIT_214s0006g03120.8	.	protein
chr14	21694001	21695000	0.00106	0.0404	32	2	136	46	5.4112	6.25	33.82	.	.	VIT_214s0006g03120	VIT_214s0006g03120.7	.	protein
chr14	21694001	21695000	0.00106	0.0404	32	2	136	46	5.4112	6.25	33.82	.	.	VIT_214s0006g03120	VIT_214s0006g03120.5	.	protein
chr14	21694001	21695000	0.00106	0.0404	32	2	136	46	5.4112	6.25	33.82	.	.	VIT_214s0006g03120	VIT_214s0006g03120.4	.	protein
chr14	21694001	21695000	0.00106	0.0404	32	2	136	46	5.4112	6.25	33.82	.	.	VIT_214s0006g03120	VIT_214s0006g03120.3	.	protein
chr14	21694001	21695000	0.00106	0.0404	32	2	136	46	5.4112	6.25	33.82	.	.	VIT_214s0006g03120	VIT_214s0006g03120.2	.	protein
chr14	21694001	21695000	0.00106	0.0404	32	2	136	46	5.4112	6.25	33.82	.	.	VIT_214s0006g03120	VIT_214s0006g03120.1	.	protein
chr14	21694001	21695000	0.00106	0.0404	32	2	136	46	5.4112	6.25	33.82	.	.	VIT_214s0006g03120	VIT_214s0006g03120.11	.	protein
chr14	21694001	21695000	0.00106	0.0404	32	2	136	46	5.4112	6.25	33.82	.	.	VIT_214s0006g03120	VIT_214s0006g03120.6	.	protein
chr19	1744001	1745000	0.00299	0.0404	303	14	478	5	0.227273	4.62	1.05	intergenic	-2159 | +28630	VIT_219s0014g01650 / VIT_219s0014g01660	.	.	.
chr1	2548001	2549000	0.00136	0.0225	253	13	425	4	0.182879	5.14	0.94	downstream	55	VIT_201s0011g02880	VIT_201s0011g02880.1	.	protein
chr1	2548001	2549000	0.00136	0.0225	253	13	425	4	0.182879	5.14	0.94	downstream	534	VIT_201s0011g02890	VIT_201s0011g02890.1	.	protein
chr1	2619001	2620000	1.35e-08	1.88e-06	87	7	15	12	9.93789	8.05	80	intron	.	VIT_201s0011g02950	VIT_201s0011g02950.2	1st intron (1 | 13)	protein
chr1	2619001	2620000	1.35e-08	1.88e-06	87	7	15	12	9.93789	8.05	80	intron	.	VIT_201s0011g02950	VIT_201s0011g02950.1	1st intron (1 | 13)	protein
chr1	2621001	2622000	0.000159	0.00424	185	8	360	0	0	4.32	0	exon,intron	.	VIT_201s0011g02950	VIT_201s0011g02950.2	other exon (5 | 14),other intron (4 | 13)	protein
chr1	2621001	2622000	0.000159	0.00424	185	8	360	0	0	4.32	0	exon,intron	.	VIT_201s0011g02950	VIT_201s0011g02950.1	other exon (5 | 14),other intron (4 | 13)	protein
chr1	2652001	2653000	0.000104	0.00303	12	10	10	0	0	83.33	0	exon	.	VIT_201s0011g02970	VIT_201s0011g02970.1	other exon (6 | 6),UTR3	protein
chr1	2698001	2699000	4.48e-05	0.0015	31	0	13	7	#DIV/0!	0	53.85	promotor,exon	.	VIT_201s0011g03010	VIT_201s0011g03010.1	1st exon,other exon (1,2 | 10),UTR5	protein
chr1	2698001	2699000	4.48e-05	0.0015	31	0	13	7	#DIV/0!	0	53.85	downstream	631	VIT_201s0011g03020	VIT_201s0011g03020.1	.	protein
chr1	2739001	2740000	2.04e-06	0.000308	49	3	53	25	7.70752	6.12	47.17	intron	.	VIT_201s0011g03060	VIT_201s0011g03060.1	other intron (7 | 8)	protein
chr1	2822001	2823000	1.08e-05	0.0012	10	0	10	10	#DIV/0!	0	100	intron	.	VIT_201s0011g03140	VIT_201s0011g03140.1	other intron (2 | 14)	protein
chr1	2877001	2878000	2.76e-09	5.06e-07	10	0	44	42	#DIV/0!	0	95.45	exon,intron	.	VIT_201s0011g03140	VIT_201s0011g03140.1	other exon (15 | 15),other intron (14 | 14)	protein
chr1	2877001	2878000	2.76e-09	5.06e-07	10	0	44	42	#DIV/0!	0	95.45	exon,intron	.	VIT_201s0011g03140	VIT_201s0011g03140.2	other exon (10 | 10),other intron (9 | 9)	protein
chr4	385001	386000	0.00299	0.0404	143	27	73	3	0.217691	18.88	4.11	intergenic	-3531 | +11121	VIT_204s0008g00430 / VIT_204s0008g00440	.	.	.
chr16	10715001	10716000	0.00298	0.0403	289	1	10	2	57.1429	0.35	20	.	.	VIT_216s0022g00060	VIT_216s0022g00060.1	.	protein
chr1	2870001	2871000	1.03e-05	0.000459	116	2	416	65	9.0814	1.72	15.62	intron	.	VIT_201s0011g03140	VIT_201s0011g03140.1	other intron (14 | 14)	protein
chr1	2870001	2871000	1.03e-05	0.000459	116	2	416	65	9.0814	1.72	15.62	intron	.	VIT_201s0011g03140	VIT_201s0011g03140.2	other intron (9 | 9)	protein
chr1	2864001	2865000	0.0001	0.00683	64	5	11	7	8.14853	7.81	63.64	intron	.	VIT_201s0011g03140	VIT_201s0011g03140.1	other intron (13 | 14)	protein
chr1	2864001	2865000	0.0001	0.00683	64	5	11	7	8.14853	7.81	63.64	intron	.	VIT_201s0011g03140	VIT_201s0011g03140.2	other intron (8 | 9)	protein
chr3	16723001	16724000	0.00298	0.0403	90	8	10	5	5.6243	8.89	50	intergenic	-4358 | +49187	VIT_203s0017g01130 / VIT_203s0017g01140	.	.	.
chr4	12627001	12628000	0.00298	0.0403	40	7	510	22	0.246286	17.5	4.31	intergenic	-405770 | +89044	VIT_204s0159g00055 / VIT_204s0043g00080	.	.	.
chr1	2853001	2854000	0.0035	0.0453	274	12	436	4	0.210046	4.38	0.92	exon,intron	.	VIT_201s0011g03140	VIT_201s0011g03140.1	other exon (9 | 15),other intron (9 | 14)	protein
chr1	2853001	2854000	0.0035	0.0453	274	12	436	4	0.210046	4.38	0.92	exon,intron	.	VIT_201s0011g03140	VIT_201s0011g03140.2	other exon (4 | 10),other intron (4 | 9)	protein
chr1	2824001	2825000	1.33e-06	8.21e-05	359	29	389	4	0.127475	8.08	1.03	exon,intron	.	VIT_201s0011g03140	VIT_201s0011g03140.1	other exon (4 | 15),other intron (3,4 | 14)	protein
chr1	2863001	2864000	2.17e-06	0.000124	354	21	516	3	0.0978078	5.93	0.58	intron	.	VIT_201s0011g03140	VIT_201s0011g03140.1	other intron (13 | 14)	protein
chr1	2863001	2864000	2.17e-06	0.000124	354	21	516	3	0.0978078	5.93	0.58	intron	.	VIT_201s0011g03140	VIT_201s0011g03140.2	other intron (8 | 9)	protein
chr1	2869001	2870000	0.00023	0.0129	53	20	31	1	0.0855856	37.74	3.23	intron	.	VIT_201s0011g03140	VIT_201s0011g03140.1	other intron (14 | 14)	protein
chr1	2869001	2870000	0.00023	0.0129	53	20	31	1	0.0855856	37.74	3.23	intron	.	VIT_201s0011g03140	VIT_201s0011g03140.2	other intron (9 | 9)	protein
chr1	2877001	2878000	2.76e-09	5.06e-07	10	0	44	42	#DIV/0!	0	95.45	downstream,exon	.	VIT_201s0011g03170	VIT_201s0011g03170.1	1st exon (1 | 1),UTR3	protein
chr19	18588001	18589000	0.00297	0.0402	369	33	72	0	0	8.94	0	.	.	VIT_219s0027g00160	VIT_219s0027g00160.1	.	protein
chr10	4006001	4007000	0.00296	0.0401	187	19	95	1	0.103346	10.16	1.05	intergenic	-10502 | +2731	VIT_210s0003g02220 / VIT_210s0003g02240	.	.	.
chr1	2877001	2878000	2.76e-09	5.06e-07	10	0	44	42	#DIV/0!	0	95.45	promotor	1165	VIT_201s0011g03180	VIT_201s0011g03180.5	.	protein
chr1	2877001	2878000	2.76e-09	5.06e-07	10	0	44	42	#DIV/0!	0	95.45	promotor	1165	VIT_201s0011g03180	VIT_201s0011g03180.3	.	protein
chr1	2877001	2878000	2.76e-09	5.06e-07	10	0	44	42	#DIV/0!	0	95.45	promotor	1165	VIT_201s0011g03180	VIT_201s0011g03180.1	.	protein
chr1	2877001	2878000	2.76e-09	5.06e-07	10	0	44	42	#DIV/0!	0	95.45	promotor	1165	VIT_201s0011g03180	VIT_201s0011g03180.2	.	protein
chr1	2877001	2878000	2.76e-09	5.06e-07	10	0	44	42	#DIV/0!	0	95.45	promotor	1839	VIT_201s0011g03180	VIT_201s0011g03180.4	.	protein
chr1	3039001	3040000	0.00362	0.0498	105	28	22	0	0	26.67	0	exon	.	VIT_201s0011g03350	VIT_201s0011g03350.1	other exon (2 | 13)	protein
chr5	19316001	19317000	0.00296	0.0401	196	1	198	12	11.8824	0.51	6.06	.	.	VIT_205s0062g00860	VIT_205s0062g00860.7	.	protein
chr5	19316001	19317000	0.00296	0.0401	196	1	198	12	11.8824	0.51	6.06	.	.	VIT_205s0062g00860	VIT_205s0062g00860.6	.	protein
chr5	19316001	19317000	0.00296	0.0401	196	1	198	12	11.8824	0.51	6.06	.	.	VIT_205s0062g00860	VIT_205s0062g00860.5	.	protein
chr5	19316001	19317000	0.00296	0.0401	196	1	198	12	11.8824	0.51	6.06	.	.	VIT_205s0062g00860	VIT_205s0062g00860.4	.	protein
chr5	19316001	19317000	0.00296	0.0401	196	1	198	12	11.8824	0.51	6.06	.	.	VIT_205s0062g00860	VIT_205s0062g00860.2	.	protein
chr5	19316001	19317000	0.00296	0.0401	196	1	198	12	11.8824	0.51	6.06	.	.	VIT_205s0062g00860	VIT_205s0062g00860.3	.	protein
chr5	19316001	19317000	0.00296	0.0401	196	1	198	12	11.8824	0.51	6.06	.	.	VIT_205s0062g00860	VIT_205s0062g00860.1	.	protein
chr5	19316001	19317000	0.00296	0.0401	196	1	198	12	11.8824	0.51	6.06	.	.	VIT_205s0062g00860	VIT_205s0062g00860.9	.	protein
chr12	703001	704000	0.00295	0.04	140	6	342	1	0.0675991	4.29	0.29	intergenic	-33481 | +14221	VIT_212s0142g00725 / VIT_212s0028g00040	.	.	.
chr13	10409001	10410000	0.00295	0.04	421	40	141	3	0.224211	9.5	2.13	intergenic	-28052 | +2835	VIT_213s0106g00650 / VIT_213s0106g00670	.	.	.
chr13	2952001	2953000	0.00104	0.04	27	11	20	0	0	40.74	0	intergenic	-16200 | +2254	VIT_213s0019g01321 / VIT_213s0019g01331	.	.	.
chr19	19390001	19391000	0.00295	0.04	131	44	30	2	0.198571	33.59	6.67	intergenic	-24190 | +42699	VIT_219s0027g00470 / VIT_219s0027g00480	.	.	.
chr1	3047001	3048000	0.000301	0.007	21	7	39	0	0	33.33	0	promotor	714	VIT_201s0011g03360	VIT_201s0011g03360.2	.	protein
chr1	3047001	3048000	0.000301	0.007	21	7	39	0	0	33.33	0	promotor	960	VIT_201s0011g03360	VIT_201s0011g03360.1	.	protein
chr1	3047001	3048000	0.000301	0.007	21	7	39	0	0	33.33	0	exon	.	VIT_201s0011g03370	VIT_201s0011g03370.2	other exon (5,6 | 6),UTR3	protein
chr1	3047001	3048000	0.000301	0.007	21	7	39	0	0	33.33	0	exon	.	VIT_201s0011g03370	VIT_201s0011g03370.1	other exon (5,6 | 6),UTR3	protein
chr1	3047001	3048000	0.000301	0.007	21	7	39	0	0	33.33	0	exon	.	VIT_201s0011g03370	VIT_201s0011g03370.3	other exon (4,5 | 5),UTR3	protein
chr1	3049001	3050000	4.46e-05	0.00363	56	8	131	0	0	14.29	0	exon,intron	.	VIT_201s0011g03370	VIT_201s0011g03370.2	other exon (2,3,4 | 6),other intron (2 | 5)	protein
chr1	3049001	3050000	4.46e-05	0.00363	56	8	131	0	0	14.29	0	exon,intron	.	VIT_201s0011g03370	VIT_201s0011g03370.1	1st exon,other exon (1,2,3,4 | 6),other intron (2 | 5),UTR5	protein
chr1	3049001	3050000	4.46e-05	0.00363	56	8	131	0	0	14.29	0	exon,intron	.	VIT_201s0011g03370	VIT_201s0011g03370.3	other exon (2,3,4 | 5),other intron (2 | 4)	protein
chr1	3060001	3061000	0.000474	0.00998	130	1	60	8	17.3117	0.77	13.33	promotor	269	VIT_201s0011g03380	VIT_201s0011g03380.2	.	protein
chr1	3060001	3061000	0.000474	0.00998	130	1	60	8	17.3117	0.77	13.33	promotor	269	VIT_201s0011g03380	VIT_201s0011g03380.1	.	protein
chr1	3070001	3071000	0.00141	0.0232	31	5	716	17	0.146931	16.13	2.37	promotor	990	VIT_201s0011g03390	VIT_201s0011g03390.1	.	protein
chr1	3070001	3071000	0.00141	0.0232	31	5	716	17	0.146931	16.13	2.37	promotor	990	VIT_201s0011g03390	VIT_201s0011g03390.3	.	protein
chr1	3070001	3071000	0.00141	0.0232	31	5	716	17	0.146931	16.13	2.37	promotor	990	VIT_201s0011g03390	VIT_201s0011g03390.2	.	protein
chr1	3101001	3102000	0.00311	0.0416	228	0	40	3	#DIV/0!	0	7.5	promotor,exon	.	VIT_201s0011g03420	VIT_201s0011g03420.1	1st exon (1 | 2),UTR5	protein
chr1	3171001	3172000	8.82e-05	0.00266	23	5	915	16	0.0804968	21.74	1.75	downstream	1986	VIT_201s0011g03490	VIT_201s0011g03490.1	.	protein
chr1	3187001	3188000	2.51e-26	1.98e-23	90	60	168	9	0.080396	66.67	5.36	promotor	1070	VIT_201s0011g03510	VIT_201s0011g03510.2	.	protein
chr1	3187001	3188000	2.51e-26	1.98e-23	90	60	168	9	0.080396	66.67	5.36	promotor	1326	VIT_201s0011g03510	VIT_201s0011g03510.1	.	protein
chr1	3188001	3189000	4.48e-11	2.87e-08	94	30	114	1	0.0275776	31.91	0.88	promotor	1297	VIT_201s0011g03520	VIT_201s0011g03520.2	.	protein
chr1	3188001	3189000	4.48e-11	2.87e-08	94	30	114	1	0.0275776	31.91	0.88	promotor	1592	VIT_201s0011g03520	VIT_201s0011g03520.1	.	protein
chr1	3188001	3189000	3.13e-154	6.45e-150	469	284	833	3	0.0059455	60.55	0.36	promotor	1297	VIT_201s0011g03520	VIT_201s0011g03520.2	.	protein
chr1	3188001	3189000	3.13e-154	6.45e-150	469	284	833	3	0.0059455	60.55	0.36	promotor	1592	VIT_201s0011g03520	VIT_201s0011g03520.1	.	protein
chr1	3188001	3189000	6.95e-17	8.73e-14	83	52	57	0	0	62.65	0	promotor	1297	VIT_201s0011g03520	VIT_201s0011g03520.2	.	protein
chr1	3188001	3189000	6.95e-17	8.73e-14	83	52	57	0	0	62.65	0	promotor	1592	VIT_201s0011g03520	VIT_201s0011g03520.1	.	protein
chr1	3221001	3222000	3.83e-05	0.00132	52	1	43	14	16.9583	1.92	32.56	downstream	1281	VIT_201s0011g03560	VIT_201s0011g03560.1	.	protein
chr1	3224001	3225000	0.00321	0.0425	615	26	284	2	0.165485	4.23	0.7	exon	.	VIT_201s0011g03560	VIT_201s0011g03560.1	other exon (2 | 3)	protein
chr1	3223001	3224000	7.96e-05	0.00242	42	11	50	0	0	26.19	0	downstream,exon	.	VIT_201s0011g03560	VIT_201s0011g03560.1	other exon (3 | 3),UTR3	protein
chr1	3256001	3257000	3.8e-06	0.000514	45	2	32	16	11.2613	4.44	50	downstream	177	VIT_201s0011g03600	VIT_201s0011g03600.1	.	protein
chrUn	32575001	32576000	0.00294	0.0399	40	2	30	10	6.666	5	33.33	intergenic	-42963 | +8993	VIT_200s0593g00010 / VIT_200s0595g00010	.	.	.
chrUn	31904001	31905000	0.00294	0.0399	65	5	286	2	0.0910273	7.69	0.7	intergenic	-10629 | +52079	VIT_200s0561g00030 / VIT_200s0566g00010	.	.	.
chr16_random	528001	529000	0.00272	0.0398	13	8	10	0	0	61.54	0	intergenic	-23121 | +4392	VIT_216s0039g00890 / VIT_216s0039g00960	.	.	.
chr17	2808001	2809000	0.00272	0.0398	13	8	10	0	0	61.54	0	.	.	VIT_217s0000g03010	VIT_217s0000g03010.5	.	protein
chr17	2808001	2809000	0.00272	0.0398	13	8	10	0	0	61.54	0	.	.	VIT_217s0000g03010	VIT_217s0000g03010.4	.	protein
chr17	2808001	2809000	0.00272	0.0398	13	8	10	0	0	61.54	0	.	.	VIT_217s0000g03010	VIT_217s0000g03010.3	.	protein
chr17	2808001	2809000	0.00272	0.0398	13	8	10	0	0	61.54	0	.	.	VIT_217s0000g03010	VIT_217s0000g03010.2	.	protein
chr17	2808001	2809000	0.00272	0.0398	13	8	10	0	0	61.54	0	.	.	VIT_217s0000g03010	VIT_217s0000g03010.1	.	protein
chr1	3270001	3271000	3.19e-05	0.00117	162	14	278	2	0.0833333	8.64	0.72	promotor	681	VIT_201s0011g03610	VIT_201s0011g03610.2	.	protein
chr1	3270001	3271000	3.19e-05	0.00117	162	14	278	2	0.0833333	8.64	0.72	promotor,exon	.	VIT_201s0011g03610	VIT_201s0011g03610.1	1st exon (1 | 6),UTR5	protein
chr1	3277001	3278000	5.89e-07	4.41e-05	94	3	20	10	15.674	3.19	50	exon	.	VIT_201s0011g03620	VIT_201s0011g03620.1	1st exon,other exon (1,2,3 | 8),UTR5	protein
chr1	3277001	3278000	5.89e-07	4.41e-05	94	3	20	10	15.674	3.19	50	exon	.	VIT_201s0011g03620	VIT_201s0011g03620.3	1st exon,other exon (1,2,3 | 7),UTR5	protein
chr1	3277001	3278000	5.89e-07	4.41e-05	94	3	20	10	15.674	3.19	50	exon	.	VIT_201s0011g03620	VIT_201s0011g03620.2	1st exon,other exon (1,2,3 | 8),UTR5	protein
chr1	3270001	3271000	3.19e-05	0.00117	162	14	278	2	0.0833333	8.64	0.72	downstream,exon	.	VIT_201s0011g03620	VIT_201s0011g03620.1	other exon (8 | 8),UTR3	protein
chr1	3270001	3271000	3.19e-05	0.00117	162	14	278	2	0.0833333	8.64	0.72	downstream,exon	.	VIT_201s0011g03620	VIT_201s0011g03620.3	other exon (7 | 7),UTR3	protein
chr1	3270001	3271000	3.19e-05	0.00117	162	14	278	2	0.0833333	8.64	0.72	downstream,exon	.	VIT_201s0011g03620	VIT_201s0011g03620.2	other exon (8 | 8),UTR3	protein
chr1	3337001	3338000	0.00301	0.0433	30	0	21	6	#DIV/0!	0	28.57	downstream	959	VIT_201s0011g03690	VIT_201s0011g03690.1	.	protein
chr1	3412001	3413000	3.96e-07	2.87e-05	60	0	64	20	#DIV/0!	0	31.25	promotor	1350	VIT_201s0011g03770	VIT_201s0011g03770.1	.	protein
chr1	3430001	3431000	0.000371	0.0185	172	17	105	0	0	9.88	0	exon,intron	.	VIT_201s0011g03790	VIT_201s0011g03790.1	other exon (10,11,12 | 12),other intron (10 | 11)	protein
chr1	3430001	3431000	0.000353	0.00795	573	15	402	0	0	2.62	0	exon,intron	.	VIT_201s0011g03790	VIT_201s0011g03790.1	other exon (10,11,12 | 12),other intron (10 | 11)	protein
chr1	3512001	3513000	0.00121	0.0213	38	3	13	7	6.8251	7.89	53.85	downstream	856	VIT_201s0011g03830	VIT_201s0011g03830.4	.	protein
chr1	3512001	3513000	0.00121	0.0213	38	3	13	7	6.8251	7.89	53.85	exon,intron	.	VIT_201s0011g03830	VIT_201s0011g03830.2	other exon (12 | 12),other intron (11 | 11),UTR3	protein
chr1	3512001	3513000	0.00121	0.0213	38	3	13	7	6.8251	7.89	53.85	exon,intron	.	VIT_201s0011g03830	VIT_201s0011g03830.1	other exon (12,13 | 13),other intron (11,12 | 12),UTR3	protein
chr1	3512001	3513000	0.00121	0.0213	38	3	13	7	6.8251	7.89	53.85	exon,intron	.	VIT_201s0011g03830	VIT_201s0011g03830.3	other exon (11,12 | 12),other intron (11 | 11),UTR3	protein
chr1	3490001	3491000	0.00401	0.05	290	19	216	3	0.212214	6.55	1.39	intron	.	VIT_201s0011g03830	VIT_201s0011g03830.5	other intron (3 | 6)	protein
chr1	3490001	3491000	0.00401	0.05	290	19	216	3	0.212214	6.55	1.39	intron	.	VIT_201s0011g03830	VIT_201s0011g03830.4	other intron (3 | 10)	protein
chr1	3490001	3491000	0.00401	0.05	290	19	216	3	0.212214	6.55	1.39	intron	.	VIT_201s0011g03830	VIT_201s0011g03830.2	other intron (3 | 11)	protein
chr1	3490001	3491000	0.00401	0.05	290	19	216	3	0.212214	6.55	1.39	intron	.	VIT_201s0011g03830	VIT_201s0011g03830.1	other intron (3 | 12)	protein
chr1	3490001	3491000	0.00401	0.05	290	19	216	3	0.212214	6.55	1.39	intron	.	VIT_201s0011g03830	VIT_201s0011g03830.3	other intron (3 | 11)	protein
chr1	3489001	3490000	0.000221	0.00544	10	10	11	2	0.1818	100	18.18	intron	.	VIT_201s0011g03830	VIT_201s0011g03830.5	other intron (3 | 6)	protein
chr1	3489001	3490000	0.000221	0.00544	10	10	11	2	0.1818	100	18.18	intron	.	VIT_201s0011g03830	VIT_201s0011g03830.4	other intron (3 | 10)	protein
chr1	3489001	3490000	0.000221	0.00544	10	10	11	2	0.1818	100	18.18	intron	.	VIT_201s0011g03830	VIT_201s0011g03830.2	other intron (3 | 11)	protein
chr4	2163001	2164000	0.00272	0.0398	20	0	11	5	#DIV/0!	0	45.45	.	.	VIT_204s0008g02630	VIT_204s0008g02630.6	.	protein
chr4	2163001	2164000	0.00272	0.0398	20	0	11	5	#DIV/0!	0	45.45	.	.	VIT_204s0008g02630	VIT_204s0008g02630.9	.	protein
chr4	2163001	2164000	0.00272	0.0398	20	0	11	5	#DIV/0!	0	45.45	.	.	VIT_204s0008g02630	VIT_204s0008g02630.2	.	protein
chr4	2163001	2164000	0.00272	0.0398	20	0	11	5	#DIV/0!	0	45.45	.	.	VIT_204s0008g02630	VIT_204s0008g02630.11	.	protein
chr4	2163001	2164000	0.00272	0.0398	20	0	11	5	#DIV/0!	0	45.45	.	.	VIT_204s0008g02630	VIT_204s0008g02630.3	.	protein
chr4	2163001	2164000	0.00272	0.0398	20	0	11	5	#DIV/0!	0	45.45	.	.	VIT_204s0008g02630	VIT_204s0008g02630.7	.	protein
chr4	2163001	2164000	0.00272	0.0398	20	0	11	5	#DIV/0!	0	45.45	.	.	VIT_204s0008g02630	VIT_204s0008g02630.5	.	protein
chr4	16004001	16005000	0.00272	0.0398	11	5	20	0	0	45.45	0	intergenic	-40151 | +15906	VIT_204s0023g00090 / VIT_204s0023g00100	.	.	.
chr8	480001	481000	0.00271	0.0398	25	0	22	7	#DIV/0!	0	31.82	intergenic	-3111 | +11801	VIT_208s0056g00330 / VIT_208s0056g00350	.	.	.
chr8	6112001	6113000	0.00104	0.0398	31	22	10	1	0.140905	70.97	10	intergenic	-11936 | +48999	VIT_208s0032g01238 / VIT_208s0032g01246	.	.	.
chrUn	7731001	7732000	0.00272	0.0398	20	0	11	5	#DIV/0!	0	45.45	.	.	VIT_200s0181g00090	VIT_200s0181g00090.1	.	protein
chr1	17402001	17403000	0.00103	0.0397	438	13	547	2	0.124579	2.97	0.37	.	.	VIT_201s0010g01410	VIT_201s0010g01410.2	.	protein
chr10	6406001	6407000	0.00292	0.0397	261	2	313	16	6.63636	0.77	5.11	intergenic	-7828 | +20861	VIT_210s0003g03760 / VIT_210s0003g03770	.	.	.
chr13	18123001	18124000	0.00103	0.0397	11	0	10	7	#DIV/0!	0	70	.	.	VIT_213s0047g01140	VIT_213s0047g01140.1	.	protein
chr13	18123001	18124000	0.00103	0.0397	11	0	10	7	#DIV/0!	0	70	.	.	VIT_213s0047g01140	VIT_213s0047g01140.2	.	protein
chr13	18123001	18124000	0.00103	0.0397	11	0	10	7	#DIV/0!	0	70	.	.	VIT_213s0047g01140	VIT_213s0047g01140.3	.	protein
chr13	18123001	18124000	0.00103	0.0397	11	0	10	7	#DIV/0!	0	70	.	.	VIT_213s0047g01140	VIT_213s0047g01140.7	.	protein
chr13	18123001	18124000	0.00103	0.0397	11	0	10	7	#DIV/0!	0	70	.	.	VIT_213s0047g01140	VIT_213s0047g01140.4	.	protein
chr13	18123001	18124000	0.00103	0.0397	11	0	10	7	#DIV/0!	0	70	.	.	VIT_213s0047g01140	VIT_213s0047g01140.5	.	protein
chr13	18123001	18124000	0.00103	0.0397	11	0	10	7	#DIV/0!	0	70	.	.	VIT_213s0047g01140	VIT_213s0047g01140.6	.	protein
chr14	21218001	21219000	0.00292	0.0397	50	9	150	6	0.222222	18	4	intergenic	-5401 | +9159	VIT_214s0006g02950 / VIT_214s0006g02960	.	.	.
chr1	3489001	3490000	0.000221	0.00544	10	10	11	2	0.1818	100	18.18	intron	.	VIT_201s0011g03830	VIT_201s0011g03830.1	other intron (3 | 12)	protein
chr1	3489001	3490000	0.000221	0.00544	10	10	11	2	0.1818	100	18.18	intron	.	VIT_201s0011g03830	VIT_201s0011g03830.3	other intron (3 | 11)	protein
chr1	3486001	3487000	0.00375	0.0476	40	3	743	4	0.072	7.5	0.54	exon,intron	.	VIT_201s0011g03830	VIT_201s0011g03830.5	1st exon,other exon (1,2 | 7),1st intron,other intron (1,2 | 6)	protein
chr1	3486001	3487000	0.00375	0.0476	40	3	743	4	0.072	7.5	0.54	exon,intron	.	VIT_201s0011g03830	VIT_201s0011g03830.4	1st exon,other exon (1,2 | 11),1st intron,other intron (1,2 | 10)	protein
chr1	3486001	3487000	0.00375	0.0476	40	3	743	4	0.072	7.5	0.54	exon,intron	.	VIT_201s0011g03830	VIT_201s0011g03830.2	1st exon,other exon (1,2 | 12),1st intron,other intron (1,2 | 11)	protein
chr1	3486001	3487000	0.00375	0.0476	40	3	743	4	0.072	7.5	0.54	exon,intron	.	VIT_201s0011g03830	VIT_201s0011g03830.1	1st exon,other exon (1,2 | 13),1st intron,other intron (1,2 | 12)	protein
chr1	3486001	3487000	0.00375	0.0476	40	3	743	4	0.072	7.5	0.54	exon,intron	.	VIT_201s0011g03830	VIT_201s0011g03830.3	1st exon,other exon (1,2 | 12),1st intron,other intron (1,2 | 11)	protein
chr1	3485001	3486000	8.95e-09	1e-06	32	10	147	0	0	31.25	0	promotor,exon	.	VIT_201s0011g03830	VIT_201s0011g03830.5	1st exon (1 | 7),UTR5	protein
chr1	3485001	3486000	8.95e-09	1e-06	32	10	147	0	0	31.25	0	promotor,exon	.	VIT_201s0011g03830	VIT_201s0011g03830.4	1st exon (1 | 11),UTR5	protein
chr1	3485001	3486000	8.95e-09	1e-06	32	10	147	0	0	31.25	0	promotor,exon	.	VIT_201s0011g03830	VIT_201s0011g03830.2	1st exon (1 | 12),UTR5	protein
chr1	3485001	3486000	8.95e-09	1e-06	32	10	147	0	0	31.25	0	promotor,exon	.	VIT_201s0011g03830	VIT_201s0011g03830.1	1st exon (1 | 13),UTR5	protein
chr1	3485001	3486000	8.95e-09	1e-06	32	10	147	0	0	31.25	0	promotor,exon	.	VIT_201s0011g03830	VIT_201s0011g03830.3	1st exon (1 | 12),UTR5	protein
chr1	3517001	3518000	1.31e-09	2.6e-07	71	1	30	16	37.8227	1.41	53.33	downstream	1970	VIT_201s0011g03840	VIT_201s0011g03840.1	.	protein
chr1	3512001	3513000	0.00121	0.0213	38	3	13	7	6.8251	7.89	53.85	promotor	1066	VIT_201s0011g03840	VIT_201s0011g03840.1	.	protein
chr1	3517001	3518000	1.31e-09	2.6e-07	71	1	30	16	37.8227	1.41	53.33	promotor	1342	VIT_201s0011g03850	VIT_201s0011g03850.1	.	protein
chr1	3646001	3647000	2.12e-09	8.65e-07	10	0	37	36	#DIV/0!	0	97.3	downstream	1786	VIT_201s0011g03985	VIT_201s0011g03985.1	.	protein
chr1	3656001	3657000	0.000595	0.0119	161	7	434	1	0.0528736	4.35	0.23	promotor	1582	VIT_201s0011g04000	VIT_201s0011g04000.1	.	protein
chr1	3698001	3699000	8.84e-05	0.00266	193	65	40	2	0.148456	33.68	5	downstream,exon	.	VIT_201s0011g04040	VIT_201s0011g04040.1	1st exon (1 | 1),UTR3	protein
chr1	3698001	3699000	0.000355	0.0179	23	10	40	2	0.114995	43.48	5	downstream,exon	.	VIT_201s0011g04040	VIT_201s0011g04040.1	1st exon (1 | 1),UTR3	protein
chr1	3698001	3699000	8.84e-05	0.00266	193	65	40	2	0.148456	33.68	5	exon	.	VIT_201s0011g04050	VIT_201s0011g04050.4	other exon (9,10 | 10),UTR3	protein
chr1	3698001	3699000	8.84e-05	0.00266	193	65	40	2	0.148456	33.68	5	exon	.	VIT_201s0011g04050	VIT_201s0011g04050.3	other exon (10 | 10),UTR3	protein
chr1	3698001	3699000	8.84e-05	0.00266	193	65	40	2	0.148456	33.68	5	exon	.	VIT_201s0011g04050	VIT_201s0011g04050.5	other exon (7,8 | 8),UTR3	protein
chr1	3698001	3699000	8.84e-05	0.00266	193	65	40	2	0.148456	33.68	5	exon	.	VIT_201s0011g04050	VIT_201s0011g04050.1	other exon (10,11 | 11),UTR3	protein
chr1	3698001	3699000	8.84e-05	0.00266	193	65	40	2	0.148456	33.68	5	exon	.	VIT_201s0011g04050	VIT_201s0011g04050.2	other exon (9,10 | 10),UTR3	protein
chr1	3698001	3699000	0.000355	0.0179	23	10	40	2	0.114995	43.48	5	exon	.	VIT_201s0011g04050	VIT_201s0011g04050.5	other exon (7,8 | 8),UTR3	protein
chr2	14917001	14918000	0.00103	0.0397	11	0	10	7	#DIV/0!	0	70	intergenic	-92325 | +25456	VIT_202s0033g00590 / VIT_202s0033g00610	.	.	.
chr3	16513001	16514000	0.00292	0.0397	169	15	120	1	0.0934685	8.88	0.83	intergenic	-71925 | +19407	VIT_203s0017g01020 / VIT_203s0017g01040	.	.	.
chr3	4703001	4704000	0.00103	0.0397	11	8	11	0	0	72.73	0	.	.	VIT_203s0063g01220	VIT_203s0063g01220.1	.	protein
chr4	11116001	11117000	0.00103	0.0397	11	0	10	7	#DIV/0!	0	70	intergenic	-12856 | +13821	VIT_204s0079g00520 / VIT_204s0079g00530	.	.	.
chr4	7657001	7658000	0.00103	0.0397	11	8	11	0	0	72.73	0	intergenic	-5497 | +6078	VIT_204s0008g07330 / VIT_204s0008g07335	.	.	.
chr6	15470001	15471000	0.00103	0.0397	11	0	10	7	#DIV/0!	0	70	.	.	VIT_206s0009g02680	VIT_206s0009g02680.1	.	protein
chr6	15470001	15471000	0.00103	0.0397	11	0	10	7	#DIV/0!	0	70	.	.	VIT_206s0009g02680	VIT_206s0009g02680.2	.	protein
chr8	10239001	10240000	0.00103	0.0397	11	0	10	7	#DIV/0!	0	70	intergenic	-12561 | +6832	VIT_208s0058g00910 / VIT_208s0058g00930	.	.	.
chrUn	32722001	32723000	0.00103	0.0397	10	7	11	0	0	70	0	.	.	VIT_200s0601g00010	VIT_200s0601g00010.2	.	protein
chrUn	32722001	32723000	0.00103	0.0397	10	7	11	0	0	70	0	.	.	VIT_200s0601g00010	VIT_200s0601g00010.3	.	protein
chr12	22294001	22295000	0.00291	0.0396	134	5	451	1	0.0589812	3.73	0.22	.	.	VIT_212s0035g01980	VIT_212s0035g01980.2	.	protein
chr12	22294001	22295000	0.00291	0.0396	134	5	451	1	0.0589812	3.73	0.22	.	.	VIT_212s0035g01980	VIT_212s0035g01980.1	.	protein
chr12	22294001	22295000	0.00291	0.0396	134	5	451	1	0.0589812	3.73	0.22	intergenic	-5890 | +4408	VIT_212s0035g01970 / VIT_212s0035g01990	.	.	.
chr16	5804001	5805000	0.00102	0.0396	21	10	25	1	0.0839983	47.62	4	.	.	VIT_216s0013g00600	VIT_216s0013g00600.1	.	protein
chr1	3698001	3699000	0.000355	0.0179	23	10	40	2	0.114995	43.48	5	exon	.	VIT_201s0011g04050	VIT_201s0011g04050.4	other exon (9,10 | 10),UTR3	protein
chr1	3698001	3699000	0.000355	0.0179	23	10	40	2	0.114995	43.48	5	exon	.	VIT_201s0011g04050	VIT_201s0011g04050.2	other exon (9,10 | 10),UTR3	protein
chr1	3698001	3699000	0.000355	0.0179	23	10	40	2	0.114995	43.48	5	exon	.	VIT_201s0011g04050	VIT_201s0011g04050.3	other exon (10 | 10),UTR3	protein
chr1	3698001	3699000	0.000355	0.0179	23	10	40	2	0.114995	43.48	5	exon	.	VIT_201s0011g04050	VIT_201s0011g04050.1	other exon (10,11 | 11),UTR3	protein
chr1	3707001	3708000	0.00265	0.0392	32	17	10	0	0	53.12	0	exon	.	VIT_201s0011g04050	VIT_201s0011g04050.4	other exon (3 | 10)	protein
chr1	3707001	3708000	0.00265	0.0392	32	17	10	0	0	53.12	0	exon	.	VIT_201s0011g04050	VIT_201s0011g04050.3	other exon (3 | 10)	protein
chr1	3707001	3708000	0.00265	0.0392	32	17	10	0	0	53.12	0	exon	.	VIT_201s0011g04050	VIT_201s0011g04050.1	other exon (3 | 11)	protein
chr1	3707001	3708000	0.00265	0.0392	32	17	10	0	0	53.12	0	exon	.	VIT_201s0011g04050	VIT_201s0011g04050.5	other exon (3 | 8)	protein
chr1	3707001	3708000	0.00265	0.0392	32	17	10	0	0	53.12	0	exon	.	VIT_201s0011g04050	VIT_201s0011g04050.2	other exon (2 | 10)	protein
chr1	3825001	3826000	3.35e-09	5.93e-07	20	0	20	18	#DIV/0!	0	90	promotor,exon	.	VIT_201s0011g04200	VIT_201s0011g04200.3	1st exon (1 | 8),UTR5	protein
chr1	3825001	3826000	3.35e-09	5.93e-07	20	0	20	18	#DIV/0!	0	90	promotor,exon	.	VIT_201s0011g04200	VIT_201s0011g04200.2	1st exon (1 | 8),UTR5	protein
chr1	3825001	3826000	3.35e-09	5.93e-07	20	0	20	18	#DIV/0!	0	90	promotor,exon	.	VIT_201s0011g04200	VIT_201s0011g04200.1	1st exon (1 | 8),UTR5	protein
chr1	3825001	3826000	3.35e-09	5.93e-07	20	0	20	18	#DIV/0!	0	90	promotor	535	VIT_201s0011g04200	VIT_201s0011g04200.5	.	protein
chr1	3825001	3826000	3.35e-09	5.93e-07	20	0	20	18	#DIV/0!	0	90	promotor	1798	VIT_201s0011g04200	VIT_201s0011g04200.4	.	protein
chr1	3825001	3826000	0.00361	0.0462	423	2	177	7	8.40426	0.47	3.95	promotor,exon	.	VIT_201s0011g04200	VIT_201s0011g04200.3	1st exon (1 | 8),UTR5	protein
chr1	3825001	3826000	0.00361	0.0462	423	2	177	7	8.40426	0.47	3.95	promotor,exon	.	VIT_201s0011g04200	VIT_201s0011g04200.1	1st exon (1 | 8),UTR5	protein
chr1	3825001	3826000	0.00361	0.0462	423	2	177	7	8.40426	0.47	3.95	promotor,exon	.	VIT_201s0011g04200	VIT_201s0011g04200.2	1st exon (1 | 8),UTR5	protein
chr1	3825001	3826000	0.00361	0.0462	423	2	177	7	8.40426	0.47	3.95	promotor	535	VIT_201s0011g04200	VIT_201s0011g04200.5	.	protein
chr1	3825001	3826000	0.00361	0.0462	423	2	177	7	8.40426	0.47	3.95	promotor	1798	VIT_201s0011g04200	VIT_201s0011g04200.4	.	protein
chr1	3852001	3853000	5.87e-08	1.5e-05	145	1	43	12	40.4493	0.69	27.91	exon,intron	.	VIT_201s0011g04240	VIT_201s0011g04240.1	other exon (3 | 4),other intron (2 | 3)	protein
chr1	3850001	3851000	0.00253	0.0356	1100	31	504	3	0.212766	2.82	0.6	exon,intron	.	VIT_201s0011g04240	VIT_201s0011g04240.1	other exon (2 | 4),other intron (2 | 3)	protein
chr1	3852001	3853000	5.87e-08	1.5e-05	145	1	43	12	40.4493	0.69	27.91	promotor	1482	VIT_201s0011g04250	VIT_201s0011g04250.1	.	protein
chr2	7165001	7166000	0.00291	0.0396	110	9	381	7	0.224939	8.18	1.84	intergenic	-5056 | +14186	VIT_202s0012g01140 / VIT_202s0012g01150	.	.	.
chr10	14322001	14323000	0.0029	0.0395	107	0	103	8	#DIV/0!	0	7.77	intergenic	-15481 | +28991	VIT_210s0042g00930 / VIT_210s0042g00940	.	.	.
chr14	17157001	17158000	0.00291	0.0395	226	29	71	1	0.109899	12.83	1.41	intergenic	-79296 | +22807	VIT_214s0006g01340 / VIT_214s0006g01360	.	.	.
chr1	3864001	3865000	0.00277	0.0381	463	92	30	0	0	19.87	0	downstream	1717	VIT_201s0011g04260	VIT_201s0011g04260.1	.	protein
chr1	3888001	3889000	0.000167	0.00441	32	0	20	8	#DIV/0!	0	40	promotor,exon	.	VIT_201s0011g04290	VIT_201s0011g04290.1	1st exon (1 | 1)	protein
chr1	3888001	3889000	0.000167	0.00441	32	0	20	8	#DIV/0!	0	40	downstream,exon,intron	.	VIT_201s0011g04300	VIT_201s0011g04300.1	1st exon,other exon (1,2,3,4 | 4),other intron (2 | 3),UTR3	protein
chr2	12255001	12256000	0.0029	0.0395	342	22	229	3	0.203733	6.43	1.31	intergenic	-14916 | +54840	VIT_202s0109g00080 / VIT_202s0109g00130	.	.	.
chrUn	1654001	1655000	0.0029	0.0395	107	0	199	14	#DIV/0!	0	7.04	intergenic	-34254 | +20432	VIT_200s0125g00180 / VIT_200s0125g00190	.	.	.
chrUn	2083001	2084000	0.0029	0.0395	377	16	321	2	0.146226	4.24	0.62	.	.	VIT_200s0125g00420	VIT_200s0125g00420.5	.	protein
chrUn	2083001	2084000	0.0029	0.0395	377	16	321	2	0.146226	4.24	0.62	.	.	VIT_200s0125g00420	VIT_200s0125g00420.3	.	protein
chrUn	2083001	2084000	0.0029	0.0395	377	16	321	2	0.146226	4.24	0.62	.	.	VIT_200s0125g00420	VIT_200s0125g00420.2	.	protein
chrUn	2083001	2084000	0.0029	0.0395	377	16	321	2	0.146226	4.24	0.62	.	.	VIT_200s0125g00420	VIT_200s0125g00420.4	.	protein
chrUn	2083001	2084000	0.0029	0.0395	377	16	321	2	0.146226	4.24	0.62	.	.	VIT_200s0125g00420	VIT_200s0125g00420.1	.	protein
chr14	17574001	17575000	0.00289	0.0394	45	0	50	9	#DIV/0!	0	18	intergenic	-4591 | +33731	VIT_214s0006g01490 / VIT_214s0006g01510	.	.	.
chr17	16273001	16274000	0.00289	0.0394	50	0	170	23	#DIV/0!	0	13.53	intergenic	-26847 | +36724	VIT_217s0053g00790 / VIT_217s0053g00800	.	.	.
chr1	3946001	3947000	1.92e-15	1.8e-12	33	33	21	0	0	100	0	downstream	1883	VIT_201s0011g04350	VIT_201s0011g04350.1	.	protein
chr1	3973001	3974000	3.56e-06	0.000188	156	11	427	1	0.0326241	7.05	0.23	exon,intron	.	VIT_201s0011g04360	VIT_201s0011g04360.4	other exon (15 | 15),other intron (14 | 14)	protein
chr1	3973001	3974000	3.56e-06	0.000188	156	11	427	1	0.0326241	7.05	0.23	exon	.	VIT_201s0011g04360	VIT_201s0011g04360.5	other exon (14 | 14),UTR3	protein
chr1	3973001	3974000	3.56e-06	0.000188	156	11	427	1	0.0326241	7.05	0.23	exon	.	VIT_201s0011g04360	VIT_201s0011g04360.3	other exon (14 | 16),UTR3	protein
chr1	3973001	3974000	3.56e-06	0.000188	156	11	427	1	0.0326241	7.05	0.23	exon,intron	.	VIT_201s0011g04360	VIT_201s0011g04360.1	other exon (15 | 17),other intron (14 | 16)	protein
chr1	3973001	3974000	3.56e-06	0.000188	156	11	427	1	0.0326241	7.05	0.23	exon,intron	.	VIT_201s0011g04360	VIT_201s0011g04360.2	other exon (15 | 17),other intron (14 | 16)	protein
chr1	3946001	3947000	1.92e-15	1.8e-12	33	33	21	0	0	100	0	intron	.	VIT_201s0011g04360	VIT_201s0011g04360.4	1st intron (1 | 14)	protein
chr1	3946001	3947000	1.92e-15	1.8e-12	33	33	21	0	0	100	0	intron	.	VIT_201s0011g04360	VIT_201s0011g04360.5	1st intron (1 | 13)	protein
chr1	3946001	3947000	1.92e-15	1.8e-12	33	33	21	0	0	100	0	intron	.	VIT_201s0011g04360	VIT_201s0011g04360.1	1st intron (1 | 16)	protein
chr1	3946001	3947000	1.92e-15	1.8e-12	33	33	21	0	0	100	0	intron	.	VIT_201s0011g04360	VIT_201s0011g04360.3	1st intron (1 | 15)	protein
chr1	3946001	3947000	1.92e-15	1.8e-12	33	33	21	0	0	100	0	intron	.	VIT_201s0011g04360	VIT_201s0011g04360.2	1st intron (1 | 16)	protein
chr1	3995001	3996000	0.000736	0.0143	33	8	43	0	0	24.24	0	downstream	833	VIT_201s0011g04370	VIT_201s0011g04370.2	.	protein
chr1	3995001	3996000	0.000736	0.0143	33	8	43	0	0	24.24	0	downstream	833	VIT_201s0011g04370	VIT_201s0011g04370.6	.	protein
chr1	3995001	3996000	0.000736	0.0143	33	8	43	0	0	24.24	0	downstream	833	VIT_201s0011g04370	VIT_201s0011g04370.3	.	protein
chr1	3995001	3996000	0.000736	0.0143	33	8	43	0	0	24.24	0	downstream	1379	VIT_201s0011g04370	VIT_201s0011g04370.4	.	protein
chr1	3995001	3996000	0.000736	0.0143	33	8	43	0	0	24.24	0	downstream	1379	VIT_201s0011g04370	VIT_201s0011g04370.1	.	protein
chr1	3995001	3996000	0.000736	0.0143	33	8	43	0	0	24.24	0	downstream	1363	VIT_201s0011g04370	VIT_201s0011g04370.8	.	protein
chr1	3995001	3996000	0.000736	0.0143	33	8	43	0	0	24.24	0	downstream	1363	VIT_201s0011g04370	VIT_201s0011g04370.7	.	protein
chr1	3995001	3996000	0.000736	0.0143	33	8	43	0	0	24.24	0	downstream	1283	VIT_201s0011g04370	VIT_201s0011g04370.5	.	protein
chr1	3995001	3996000	0.000736	0.0143	33	8	43	0	0	24.24	0	downstream	1348	VIT_201s0011g04370	VIT_201s0011g04370.9	.	protein
chrUn	9528001	9529000	0.00289	0.0394	306	46	71	2	0.187625	15.03	2.82	intergenic	-31202 | +11731	VIT_200s0188g00170 / VIT_200s0188g00180	.	.	.
chr16	4631001	4632000	0.00288	0.0393	40	5	382	7	0.1464	12.5	1.83	intergenic	-8608 | +58586	VIT_216s0115g00515 / VIT_216s0013g00005	.	.	.
chr1	3995001	3996000	0.000736	0.0143	33	8	43	0	0	24.24	0	exon,intron	.	VIT_201s0011g04380	VIT_201s0011g04380.1	other exon (2,3,4,5,6 | 6),other intron (2,3,4 | 5)	protein
chr1	4007001	4008000	2.97e-05	0.00108	24	18	11	0	0	75	0	exon,intron	.	VIT_201s0011g04400	VIT_201s0011g04400.2	other exon (4,5,6,7 | 10),other intron (5,6 | 9)	protein
chr1	4007001	4008000	2.97e-05	0.00108	24	18	11	0	0	75	0	exon,intron	.	VIT_201s0011g04400	VIT_201s0011g04400.1	other exon (9,10,11,12 | 15),other intron (10,11 | 14)	protein
chr1	4015001	4016000	0.00013	0.00358	26	13	21	0	0	50	0	exon,intron	.	VIT_201s0011g04410	VIT_201s0011g04410.1	other exon (3,4 | 4),other intron (3 | 3),UTR3	protein
chr1	4015001	4016000	0.00013	0.00358	26	13	21	0	0	50	0	downstream	428	VIT_201s0011g04420	VIT_201s0011g04420.1	.	protein
chr1	3707001	3708000	0.00265	0.0392	32	17	10	0	0	53.12	0	intergenic	-8788 | +7973	VIT_201s0011g04040 / VIT_201s0011g04060	.	.	.
chr1	4032001	4033000	0.000329	0.0171	119	0	32	5	#DIV/0!	0	15.62	promotor	737	VIT_201s0011g04440	VIT_201s0011g04440.1	.	protein
chr1	4032001	4033000	0.000329	0.0171	119	0	32	5	#DIV/0!	0	15.62	exon	.	VIT_201s0011g04450	VIT_201s0011g04450.4	other exon (5,6 | 6),UTR3	protein
chr1	4032001	4033000	0.000329	0.0171	119	0	32	5	#DIV/0!	0	15.62	exon	.	VIT_201s0011g04450	VIT_201s0011g04450.2	other exon (5,6 | 6),UTR3	protein
chr1	4032001	4033000	0.000329	0.0171	119	0	32	5	#DIV/0!	0	15.62	exon	.	VIT_201s0011g04450	VIT_201s0011g04450.5	other exon (5 | 5),UTR3	protein
chr1	4032001	4033000	0.000329	0.0171	119	0	32	5	#DIV/0!	0	15.62	exon,intron	.	VIT_201s0011g04450	VIT_201s0011g04450.3	other exon (4,5,6 | 6),other intron (4 | 5),UTR3	protein
chr1	4032001	4033000	0.000329	0.0171	119	0	32	5	#DIV/0!	0	15.62	exon,intron	.	VIT_201s0011g04450	VIT_201s0011g04450.1	other exon (5,6,7 | 7),other intron (5 | 6),UTR3	protein
chr1	4032001	4033000	0.000329	0.0171	119	0	32	5	#DIV/0!	0	15.62	downstream,exon	.	VIT_201s0011g04450	VIT_201s0011g04450.6	other exon (4 | 4),UTR3	protein
chr1	4083001	4084000	0.00257	0.0361	681	17	426	1	0.092	2.5	0.23	downstream,exon,intron	.	VIT_201s0011g04490	VIT_201s0011g04490.1	other exon (9 | 9),other intron (8 | 8),UTR3	protein
chr1	4091001	4092000	8.82e-07	5.99e-05	11	0	57	45	#DIV/0!	0	78.95	downstream,exon	.	VIT_201s0011g04500	VIT_201s0011g04500.1	other exon (5 | 5),UTR3	protein
chr1	4090001	4091000	3.25e-07	2.72e-05	21	0	41	26	#DIV/0!	0	63.41	exon,intron	.	VIT_201s0011g04500	VIT_201s0011g04500.1	other exon (5 | 5),other intron (4 | 4),UTR3	protein
chr1	4083001	4084000	0.00257	0.0361	681	17	426	1	0.092	2.5	0.23	promotor	373	VIT_201s0011g04500	VIT_201s0011g04500.1	.	protein
chr1	4092001	4093000	5.46e-05	0.00181	80	7	513	3	0.0662857	8.75	0.58	downstream	945	VIT_201s0011g04500	VIT_201s0011g04500.1	.	protein
chr1	4091001	4092000	8.82e-07	5.99e-05	11	0	57	45	#DIV/0!	0	78.95	downstream,exon	.	VIT_201s0011g04510	VIT_201s0011g04510.3	other exon (2 | 2),UTR3	protein
chr1	4091001	4092000	8.82e-07	5.99e-05	11	0	57	45	#DIV/0!	0	78.95	downstream,exon	.	VIT_201s0011g04510	VIT_201s0011g04510.5	other exon (2 | 2),UTR3	protein
chr7	7241001	7242000	0.00287	0.0392	73	5	403	3	0.108029	6.85	0.74	.	.	VIT_207s0005g04140	VIT_207s0005g04140.1	.	protein
chr8	9463001	9464000	0.00287	0.0392	31	3	181	0	0	9.68	0	intergenic	-19974 | +4378	VIT_208s0058g00460 / VIT_208s0058g00470	.	.	.
chr16	3445001	3446000	0.00287	0.0391	130	14	231	6	0.241411	10.77	2.6	intergenic	-7473 | +4206	VIT_216s0039g02880 / VIT_216s0039g02890	.	.	.
chr16	6159001	6160000	0.00101	0.0391	34	19	11	0	0	55.88	0	intergenic	-18886 | +52732	VIT_216s0013g00750 / VIT_216s0013g00762	.	.	.
chr1	4091001	4092000	8.82e-07	5.99e-05	11	0	57	45	#DIV/0!	0	78.95	downstream,exon	.	VIT_201s0011g04510	VIT_201s0011g04510.2	other exon (3 | 3),UTR3	protein
chr1	4091001	4092000	8.82e-07	5.99e-05	11	0	57	45	#DIV/0!	0	78.95	downstream,exon	.	VIT_201s0011g04510	VIT_201s0011g04510.6	other exon (2 | 2),UTR3	protein
chr1	4091001	4092000	8.82e-07	5.99e-05	11	0	57	45	#DIV/0!	0	78.95	downstream,exon	.	VIT_201s0011g04510	VIT_201s0011g04510.1	other exon (3 | 3),UTR3	protein
chr1	4091001	4092000	8.82e-07	5.99e-05	11	0	57	45	#DIV/0!	0	78.95	downstream,exon	.	VIT_201s0011g04510	VIT_201s0011g04510.4	other exon (2 | 2),UTR3	protein
chr1	4090001	4091000	3.25e-07	2.72e-05	21	0	41	26	#DIV/0!	0	63.41	downstream	274	VIT_201s0011g04510	VIT_201s0011g04510.3	.	protein
chr1	4090001	4091000	3.25e-07	2.72e-05	21	0	41	26	#DIV/0!	0	63.41	downstream	274	VIT_201s0011g04510	VIT_201s0011g04510.5	.	protein
chr1	4090001	4091000	3.25e-07	2.72e-05	21	0	41	26	#DIV/0!	0	63.41	downstream	274	VIT_201s0011g04510	VIT_201s0011g04510.2	.	protein
chr1	4090001	4091000	3.25e-07	2.72e-05	21	0	41	26	#DIV/0!	0	63.41	downstream	274	VIT_201s0011g04510	VIT_201s0011g04510.6	.	protein
chr1	4090001	4091000	3.25e-07	2.72e-05	21	0	41	26	#DIV/0!	0	63.41	downstream	274	VIT_201s0011g04510	VIT_201s0011g04510.1	.	protein
chr1	4090001	4091000	3.25e-07	2.72e-05	21	0	41	26	#DIV/0!	0	63.41	downstream	274	VIT_201s0011g04510	VIT_201s0011g04510.4	.	protein
chr10	10883001	10884000	0.00286	0.039	42	4	213	1	0.0493697	9.52	0.47	intergenic	-16771 | +2899	VIT_210s0003g05755 / VIT_210s0003g05760	.	.	.
chr11	15855001	15856000	0.00285	0.039	178	9	435	4	0.181818	5.06	0.92	.	.	VIT_211s0103g00230	VIT_211s0103g00230.1	.	protein
chr12	17862001	17863000	0.00285	0.039	81	19	50	2	0.170503	23.46	4	intergenic	-16621 | +16196	VIT_212s0034g01740 / VIT_212s0034g01750	.	.	.
chr13	8615001	8616000	0.00285	0.039	348	24	239	4	0.242029	6.9	1.67	intergenic	-8903 | +28831	VIT_213s0074g00590 / VIT_213s0074g00610	.	.	.
chr19	1757001	1758000	0.00286	0.039	452	20	411	4	0.219457	4.42	0.97	intergenic	-15159 | +15630	VIT_219s0014g01650 / VIT_219s0014g01660	.	.	.
chr1	4092001	4093000	5.46e-05	0.00181	80	7	513	3	0.0662857	8.75	0.58	exon	.	VIT_201s0011g04510	VIT_201s0011g04510.3	other exon (2 | 2),UTR5	protein
chr1	4092001	4093000	5.46e-05	0.00181	80	7	513	3	0.0662857	8.75	0.58	exon	.	VIT_201s0011g04510	VIT_201s0011g04510.1	other exon (3 | 3),UTR5	protein
chr1	4092001	4093000	5.46e-05	0.00181	80	7	513	3	0.0662857	8.75	0.58	exon	.	VIT_201s0011g04510	VIT_201s0011g04510.5	other exon (2 | 2),UTR5	protein
chr1	4092001	4093000	5.46e-05	0.00181	80	7	513	3	0.0662857	8.75	0.58	exon	.	VIT_201s0011g04510	VIT_201s0011g04510.2	other exon (3 | 3),UTR5	protein
chr1	4092001	4093000	5.46e-05	0.00181	80	7	513	3	0.0662857	8.75	0.58	exon	.	VIT_201s0011g04510	VIT_201s0011g04510.4	other exon (2 | 2),UTR5	protein
chr1	4092001	4093000	5.46e-05	0.00181	80	7	513	3	0.0662857	8.75	0.58	exon	.	VIT_201s0011g04510	VIT_201s0011g04510.6	other exon (2 | 2),UTR5	protein
chr1	4094001	4095000	5.54e-06	0.000706	35	20	21	0	0	57.14	0	promotor	449	VIT_201s0011g04510	VIT_201s0011g04510.3	.	protein
chr1	4094001	4095000	5.54e-06	0.000706	35	20	21	0	0	57.14	0	promotor,exon	.	VIT_201s0011g04510	VIT_201s0011g04510.4	1st exon (1 | 2),UTR5	protein
chr1	4094001	4095000	5.54e-06	0.000706	35	20	21	0	0	57.14	0	promotor,exon	.	VIT_201s0011g04510	VIT_201s0011g04510.2	1st exon (1 | 3),UTR5	protein
chr1	4094001	4095000	5.54e-06	0.000706	35	20	21	0	0	57.14	0	promotor,exon	.	VIT_201s0011g04510	VIT_201s0011g04510.5	1st exon (1 | 2),UTR5	protein
chr1	4094001	4095000	5.54e-06	0.000706	35	20	21	0	0	57.14	0	promotor,exon	.	VIT_201s0011g04510	VIT_201s0011g04510.1	1st exon (1 | 3),UTR5	protein
chr1	4094001	4095000	5.54e-06	0.000706	35	20	21	0	0	57.14	0	promotor,exon	.	VIT_201s0011g04510	VIT_201s0011g04510.6	1st exon (1 | 2),UTR5	protein
chr1	4094001	4095000	7.08e-07	5.14e-05	31	21	20	0	0	67.74	0	promotor	449	VIT_201s0011g04510	VIT_201s0011g04510.3	.	protein
chr1	4094001	4095000	7.08e-07	5.14e-05	31	21	20	0	0	67.74	0	promotor,exon	.	VIT_201s0011g04510	VIT_201s0011g04510.5	1st exon (1 | 2),UTR5	protein
chr1	4094001	4095000	7.08e-07	5.14e-05	31	21	20	0	0	67.74	0	promotor,exon	.	VIT_201s0011g04510	VIT_201s0011g04510.2	1st exon (1 | 3),UTR5	protein
chr1	4094001	4095000	7.08e-07	5.14e-05	31	21	20	0	0	67.74	0	promotor,exon	.	VIT_201s0011g04510	VIT_201s0011g04510.6	1st exon (1 | 2),UTR5	protein
chr1	4094001	4095000	7.08e-07	5.14e-05	31	21	20	0	0	67.74	0	promotor,exon	.	VIT_201s0011g04510	VIT_201s0011g04510.1	1st exon (1 | 3),UTR5	protein
chr1	4094001	4095000	7.08e-07	5.14e-05	31	21	20	0	0	67.74	0	promotor,exon	.	VIT_201s0011g04510	VIT_201s0011g04510.4	1st exon (1 | 2),UTR5	protein
chr3	8422001	8423000	0.00285	0.039	197	8	209	0	0	4.06	0	.	.	VIT_203s0088g00390	VIT_203s0088g00390.4	.	protein
chr3	8422001	8423000	0.00285	0.039	197	8	209	0	0	4.06	0	.	.	VIT_203s0088g00390	VIT_203s0088g00390.1	.	protein
chr3	8422001	8423000	0.00285	0.039	197	8	209	0	0	4.06	0	.	.	VIT_203s0088g00390	VIT_203s0088g00390.7	.	protein
chr3	8422001	8423000	0.00285	0.039	197	8	209	0	0	4.06	0	.	.	VIT_203s0088g00390	VIT_203s0088g00390.2	.	protein
chr3	8422001	8423000	0.00285	0.039	197	8	209	0	0	4.06	0	.	.	VIT_203s0088g00390	VIT_203s0088g00390.5	.	protein
chr3	8422001	8423000	0.00285	0.039	197	8	209	0	0	4.06	0	.	.	VIT_203s0088g00390	VIT_203s0088g00390.3	.	protein
chr16	16283001	16284000	0.00284	0.0389	376	61	52	1	0.118372	16.22	1.92	intergenic	-4454 | +2615	VIT_216s0100g00780 / VIT_216s0100g00800	.	.	.
chr1	4094001	4095000	2.04e-43	4.66e-40	191	140	113	0	0	73.3	0	promotor	449	VIT_201s0011g04510	VIT_201s0011g04510.3	.	protein
chr1	4094001	4095000	2.04e-43	4.66e-40	191	140	113	0	0	73.3	0	promotor,exon	.	VIT_201s0011g04510	VIT_201s0011g04510.1	1st exon (1 | 3),UTR5	protein
chr1	4094001	4095000	2.04e-43	4.66e-40	191	140	113	0	0	73.3	0	promotor,exon	.	VIT_201s0011g04510	VIT_201s0011g04510.5	1st exon (1 | 2),UTR5	protein
chr1	4094001	4095000	2.04e-43	4.66e-40	191	140	113	0	0	73.3	0	promotor,exon	.	VIT_201s0011g04510	VIT_201s0011g04510.2	1st exon (1 | 3),UTR5	protein
chr1	4094001	4095000	2.04e-43	4.66e-40	191	140	113	0	0	73.3	0	promotor,exon	.	VIT_201s0011g04510	VIT_201s0011g04510.4	1st exon (1 | 2),UTR5	protein
chr1	4094001	4095000	2.04e-43	4.66e-40	191	140	113	0	0	73.3	0	promotor,exon	.	VIT_201s0011g04510	VIT_201s0011g04510.6	1st exon (1 | 2),UTR5	protein
chr1	4098001	4099000	0.000952	0.0178	11	0	35	20	#DIV/0!	0	57.14	exon,intron	.	VIT_201s0011g04520	VIT_201s0011g04520.4	other exon (3,4 | 6),other intron (2,3,4 | 5)	protein
chr1	4098001	4099000	0.000952	0.0178	11	0	35	20	#DIV/0!	0	57.14	exon,intron	.	VIT_201s0011g04520	VIT_201s0011g04520.3	other exon (3,4 | 7),other intron (2,3,4 | 6)	protein
chr1	4098001	4099000	0.000952	0.0178	11	0	35	20	#DIV/0!	0	57.14	exon,intron	.	VIT_201s0011g04520	VIT_201s0011g04520.1	other exon (3,4 | 8),other intron (2,3,4 | 7)	protein
chr1	4098001	4099000	0.000952	0.0178	11	0	35	20	#DIV/0!	0	57.14	exon,intron	.	VIT_201s0011g04520	VIT_201s0011g04520.2	other exon (3,4 | 7),other intron (2,3,4 | 6)	protein
chr1	4094001	4095000	5.54e-06	0.000706	35	20	21	0	0	57.14	0	promotor	322	VIT_201s0011g04520	VIT_201s0011g04520.4	.	protein
chr1	4094001	4095000	5.54e-06	0.000706	35	20	21	0	0	57.14	0	promotor	322	VIT_201s0011g04520	VIT_201s0011g04520.3	.	protein
chr1	4094001	4095000	5.54e-06	0.000706	35	20	21	0	0	57.14	0	promotor	322	VIT_201s0011g04520	VIT_201s0011g04520.1	.	protein
chr1	4094001	4095000	5.54e-06	0.000706	35	20	21	0	0	57.14	0	promotor	322	VIT_201s0011g04520	VIT_201s0011g04520.2	.	protein
chr1	4094001	4095000	7.08e-07	5.14e-05	31	21	20	0	0	67.74	0	promotor	322	VIT_201s0011g04520	VIT_201s0011g04520.4	.	protein
chr1	4094001	4095000	7.08e-07	5.14e-05	31	21	20	0	0	67.74	0	promotor	322	VIT_201s0011g04520	VIT_201s0011g04520.3	.	protein
chr1	4094001	4095000	7.08e-07	5.14e-05	31	21	20	0	0	67.74	0	promotor	322	VIT_201s0011g04520	VIT_201s0011g04520.1	.	protein
chr1	4094001	4095000	7.08e-07	5.14e-05	31	21	20	0	0	67.74	0	promotor	322	VIT_201s0011g04520	VIT_201s0011g04520.2	.	protein
chr1	4094001	4095000	2.04e-43	4.66e-40	191	140	113	0	0	73.3	0	promotor	322	VIT_201s0011g04520	VIT_201s0011g04520.4	.	protein
chr1	4094001	4095000	2.04e-43	4.66e-40	191	140	113	0	0	73.3	0	promotor	322	VIT_201s0011g04520	VIT_201s0011g04520.3	.	protein
chr1	4094001	4095000	2.04e-43	4.66e-40	191	140	113	0	0	73.3	0	promotor	322	VIT_201s0011g04520	VIT_201s0011g04520.2	.	protein
chr1	4094001	4095000	2.04e-43	4.66e-40	191	140	113	0	0	73.3	0	promotor	322	VIT_201s0011g04520	VIT_201s0011g04520.1	.	protein
chr1	4130001	4131000	4.29e-12	3.74e-09	21	18	36	0	0	85.71	0	promotor	1560	VIT_201s0011g04585	VIT_201s0011g04585.1	.	protein
chr1	4130001	4131000	4.32e-18	1.83e-15	130	72	68	0	0	55.38	0	promotor	1560	VIT_201s0011g04585	VIT_201s0011g04585.1	.	protein
chr1	4137001	4138000	0.00327	0.043	290	10	365	1	0.0782609	3.45	0.27	downstream,exon	.	VIT_201s0011g04590	VIT_201s0011g04590.7	other exon (5 | 5),UTR3	protein
chr1	4137001	4138000	0.00327	0.043	290	10	365	1	0.0782609	3.45	0.27	downstream,exon,intron	.	VIT_201s0011g04590	VIT_201s0011g04590.6	other exon (6 | 6),other intron (5 | 5),UTR3	protein
chr1	4137001	4138000	0.00327	0.043	290	10	365	1	0.0782609	3.45	0.27	downstream,exon,intron	.	VIT_201s0011g04590	VIT_201s0011g04590.4	other exon (6,7 | 7),other intron (5,6 | 6),UTR3	protein
chr1	4137001	4138000	0.00327	0.043	290	10	365	1	0.0782609	3.45	0.27	downstream,exon,intron	.	VIT_201s0011g04590	VIT_201s0011g04590.1	other exon (7,8,9 | 9),other intron (6,7,8 | 8),UTR3	protein
chr1	4137001	4138000	0.00327	0.043	290	10	365	1	0.0782609	3.45	0.27	downstream,exon,intron	.	VIT_201s0011g04590	VIT_201s0011g04590.5	other exon (6,7 | 7),other intron (5,6 | 6),UTR3	protein
chr1	4137001	4138000	0.00327	0.043	290	10	365	1	0.0782609	3.45	0.27	downstream,exon,intron	.	VIT_201s0011g04590	VIT_201s0011g04590.2	other exon (6,7,8 | 8),other intron (5,6,7 | 7),UTR3	protein
chr2	13957001	13958000	0.00284	0.0389	62	0	120	15	#DIV/0!	0	12.5	intergenic	-16118 | +20828	VIT_202s0033g00250 / VIT_202s0033g00255	.	.	.
chr11	13030001	13031000	0.00284	0.0388	20	5	40	0	0	25	0	intergenic	-39402 | +41765	VIT_211s0078g00520 / VIT_211s0065g00020	.	.	.
chr17	16729001	16730000	0.00283	0.0388	100	6	40	10	4.16667	6	25	intergenic	-23409 | +11436	VIT_217s0053g00970 / VIT_217s0053g00980	.	.	.
chr1	4137001	4138000	0.00327	0.043	290	10	365	1	0.0782609	3.45	0.27	downstream,exon,intron	.	VIT_201s0011g04590	VIT_201s0011g04590.3	other exon (6,7,8 | 8),other intron (5,6,7 | 7),UTR3	protein
chr1	4137001	4138000	0.00327	0.043	290	10	365	1	0.0782609	3.45	0.27	downstream	82	VIT_201s0011g04600	VIT_201s0011g04600.3	.	protein
chr1	4137001	4138000	0.00327	0.043	290	10	365	1	0.0782609	3.45	0.27	downstream	82	VIT_201s0011g04600	VIT_201s0011g04600.1	.	protein
chr1	4137001	4138000	0.00327	0.043	290	10	365	1	0.0782609	3.45	0.27	downstream	82	VIT_201s0011g04600	VIT_201s0011g04600.2	.	protein
chr1	4137001	4138000	0.00327	0.043	290	10	365	1	0.0782609	3.45	0.27	downstream	82	VIT_201s0011g04600	VIT_201s0011g04600.4	.	protein
chr1	4151001	4152000	1.42e-07	1.35e-05	11	0	20	19	#DIV/0!	0	95	exon,intron	.	VIT_201s0011g04610	VIT_201s0011g04610.4	other exon (2,3 | 11),1st intron,other intron (1,2,3 | 10),UTR5	protein
chr1	4151001	4152000	1.42e-07	1.35e-05	11	0	20	19	#DIV/0!	0	95	exon,intron	.	VIT_201s0011g04610	VIT_201s0011g04610.3	other exon (2,3 | 11),1st intron,other intron (1,2,3 | 10),UTR5	protein
chr1	4151001	4152000	1.42e-07	1.35e-05	11	0	20	19	#DIV/0!	0	95	exon,intron	.	VIT_201s0011g04610	VIT_201s0011g04610.1	other exon (2,3 | 11),1st intron,other intron (1,2,3 | 10),UTR5	protein
chr1	4151001	4152000	1.42e-07	1.35e-05	11	0	20	19	#DIV/0!	0	95	exon,intron	.	VIT_201s0011g04610	VIT_201s0011g04610.6	1st exon,other exon (1,2 | 10),1st intron,other intron (1,2 | 9),UTR5	protein
chr1	4151001	4152000	1.42e-07	1.35e-05	11	0	20	19	#DIV/0!	0	95	promotor,exon,intron	.	VIT_201s0011g04610	VIT_201s0011g04610.5	1st exon,other exon (1,2 | 10),1st intron,other intron (1,2 | 9),UTR5	protein
chr1	4151001	4152000	1.42e-07	1.35e-05	11	0	20	19	#DIV/0!	0	95	promotor,exon,intron	.	VIT_201s0011g04610	VIT_201s0011g04610.2	1st exon,other exon (1,2,3 | 11),1st intron,other intron (1,2,3 | 10),UTR5	protein
chr1	4169001	4170000	0.000168	0.00444	561	14	486	0	0	2.5	0	exon	.	VIT_201s0011g04630	VIT_201s0011g04630.1	1st exon (1 | 2),UTR3	protein
chr1	4195001	4196000	6.57e-08	7.05e-06	21	14	31	0	0	66.67	0	promotor	705	VIT_201s0011g04660	VIT_201s0011g04660.1	.	protein
chr1	4195001	4196000	6.57e-08	7.05e-06	21	14	31	0	0	66.67	0	exon	.	VIT_201s0011g04670	VIT_201s0011g04670.1	other exon (11,12 | 12),UTR3	protein
chr1	4195001	4196000	6.57e-08	7.05e-06	21	14	31	0	0	66.67	0	exon	.	VIT_201s0011g04670	VIT_201s0011g04670.2	other exon (11 | 11),UTR3	protein
chr1	4195001	4196000	6.57e-08	7.05e-06	21	14	31	0	0	66.67	0	exon	.	VIT_201s0011g04670	VIT_201s0011g04670.3	other exon (10,11 | 11),UTR3	protein
chr1	4195001	4196000	6.57e-08	7.05e-06	21	14	31	0	0	66.67	0	downstream	1434	VIT_201s0011g04670	VIT_201s0011g04670.4	.	protein
chr1	4210001	4211000	0.00147	0.025	11	0	53	28	#DIV/0!	0	52.83	intron	.	VIT_201s0011g04680	VIT_201s0011g04680.1	1st intron (1 | 3)	protein
chr1	4210001	4211000	0.000945	0.017	136	7	617	4	0.126214	5.15	0.65	intron	.	VIT_201s0011g04680	VIT_201s0011g04680.1	1st intron (1 | 3)	protein
chr1	4223001	4224000	2.19e-06	0.000125	60	13	675	25	0.170743	21.67	3.7	promotor	734	VIT_201s0011g04695	VIT_201s0011g04695.1	.	protein
chr7	12166001	12167000	0.000993	0.0388	46	26	10	0	0	56.52	0	.	.	VIT_207s0005g06720	VIT_207s0005g06720.1	.	protein
chr9	19600001	19601000	0.00284	0.0388	114	1	216	19	10	0.88	8.8	intergenic	-5244 | +11364	VIT_209s0018g01990 / VIT_209s0018g02000	.	.	.
chr1	4223001	4224000	6.48e-07	0.000118	20	13	64	5	0.120154	65	7.81	promotor	734	VIT_201s0011g04695	VIT_201s0011g04695.1	.	protein
chr1	4271001	4272000	4.58e-09	5.48e-07	72	42	41	2	0.0836619	58.33	4.88	intron	.	VIT_201s0011g04730	VIT_201s0011g04730.1	other intron (5 | 5)	protein
chr1	4271001	4272000	1.08e-05	0.0012	10	10	10	0	0	100	0	intron	.	VIT_201s0011g04730	VIT_201s0011g04730.1	other intron (5 | 5)	protein
chr1	4271001	4272000	4.58e-09	5.48e-07	72	42	41	2	0.0836619	58.33	4.88	promotor	1851	VIT_201s0011g04740	VIT_201s0011g04740.1	.	protein
chr1	4271001	4272000	1.08e-05	0.0012	10	10	10	0	0	100	0	promotor	1851	VIT_201s0011g04740	VIT_201s0011g04740.1	.	protein
chr6	17640001	17641000	0.00282	0.0387	187	0	11	2	#DIV/0!	0	18.18	intergenic	-3257 | +8196	VIT_206s0061g00280 / VIT_206s0061g00290	.	.	.
chr9	10113001	10114000	0.00261	0.0387	32	9	27	0	0	28.12	0	intergenic	-35532 | +23318	VIT_209s0002g08750 / VIT_209s0002g08755	.	.	.
chr11	12534001	12535000	0.00282	0.0386	120	15	60	0	0	12.5	0	.	.	VIT_211s0078g00310	VIT_211s0078g00310.2	.	protein
chr11	12534001	12535000	0.00282	0.0386	120	15	60	0	0	12.5	0	.	.	VIT_211s0078g00310	VIT_211s0078g00310.1	.	protein
chr17	15732001	15733000	0.00281	0.0386	123	6	10	4	8.19672	4.88	40	intergenic	-34349 | +75231	VIT_217s0053g00630 / VIT_217s0053g00635	.	.	.
chr19	23234001	23235000	0.00281	0.0386	155	15	112	1	0.0919421	9.68	0.89	intergenic	-26060 | +2784	VIT_219s0085g00760 / VIT_219s0085g00790	.	.	.
chr1	4285001	4286000	1.85e-10	5.1e-08	21	17	32	0	0	80.95	0	exon,intron	.	VIT_201s0011g04750	VIT_201s0011g04750.1	other exon (7 | 8),other intron (7 | 7)	protein
chr1	4427001	4428000	1.97e-10	3.16e-08	72	50	34	2	0.0846774	69.44	5.88	promotor	1717	VIT_201s0011g04810	VIT_201s0011g04810.1	.	protein
chr1	4423001	4424000	3.58e-06	0.000189	120	13	185	0	0	10.83	0	downstream,exon	.	VIT_201s0011g04810	VIT_201s0011g04810.1	1st exon (1 | 1),UTR3	protein
chr1	4448001	4449000	0.0015	0.0242	168	9	252	1	0.0746269	5.36	0.4	downstream	1962	VIT_201s0011g04840	VIT_201s0011g04840.1	.	protein
chr1	4448001	4449000	0.0015	0.0242	168	9	252	1	0.0746269	5.36	0.4	exon	.	VIT_201s0011g04850	VIT_201s0011g04850.1	other exon (10 | 10)	protein
chr1	4547001	4548000	6.18e-09	9.9e-07	37	0	34	20	#DIV/0!	0	58.82	promotor	1094	VIT_201s0011g04880	VIT_201s0011g04880.3	.	protein
chr1	4547001	4548000	6.18e-09	9.9e-07	37	0	34	20	#DIV/0!	0	58.82	promotor	1094	VIT_201s0011g04880	VIT_201s0011g04880.1	.	protein
chr1	4547001	4548000	6.18e-09	9.9e-07	37	0	34	20	#DIV/0!	0	58.82	promotor	1094	VIT_201s0011g04880	VIT_201s0011g04880.2	.	protein
chr1	4547001	4548000	6.18e-09	9.9e-07	37	0	34	20	#DIV/0!	0	58.82	intron	.	VIT_201s0011g04890	VIT_201s0011g04890.1	1st intron (1 | 5)	protein
chr1	4547001	4548000	6.18e-09	9.9e-07	37	0	34	20	#DIV/0!	0	58.82	intron	.	VIT_201s0011g04890	VIT_201s0011g04890.3	1st intron (1 | 4)	protein
chr1	4668001	4669000	0.00267	0.0371	325	11	454	2	0.130178	3.38	0.44	intron	.	VIT_201s0011g05000	VIT_201s0011g05000.2	other intron (2 | 8)	protein
chr1	4668001	4669000	0.00267	0.0371	325	11	454	2	0.130178	3.38	0.44	intron	.	VIT_201s0011g05000	VIT_201s0011g05000.1	other intron (2 | 9)	protein
chr1	4668001	4669000	0.00267	0.0371	325	11	454	2	0.130178	3.38	0.44	intron	.	VIT_201s0011g05000	VIT_201s0011g05000.4	1st intron (1 | 7)	protein
chr1	4668001	4669000	0.00267	0.0371	325	11	454	2	0.130178	3.38	0.44	promotor,exon	.	VIT_201s0011g05000	VIT_201s0011g05000.3	1st exon (1 | 8),UTR5	protein
chr1	4772001	4773000	3.94e-06	0.000206	456	29	308	1	0.0503145	6.36	0.32	promotor	1393	VIT_201s0011g05140	VIT_201s0011g05140.1	.	protein
chr1	4850001	4851000	0.000161	0.00979	22	0	35	15	#DIV/0!	0	42.86	promotor	1213	VIT_201s0011g05200	VIT_201s0011g05200.2	.	protein
chr1	4850001	4851000	0.000161	0.00979	22	0	35	15	#DIV/0!	0	42.86	promotor	1213	VIT_201s0011g05200	VIT_201s0011g05200.1	.	protein
chr1	4850001	4851000	0.000161	0.00979	22	0	35	15	#DIV/0!	0	42.86	downstream	1401	VIT_201s0011g05210	VIT_201s0011g05210.2	.	protein
chr1	4850001	4851000	0.000161	0.00979	22	0	35	15	#DIV/0!	0	42.86	downstream	1409	VIT_201s0011g05210	VIT_201s0011g05210.1	.	protein
chr4	13233001	13234000	0.00281	0.0385	70	2	30	7	8.15734	2.86	23.33	intergenic	-15702 | +77651	VIT_204s0043g00220 / VIT_204s0043g00240	.	.	.
chr8	1657001	1658000	0.0028	0.0385	20	2	349	0	0	10	0	.	.	VIT_208s0056g01110	VIT_208s0056g01110.1	.	protein
chr8	1657001	1658000	0.0028	0.0385	20	2	349	0	0	10	0	.	.	VIT_208s0056g01110	VIT_208s0056g01110.2	.	protein
chr8	1657001	1658000	0.0028	0.0385	20	2	349	0	0	10	0	.	.	VIT_208s0056g01110	VIT_208s0056g01110.4	.	protein
chr8	1657001	1658000	0.0028	0.0385	20	2	349	0	0	10	0	.	.	VIT_208s0056g01110	VIT_208s0056g01110.3	.	protein
chr1	16764001	16765000	0.0028	0.0384	60	11	40	0	0	18.33	0	intergenic	-12299 | +30363	VIT_201s0010g01135 / VIT_201s0010g01140	.	.	.
chr14	17639001	17640000	0.00279	0.0384	185	3	173	15	5.35185	1.62	8.67	intergenic	-29888 | +24184	VIT_214s0006g01510 / VIT_214s0006g01530	.	.	.
chr16	16325001	16326000	0.000982	0.0384	107	1	57	8	15.0968	0.93	14.04	intergenic	-34120 | +9550	VIT_216s0100g00810 / VIT_216s0100g00830	.	.	.
chr1	4877001	4878000	0.00264	0.0367	437	13	265	0	0	2.97	0	promotor	809	VIT_201s0011g05240	VIT_201s0011g05240.1	.	protein
chr1	4877001	4878000	0.00264	0.0367	437	13	265	0	0	2.97	0	promotor	1097	VIT_201s0011g05250	VIT_201s0011g05250.1	.	protein
chr1	4901001	4902000	2.63e-18	1.14e-15	103	5	71	46	13.3588	4.85	64.79	downstream	1853	VIT_201s0011g05270	VIT_201s0011g05270.2	.	protein
chr1	4910001	4911000	8.09e-09	1.23e-06	82	11	33	23	5.19761	13.41	69.7	exon	.	VIT_201s0011g05270	VIT_201s0011g05270.2	1st exon,other exon (1,2 | 9),UTR5	protein
chr3	12805001	12806000	0.000983	0.0384	12	9	13	1	0.102533	75	7.69	intergenic	-2377 | +4670	VIT_203s0110g00090 / VIT_203s0110g00100	.	.	.
chr4	16155001	16156000	0.00279	0.0384	129	3	64	9	6.03433	2.33	14.06	intergenic	-30186 | +8339	VIT_204s0023g00130 / VIT_204s0023g00140	.	.	.
chr5	1661001	1662000	0.0028	0.0384	662	33	241	2	0.166667	4.98	0.83	.	.	VIT_205s0077g02120	VIT_205s0077g02120.1	.	protein
chr14	22098001	22099000	0.00278	0.0383	291	10	524	3	0.165698	3.44	0.57	intergenic	-46216 | +25586	VIT_214s0083g00130 / VIT_214s0083g00150	.	.	.
chr18	8241001	8242000	0.00258	0.0383	53	4	177	0	0	7.55	0	intergenic	-3267 | +2437	VIT_218s0001g09850 / VIT_218s0001g09860	.	.	.
chr19	6888001	6889000	0.00278	0.0383	670	29	379	4	0.244804	4.33	1.06	intergenic	-3004 | +3229	VIT_219s0090g00840 / VIT_219s0090g00850	.	.	.
chr1	4910001	4911000	8.09e-09	1.23e-06	82	11	33	23	5.19761	13.41	69.7	exon,intron	.	VIT_201s0011g05270	VIT_201s0011g05270.3	1st exon,other exon (1,2,3 | 8),other intron (2 | 7),UTR5	protein
chr4	15297001	15298000	0.00278	0.0383	128	3	204	23	4.81624	2.34	11.27	intergenic	-16530 | +2914	VIT_204s0043g00860 / VIT_204s0043g00870	.	.	.
chr18	10034001	10035000	0.00278	0.0382	405	4	20	3	15.1515	0.99	15	.	.	VIT_218s0001g11750	VIT_218s0001g11750.1	.	protein
chr1	4910001	4911000	8.09e-09	1.23e-06	82	11	33	23	5.19761	13.41	69.7	exon,intron	.	VIT_201s0011g05270	VIT_201s0011g05270.1	1st exon,other exon (1,2,3 | 9),other intron (2 | 8),UTR5	protein
chr1	4910001	4911000	8.09e-09	1.23e-06	82	11	33	23	5.19761	13.41	69.7	exon	.	VIT_201s0011g05270	VIT_201s0011g05270.5	1st exon,other exon (1,2 | 5),UTR5	protein
chr1	4910001	4911000	8.09e-09	1.23e-06	82	11	33	23	5.19761	13.41	69.7	exon	.	VIT_201s0011g05270	VIT_201s0011g05270.6	1st exon (1 | 5),UTR5	protein
chr1	4910001	4911000	8.09e-09	1.23e-06	82	11	33	23	5.19761	13.41	69.7	exon,intron	.	VIT_201s0011g05270	VIT_201s0011g05270.4	other exon (2,3,4 | 8),other intron (2,3 | 7),UTR5	protein
chr1	4905001	4906000	2.87e-06	0.000156	53	24	65	5	0.169832	45.28	7.69	downstream	286	VIT_201s0011g05270	VIT_201s0011g05270.5	.	protein
chr1	4905001	4906000	2.87e-06	0.000156	53	24	65	5	0.169832	45.28	7.69	downstream	286	VIT_201s0011g05270	VIT_201s0011g05270.6	.	protein
chr1	4905001	4906000	2.87e-06	0.000156	53	24	65	5	0.169832	45.28	7.69	downstream	286	VIT_201s0011g05270	VIT_201s0011g05270.4	.	protein
chr1	4910001	4911000	8.09e-09	1.23e-06	82	11	33	23	5.19761	13.41	69.7	promotor	1074	VIT_201s0011g05280	VIT_201s0011g05280.2	.	protein
chr1	4910001	4911000	8.09e-09	1.23e-06	82	11	33	23	5.19761	13.41	69.7	promotor	1074	VIT_201s0011g05280	VIT_201s0011g05280.1	.	protein
chr1	4933001	4934000	1.66e-10	2.7e-08	598	15	230	35	6.06375	2.51	15.22	downstream	1413	VIT_201s0011g05320	VIT_201s0011g05320.1	.	protein
chr1	4932001	4933000	1.17e-08	1.28e-06	313	47	393	12	0.203063	15.02	3.05	downstream	413	VIT_201s0011g05320	VIT_201s0011g05320.1	.	protein
chr1	4933001	4934000	1.66e-10	2.7e-08	598	15	230	35	6.06375	2.51	15.22	promotor	302	VIT_201s0011g05330	VIT_201s0011g05330.2	.	protein
chr1	4933001	4934000	1.66e-10	2.7e-08	598	15	230	35	6.06375	2.51	15.22	promotor	302	VIT_201s0011g05330	VIT_201s0011g05330.1	.	protein
chr1	4933001	4934000	1.66e-10	2.7e-08	598	15	230	35	6.06375	2.51	15.22	promotor	302	VIT_201s0011g05330	VIT_201s0011g05330.4	.	protein
chr1	4933001	4934000	1.66e-10	2.7e-08	598	15	230	35	6.06375	2.51	15.22	promotor	302	VIT_201s0011g05330	VIT_201s0011g05330.3	.	protein
chr1	4932001	4933000	1.17e-08	1.28e-06	313	47	393	12	0.203063	15.02	3.05	promotor	1302	VIT_201s0011g05330	VIT_201s0011g05330.2	.	protein
chr1	4932001	4933000	1.17e-08	1.28e-06	313	47	393	12	0.203063	15.02	3.05	promotor	1302	VIT_201s0011g05330	VIT_201s0011g05330.1	.	protein
chr1	4932001	4933000	1.17e-08	1.28e-06	313	47	393	12	0.203063	15.02	3.05	promotor	1302	VIT_201s0011g05330	VIT_201s0011g05330.4	.	protein
chr1	4932001	4933000	1.17e-08	1.28e-06	313	47	393	12	0.203063	15.02	3.05	promotor	1302	VIT_201s0011g05330	VIT_201s0011g05330.3	.	protein
chr4	6458001	6459000	0.00278	0.0382	201	20	76	0	0	9.95	0	.	.	VIT_204s0008g06530	VIT_204s0008g06530.1	.	protein
chr5_random	287001	288000	0.00278	0.0382	179	3	269	22	4.86905	1.68	8.18	intergenic	-39492 | +4358	VIT_205s0077g00400 / VIT_205s0077g00480	.	.	.
chr17	9123001	9124000	0.000974	0.0381	10	2	20	17	4.25	20	85	intergenic	-3902 | +4625	VIT_217s0000g08110 / VIT_217s0000g08120	.	.	.
chr1	4987001	4988000	0.00207	0.0307	217	8	578	3	0.140921	3.69	0.52	promotor	1645	VIT_201s0011g05370	VIT_201s0011g05370.1	.	protein
chr1	5015001	5016000	5.2e-05	0.0017	10	0	49	34	#DIV/0!	0	69.39	downstream,exon	.	VIT_201s0011g05380	VIT_201s0011g05380.1	other exon (2 | 2),UTR3	protein
chr1	5015001	5016000	5.65e-06	0.000278	267	2	173	17	13.1067	0.75	9.83	downstream,exon	.	VIT_201s0011g05380	VIT_201s0011g05380.1	other exon (2 | 2),UTR3	protein
chr1	5047001	5048000	3.27e-05	0.00119	92	19	128	4	0.15109	20.65	3.12	intron	.	VIT_201s0011g05400	VIT_201s0011g05400.3	other intron (8 | 8)	protein
chr1	5047001	5048000	3.27e-05	0.00119	92	19	128	4	0.15109	20.65	3.12	intron	.	VIT_201s0011g05400	VIT_201s0011g05400.1	other intron (8 | 10)	protein
chr1	5047001	5048000	3.27e-05	0.00119	92	19	128	4	0.15109	20.65	3.12	intron	.	VIT_201s0011g05400	VIT_201s0011g05400.2	other intron (8 | 9)	protein
chr1	5047001	5048000	3.27e-05	0.00119	92	19	128	4	0.15109	20.65	3.12	intron	.	VIT_201s0011g05400	VIT_201s0011g05400.4	other intron (6 | 8)	protein
chr1	5081001	5082000	0.0031	0.0439	10	0	10	7	#DIV/0!	0	70	intron	.	VIT_201s0011g05420	VIT_201s0011g05420.1	other intron (3 | 6)	protein
[truncated: 23,127 more rows]
