# Supplementary material for: Melatonin may increase disease resistance and flavonoid biosynthesis through effects on DNA methylation and gene expression in grape berries
Source: BMC Plant Biol. 2020 May 24;20:231. doi: 10.1186/s12870-020-02445-w (PMC7247213; doi:10.1186/s12870-020-02445-w)
Supplement: Supplementary file 3 — Additional file 3 Table S3 Differentially expressed genes (DEGs) between the control and melatonin-treated berries (|log2FC| > 1, P < 0.05). [file 12870_2020_2445_MOESM3_ESM.xls]

## Sheet: Introduction
Table S3 Differentially expressed genes between the control and melatonin-treated berries (|log2FC|>1, P<0.05)
Full RNA-Seq data accompanying these experiments were submitted to the sequence read archive (SRA) of NCBI under BioSample accession PRJNA603632 (https://www.ncbi.nlm.nih.gov/sra).

## Sheet: Table S3
Table S3 Differentially expressed genes between the control and melatonin-treated berries (|log2FC|>1, P<0.05)
gene_id	baseMean	baseMean_control_Sample_Con1	baseMean_case_Sample_MT1	log2FoldChange	pvAL	ncbi_blast	gene_symbol	description	GO_id	GO_term	pathway	pathway_description
VIT_200s0246g00170	1.45619	0	2.91239	#DIV/0!	0.00051798		ccsA {ECO:0000255|HAMAP-Rule:MF_01391}	cytochrome c biogenesis protein (chloroplast) [Vitis rotundifolia]	GO:0009535,GO:0015886,GO:0016021,GO:0017004,GO:0020037,GO:0055114	chloroplast thylakoid membrane|heme transport|integral component of membrane|cytochrome complex assembly|heme binding|oxidation-reduction process
VIT_200s0332g00170	2.91239	0	5.82478	#DIV/0!	0.000269156		NAD7	hypothetical protein (mitochondrion) [Vicia faba]	GO:0005739,GO:0008137,GO:0048038,GO:0051287,GO:0070469	mitochondrion|NADH dehydrogenase (ubiquinone) activity|quinone binding|NAD binding|respiratory chain
VIT_200s0332g00080	2.42699	0	4.85398	#DIV/0!	0.000330308	LOC100243776		hypothetical protein ABT39_MTgene5022 (mitochondrion) [Picea glauca]			path:vvi03040	Spliceosome
VIT_215s0045g00050	1.45619	0	2.91239	#DIV/0!	0.00051798	LOC100266203	PP2AA3; Synonyms=DF2; At1g13320; T6J4.8	hypothetical protein B456_007G006100 [Gossypium raimondii]	GO:0000159,GO:0005618,GO:0005634,GO:0005829,GO:0005886,GO:0042325	protein phosphatase type 2A complex|cell wall|nucleus|cytosol|plasma membrane|regulation of phosphorylation	path:vvi03015	mRNA surveillance pathway
VIT_211s0037g01420	0.970797	0	1.94159	#DIV/0!	0.000676128	LOC100241961	CPK13; At3g51850; ATEM1.10	hypothetical protein CICLE_v10011471mg [Citrus clementina]	GO:0004674,GO:0004683,GO:0005509,GO:0005516,GO:0005524,GO:0005634,GO:0005737,GO:0005886,GO:0009738,GO:0009931,GO:0018105,GO:0035556,GO:0046777	protein serine/threonine kinase activity|calmodulin-dependent protein kinase activity|calcium ion binding|calmodulin binding|ATP binding|nucleus|cytoplasm|plasma membrane|abscisic acid-activated signaling pathway|calcium-dependent protein serine/threonine kinase activity|peptidyl-serine phosphorylation|intracellular signal transduction|protein autophosphorylation	path:vvi04626	Plant-pathogen interaction
VIT_201s0010g02930	13.5912	0	27.1823	#DIV/0!	4.98757e-06	LOC100266653		hypothetical protein GLYMA_06G171100 [Glycine max]			path:vvi04626	Plant-pathogen interaction
VIT_209s0002g02570	1.94159	0	3.88319	#DIV/0!	0.000410538			hypothetical protein L484_008126 [Morus notabilis]
VIT_213s0019g03070	1.94159	0	3.88319	#DIV/0!	0.000410538		HSP18.1	hypothetical protein MANES_07G123200 [Manihot esculenta]	GO:0005737,GO:0042802,GO:0043234,GO:0050821,GO:0051260	cytoplasm|identical protein binding|protein complex|protein stabilization|protein homooligomerization
VIT_203s0038g02880	0.970797	0	1.94159	#DIV/0!	0.000676128			hypothetical protein POPTR_0009s14070g [Populus trichocarpa]
VIT_203s0063g02150	0.970797	0	1.94159	#DIV/0!	0.000676128		RRA2 {ECO:0000303|PubMed:17401635}; At1g75110 {ECO:0000312|Araport:AT1G75110}; F9E10.4 {ECO:0000312|EMBL:AAG51917.1}	hypothetical protein TSUD_63320 [Trifolium subterraneum]	GO:0000139,GO:0005794,GO:0016021,GO:0016757,GO:0042546,GO:0071555,GO:0080147	Golgi membrane|Golgi apparatus|integral component of membrane|transferase activity, transferring glycosyl groups|cell wall biogenesis|cell wall organization|root hair cell development
VIT_215s0021g00230	2.42699	0	4.85398	#DIV/0!	0.000330308	LOC100263702	ATXR3; Synonyms=SDG2, SET2; At4g15180; dl3635w, FCAALL.214	hypothetical protein VITISV_000601 [Vitis vinifera]	GO:0005634,GO:0009791,GO:0010228,GO:0042800,GO:0048440,GO:0048443	nucleus|post-embryonic development|vegetative to reproductive phase transition of meristem|histone methyltransferase activity (H3-K4 specific)|carpel development|stamen development	path:vvi00310	Lysine degradation
VIT_215s0048g00105	2.91239	0	5.82478	#DIV/0!	0.000269156	LOC100265029		hypothetical protein VITISV_000637 [Vitis vinifera]
VIT_215s0048g02324	1.45619	0	2.91239	#DIV/0!	0.00051798	LOC100262563	NAC091 {ECO:0000303|PubMed:15029955}; Synonyms=TIP {ECO:0000303|PubMed:11041886}; At5g24590 {ECO:0000312|EMBL:AAN72023.1}; K18P6.12 {ECO:0000312|EMBL:BAB11211.1}	hypothetical protein VITISV_000718 [Vitis vinifera]	GO:0002230,GO:0002237,GO:0003677,GO:0003700,GO:0003713,GO:0005634,GO:0006351,GO:0009615,GO:0012505,GO:0016021,GO:0016032,GO:0044212,GO:0051607	positive regulation of defense response to virus by host|response to molecule of bacterial origin|DNA binding|DNA binding transcription factor activity|transcription coactivator activity|nucleus|transcription, DNA-templated|response to virus|endomembrane system|integral component of membrane|viral process|transcription regulatory region DNA binding|defense response to virus
VIT_219s0014g01620	2.42699	0	4.85398	#DIV/0!	0.000330308	LOC100262268	ACA13; At3g22910; F5N5.8	hypothetical protein VITISV_000815 [Vitis vinifera]	GO:0005388,GO:0005516,GO:0005524,GO:0005887,GO:0043231,GO:0046872	calcium-transporting ATPase activity|calmodulin binding|ATP binding|integral component of plasma membrane|intracellular membrane-bounded organelle|metal ion binding
VIT_210s0116g01350	2.5752	Inf	0	#VALUE!	0.000298328	LOC100247550		hypothetical protein VITISV_001224 [Vitis vinifera]
VIT_215s0024g01810	0.970797	0	1.94159	#DIV/0!	0.000676128	LOC104881734		hypothetical protein VITISV_001315 [Vitis vinifera]
VIT_200s0239g00120	2.42699	0	4.85398	#DIV/0!	0.000330308			hypothetical protein VITISV_001649 [Vitis vinifera]
VIT_215s0045g01403	0.970797	0	1.94159	#DIV/0!	0.000676128		ILP1 {ECO:0000303|PubMed:17012601}; At5g08550 {ECO:0000312|Araport:AT5G08550}; MAH20.11 {ECO:0000312|EMBL:BAB10004.1}	hypothetical protein VITISV_001857 [Vitis vinifera]	GO:0000398,GO:0000978,GO:0001078,GO:0005634,GO:0006351,GO:0030371,GO:0042023,GO:0045892	mRNA splicing, via spliceosome|RNA polymerase II proximal promoter sequence-specific DNA binding|transcriptional repressor activity, RNA polymerase II proximal promoter sequence-specific DNA binding|nucleus|transcription, DNA-templated|translation repressor activity|DNA endoreduplication|negative regulation of transcription, DNA-templated
VIT_212s0057g00370	1.45619	0	2.91239	#DIV/0!	0.00051798	LOC100247792	G9	hypothetical protein VITISV_002011 [Vitis vinifera]	GO:0004650,GO:0005576,GO:0005618,GO:0005975,GO:0071555	polygalacturonase activity|extracellular region|cell wall|carbohydrate metabolic process|cell wall organization	path:vvi00040	Pentose and glucuronate interconversions
VIT_215s0046g01610	3.09025	Inf	0	#VALUE!	0.000239326	LOC100246456		hypothetical protein VITISV_003087 [Vitis vinifera]	GO:0000272,GO:0004568,GO:0005576,GO:0005618,GO:0006032	polysaccharide catabolic process|chitinase activity|extracellular region|cell wall|chitin catabolic process	path:vvi00520	Amino sugar and nucleotide sugar metabolism
VIT_218s0075g00020	2.42699	0	4.85398	#DIV/0!	0.000330308	LOC100261816		hypothetical protein VITISV_003327 [Vitis vinifera]
VIT_210s0003g05430	2.91239	0	5.82478	#DIV/0!	0.000269156	LOC100245607	At4g20830; F21C20.180	hypothetical protein VITISV_003752 [Vitis vinifera]	GO:0005739,GO:0005773,GO:0005829,GO:0005886,GO:0006979,GO:0009505,GO:0009506,GO:0016614,GO:0031225,GO:0048046,GO:0050660	mitochondrion|vacuole|cytosol|plasma membrane|response to oxidative stress|plant-type cell wall|plasmodesma|oxidoreductase activity, acting on CH-OH group of donors|anchored component of membrane|apoplast|flavin adenine dinucleotide binding
VIT_206s0004g04790	1.94159	0	3.88319	#DIV/0!	0.000410538	LOC100243225		hypothetical protein VITISV_003810 [Vitis vinifera]
VIT_201s0011g03300	1.94159	0	3.88319	#DIV/0!	0.000410538		PSRP3	hypothetical protein VITISV_004015 [Vitis vinifera]	GO:0003735,GO:0005840,GO:0006412,GO:0009507,GO:0019843	structural constituent of ribosome|ribosome|translation|chloroplast|rRNA binding
VIT_208s0058g00064	2.42699	0	4.85398	#DIV/0!	0.000330308	LOC100242153	RLP30 {ECO:0000303|PubMed:18434605}; At3g05360 {ECO:0000312|Araport:AT3G05360}; T12H1.33 {ECO:0000312|EMBL:AAF27042.1}	hypothetical protein VITISV_004262 [Vitis vinifera]	GO:0002237,GO:0002238,GO:0002240,GO:0005886,GO:0009620,GO:0010204,GO:0016021,GO:0032491,GO:0050832	response to molecule of bacterial origin|response to molecule of fungal origin|response to molecule of oomycetes origin|plasma membrane|response to fungus|defense response signaling pathway, resistance gene-independent|integral component of membrane|detection of molecule of fungal origin|defense response to fungus
VIT_200s0505g00020	2.42699	0	4.85398	#DIV/0!	0.000330308			hypothetical protein VITISV_004352 [Vitis vinifera]
VIT_201s0011g03960	0.970797	0	1.94159	#DIV/0!	0.000676128	LOC100259351	LRK10L-1.1 {ECO:0000303|PubMed:12805585}; Synonyms=LRK10L4 {ECO:0000303|PubMed:25510357}; At1g25390 {ECO:0000312|Araport:AT1G25390}; F2J7.14 {ECO:0000312|EMBL:AAG50813.1}	hypothetical protein VITISV_005934 [Vitis vinifera]
VIT_203s0091g00220	6.31018	0	12.6204	#DIV/0!	6.78751e-05	LOC100242420	At3g19508; MLD14	hypothetical protein VITISV_006021 [Vitis vinifera]
VIT_200s0309g00010	2.91239	0	5.82478	#DIV/0!	0.000269156	LOC104878305		hypothetical protein VITISV_006082 [Vitis vinifera]
VIT_219s0090g01800	1.45619	0	2.91239	#DIV/0!	0.00051798	LOC100253827		hypothetical protein VITISV_006363 [Vitis vinifera]
VIT_203s0088g01160	1.45619	0	2.91239	#DIV/0!	0.00051798	LOC104878836		hypothetical protein VITISV_006519 [Vitis vinifera]
VIT_205s0077g02365	1.94159	0	3.88319	#DIV/0!	0.000410538	LOC104877503		hypothetical protein VITISV_007731, partial [Vitis vinifera]
VIT_210s0071g01215	1.45619	0	2.91239	#DIV/0!	0.00051798	LOC100268096		hypothetical protein VITISV_008520 [Vitis vinifera]
VIT_214s0030g01410	1.94159	0	3.88319	#DIV/0!	0.000410538	LOC109123842	yoaA; BSU18530	hypothetical protein VITISV_008627 [Vitis vinifera]	GO:0008080	N-acetyltransferase activity
VIT_200s0340g00090	1.94159	0	3.88319	#DIV/0!	0.000410538	LOC100262280	LBD6; Synonyms=AS2; At1g65620; F5I14.15	hypothetical protein VITISV_008993 [Vitis vinifera]	GO:0005634,GO:0005654,GO:0009799,GO:0009943,GO:0009944,GO:0009954,GO:0048441	nucleus|nucleoplasm|specification of symmetry|adaxial/abaxial axis specification|polarity specification of adaxial/abaxial axis|proximal/distal pattern formation|petal development
VIT_210s0003g04411	1.45619	0	2.91239	#DIV/0!	0.00051798			hypothetical protein VITISV_009132 [Vitis vinifera]
VIT_206s0004g03925	4.12033	Inf	0	#VALUE!	0.000153634	LOC100854381	RWK1; Synonyms=ART1; At1g24485; F21J9.15	hypothetical protein VITISV_009236 [Vitis vinifera]	GO:0016021	integral component of membrane
VIT_200s2178g00010	2.5752	Inf	0	#VALUE!	0.000298328	LOC104878672	RPP13L2; At3g46710; T6H20.260	hypothetical protein VITISV_010343 [Vitis vinifera]
VIT_218s0082g00234	0.970797	0	1.94159	#DIV/0!	0.000676128	LOC104877320	RLM1B {ECO:0000303|PubMed:16623885}; At1g63880 {ECO:0000312|Araport:AT1G63880}; T12P18.10 {ECO:0000312|EMBL:AAG52448.1}	hypothetical protein VITISV_010423 [Vitis vinifera]	GO:0005524,GO:0007165,GO:0043531,GO:0050832	ATP binding|signal transduction|ADP binding|defense response to fungus
VIT_203s0063g01170	3.60529	Inf	0	#VALUE!	0.000191576	LOC100243439	MES10; At3g50440; T20E23_40	hypothetical protein VITISV_010770 [Vitis vinifera]	GO:0016788,GO:0080032	hydrolase activity, acting on ester bonds|methyl jasmonate esterase activity
VIT_214s0068g01040	4.63537	Inf	0	#VALUE!	0.000123552	LOC100266913	ERF114 {ECO:0000303|PubMed:16407444}; Synonyms=EBE {ECO:0000303|PubMed:23616605}; At5g61890 {ECO:0000312|Araport:AT5G61890}; K22G18.1 {ECO:0000312|EMBL:BAB08875.1}	hypothetical protein VITISV_011003 [Vitis vinifera]	GO:0003700,GO:0005634,GO:0006351,GO:0007275,GO:0009873,GO:0043565,GO:0050832	DNA binding transcription factor activity|nucleus|transcription, DNA-templated|multicellular organism development|ethylene-activated signaling pathway|sequence-specific DNA binding|defense response to fungus
VIT_208s0058g01435	1.45619	0	2.91239	#DIV/0!	0.00051798	LOC100267281	FGT1 {ECO:0000303|PubMed:27680998}; Synonyms=EMB1135 {ECO:0000303|PubMed:15266054}; At1g79350 {ECO:0000312|Araport:AT1G79350}; YUP8H12R.3 {ECO:0000312|EMBL:AAC17076.1}	hypothetical protein VITISV_011641 [Vitis vinifera]	GO:0005634,GO:0005829,GO:0006334,GO:0006351,GO:0006355,GO:0007275,GO:0009408,GO:0010286,GO:0016584,GO:0031490,GO:0040029,GO:0042393,GO:0046872,GO:1900036,GO:1990841	nucleus|cytosol|nucleosome assembly|transcription, DNA-templated|regulation of transcription, DNA-templated|multicellular organism development|response to heat|heat acclimation|nucleosome positioning|chromatin DNA binding|regulation of gene expression, epigenetic|histone binding|metal ion binding|positive regulation of cellular response to heat|promoter-specific chromatin binding
VIT_207s0005g04570	0.970797	0	1.94159	#DIV/0!	0.000676128		BG; Synonyms=G7S	hypothetical protein VITISV_011733 [Vitis vinifera]	GO:0004190,GO:0006508,GO:0030163,GO:0042802,GO:0045735	aspartic-type endopeptidase activity|proteolysis|protein catabolic process|identical protein binding|nutrient reservoir activity
VIT_218s0001g11175	2.42699	0	4.85398	#DIV/0!	0.000330308	LOC104882538		hypothetical protein VITISV_011905 [Vitis vinifera]
VIT_213s0106g00340	1.94159	0	3.88319	#DIV/0!	0.000410538	LOC100240982		hypothetical protein VITISV_012392 [Vitis vinifera]
VIT_219s0027g00042	0.970797	0	1.94159	#DIV/0!	0.000676128	LOC109121955	ACA7; At2g22950; T20K9.16	hypothetical protein VITISV_012551 [Vitis vinifera]	GO:0005388,GO:0005516,GO:0005524,GO:0005886,GO:0005887,GO:0009555,GO:0043231,GO:0046872	calcium-transporting ATPase activity|calmodulin binding|ATP binding|plasma membrane|integral component of plasma membrane|pollen development|intracellular membrane-bounded organelle|metal ion binding
VIT_205s0094g00160	7.76637	0	15.5327	#DIV/0!	3.92439e-05	LOC100250774		hypothetical protein VITISV_012616 [Vitis vinifera]
VIT_204s0079g00560	1.45619	0	2.91239	#DIV/0!	0.00051798	LOC100250419		hypothetical protein VITISV_013209 [Vitis vinifera]
VIT_214s0006g00255	4.12033	Inf	0	#VALUE!	0.000153634	LOC100263039	RPA1C; Synonyms=RPA70C; At5g45400; MFC19.7	hypothetical protein VITISV_013643 [Vitis vinifera]	GO:0003677,GO:0005634,GO:0006260,GO:0006281,GO:0006310,GO:0046872	DNA binding|nucleus|DNA replication|DNA repair|DNA recombination|metal ion binding	path:vvi03030,path:vvi03420,path:vvi03430,path:vvi03440	DNA replication|Nucleotide excision repair|Mismatch repair|Homologous recombination
VIT_213s0074g00735	0.970797	0	1.94159	#DIV/0!	0.000676128	LOC104881179	AHP1 {ECO:0000303|PubMed:17284581}; Synonyms=HP2 {ECO:0000312|EMBL:AAQ24030.1}, HPT1 {ECO:0000312|EMBL:AAS90601.1}, OHP1 {ECO:0000303|PubMed:16919402}; Os08g0557700 {ECO:0000312|EMBL:BAF24401.1}, LOC_Os08g44350 {ECO:0000305}; OJ1150_A11.26 {ECO:0000312|EMBL:BAD09087.1}, OsJ_28261 {ECO:0000312|EMBL:EEE69138.1}	hypothetical protein VITISV_014230 [Vitis vinifera]	GO:0000160,GO:0005634,GO:0005829,GO:0009736,GO:0009927,GO:0016310,GO:0043424,GO:0080038	phosphorelay signal transduction system|nucleus|cytosol|cytokinin-activated signaling pathway|histidine phosphotransfer kinase activity|phosphorylation|protein histidine kinase binding|positive regulation of cytokinin-activated signaling pathway	path:vvi04075	Plant hormone signal transduction
VIT_214s0030g01030	4.85398	0	9.70797	#DIV/0!	0.00011977	LOC100251264	EO; Synonyms=QR; Solyc05g005480	hypothetical protein VITISV_014749 [Vitis vinifera]	GO:0008270,GO:0009507,GO:0102978	zinc ion binding|chloroplast|furaneol oxidoreductase activity
VIT_202s0025g02110	3.88319	0	7.76637	#DIV/0!	0.000178859			hypothetical protein VITISV_014848 [Vitis vinifera]
VIT_214s0060g00040	0.970797	0	1.94159	#DIV/0!	0.000676128	LOC100263061	ndhF	hypothetical protein VITISV_015345 [Vitis vinifera]	GO:0008137,GO:0009535,GO:0016021,GO:0042773,GO:0048038	NADH dehydrogenase (ubiquinone) activity|chloroplast thylakoid membrane|integral component of membrane|ATP synthesis coupled electron transport|quinone binding
VIT_206s0004g08470	2.42699	0	4.85398	#DIV/0!	0.000330308	LOC109122827	BLH7; At2g16400; F16F14.10	hypothetical protein VITISV_015924 [Vitis vinifera]	GO:0003677,GO:0003700,GO:0005634,GO:0006351	DNA binding|DNA binding transcription factor activity|nucleus|transcription, DNA-templated
VIT_216s0100g00760	0.970797	0	1.94159	#DIV/0!	0.000676128	LOC109124132	VIT_16s0100g01030	hypothetical protein VITISV_016536 [Vitis vinifera]	GO:0005737,GO:0006952,GO:0009058,GO:0050350	cytoplasm|defense response|biosynthetic process|trihydroxystilbene synthase activity	path:vvi00941,path:vvi04712	Flavonoid biosynthesis|Circadian rhythm - plant
VIT_219s0014g01240	0.970797	0	1.94159	#DIV/0!	0.000676128	LOC100854079	MDIS2; Synonyms=MRH1 {ECO:0000303|PubMed:16367956}; At4g18640; F28A21.50	hypothetical protein VITISV_017762 [Vitis vinifera]	GO:0004675,GO:0005524,GO:0005886,GO:0006468,GO:0007166,GO:0012505,GO:0016021,GO:0048765,GO:0090406	transmembrane receptor protein serine/threonine kinase activity|ATP binding|plasma membrane|protein phosphorylation|cell surface receptor signaling pathway|endomembrane system|integral component of membrane|root hair cell differentiation|pollen tube
VIT_203s0180g00190	2.91239	0	5.82478	#DIV/0!	0.000269156			hypothetical protein VITISV_017815 [Vitis vinifera]
VIT_218s0075g00560	0.970797	0	1.94159	#DIV/0!	0.000676128	LOC100244762		hypothetical protein VITISV_018082 [Vitis vinifera]	GO:0003857,GO:0004165,GO:0004300,GO:0006635,GO:0008692,GO:0009514,GO:0018812	3-hydroxyacyl-CoA dehydrogenase activity|dodecenoyl-CoA delta-isomerase activity|enoyl-CoA hydratase activity|fatty acid beta-oxidation|3-hydroxybutyryl-CoA epimerase activity|glyoxysome|3-hydroxyacyl-CoA dehydratase activity	path:vvi00071,path:vvi00592	Fatty acid degradation|alpha-Linolenic acid metabolism
VIT_212s0028g01690	2.91239	0	5.82478	#DIV/0!	0.000269156	LOC100250582	WRKY65; At1g29280; F28N24.4	hypothetical protein VITISV_020649 [Vitis vinifera]	GO:0003700,GO:0005634,GO:0006351,GO:0043565	DNA binding transcription factor activity|nucleus|transcription, DNA-templated|sequence-specific DNA binding
VIT_219s0014g03440	0.970797	0	1.94159	#DIV/0!	0.000676128	LOC100250269	ynbB; BSU17440	hypothetical protein VITISV_020967 [Vitis vinifera]	GO:0003962,GO:0004123,GO:0030170	cystathionine gamma-synthase activity|cystathionine gamma-lyase activity|pyridoxal phosphate binding
VIT_201s0026g00400	1.45619	0	2.91239	#DIV/0!	0.00051798	LOC100248456		hypothetical protein VITISV_021504 [Vitis vinifera]
VIT_212s0057g00780	1.94159	0	3.88319	#DIV/0!	0.000410538	LOC100854021	RLP30 {ECO:0000303|PubMed:18434605}; At3g05360 {ECO:0000312|Araport:AT3G05360}; T12H1.33 {ECO:0000312|EMBL:AAF27042.1}	hypothetical protein VITISV_021527 [Vitis vinifera]	GO:0002237,GO:0002238,GO:0002240,GO:0005886,GO:0009620,GO:0010204,GO:0016021,GO:0032491,GO:0050832	response to molecule of bacterial origin|response to molecule of fungal origin|response to molecule of oomycetes origin|plasma membrane|response to fungus|defense response signaling pathway, resistance gene-independent|integral component of membrane|detection of molecule of fungal origin|defense response to fungus
VIT_206s0004g03400	3.60529	Inf	0	#VALUE!	0.000191576	LOC100267374	ICR3; Synonyms=RIP5; At5g60210; F15L12.15	hypothetical protein VITISV_024243 [Vitis vinifera]	GO:0005886	plasma membrane
VIT_214s0006g02764	2.5752	Inf	0	#VALUE!	0.000298328	LOC109121619		hypothetical protein VITISV_024906 [Vitis vinifera]
VIT_204s0008g04810	2.42699	0	4.85398	#DIV/0!	0.000330308			hypothetical protein VITISV_025154 [Vitis vinifera]
VIT_200s0788g00010	9.27074	Inf	0	#VALUE!	2.04626e-05	LOC104878510	PAB2; At1g79210; YUP8H12R.19	hypothetical protein VITISV_026049 [Vitis vinifera]	GO:0000502,GO:0004298,GO:0005634,GO:0005829,GO:0006511,GO:0019773,GO:0042742	proteasome complex|threonine-type endopeptidase activity|nucleus|cytosol|ubiquitin-dependent protein catabolic process|proteasome core complex, alpha-subunit complex|defense response to bacterium	path:vvi03050	Proteasome
VIT_209s0002g05610	6.79558	0	13.5912	#DIV/0!	5.64791e-05	LOC109121434	PCMP-E38; At5g66500; K1F13.16	hypothetical protein VITISV_026322 [Vitis vinifera]
VIT_205s0020g01070	10.8159	Inf	0	#VALUE!	1.16207e-05	LOC100244346	IAA31; At3g17600; MKP6.16	hypothetical protein VITISV_026538 [Vitis vinifera]	GO:0003700,GO:0005634,GO:0006351,GO:0009630,GO:0009733,GO:0009734,GO:0048364,GO:0048367	DNA binding transcription factor activity|nucleus|transcription, DNA-templated|gravitropism|response to auxin|auxin-activated signaling pathway|root development|shoot system development	path:vvi04075	Plant hormone signal transduction
VIT_201s0011g05390	3.39779	0	6.79558	#DIV/0!	0.000219543	LOC100252606		hypothetical protein VITISV_026597 [Vitis vinifera]	GO:0004857,GO:0046910,GO:0048046,GO:0071669	enzyme inhibitor activity|pectinesterase inhibitor activity|apoplast|plant-type cell wall organization or biogenesis
VIT_207s0005g06044	1.45619	0	2.91239	#DIV/0!	0.00051798	LOC100251663		hypothetical protein VITISV_027111 [Vitis vinifera]
VIT_219s0027g00016	1.45619	0	2.91239	#DIV/0!	0.00051798	LOC100256706	CPSF160; At5g51660; K17N15.21	hypothetical protein VITISV_027523 [Vitis vinifera]	GO:0003729,GO:0005634,GO:0005829,GO:0006378,GO:0006379	mRNA binding|nucleus|cytosol|mRNA polyadenylation|mRNA cleavage	path:vvi03015	mRNA surveillance pathway
VIT_203s0063g01455	1.45619	0	2.91239	#DIV/0!	0.00051798	LOC104878813	VRN1; At3g18990; K13E13.10	hypothetical protein VITISV_027619 [Vitis vinifera]	GO:0003677,GO:0005654,GO:0006351,GO:0006355,GO:0009909,GO:0010048,GO:0043565	DNA binding|nucleoplasm|transcription, DNA-templated|regulation of transcription, DNA-templated|regulation of flower development|vernalization response|sequence-specific DNA binding
VIT_208s0007g02940	8.25177	0	16.5035	#DIV/0!	3.27809e-05	LOC100249478	NAC090; At5g22380; MWD9.18	hypothetical protein VITISV_027899 [Vitis vinifera]	GO:0003677,GO:0003700,GO:0005634,GO:0006351	DNA binding|DNA binding transcription factor activity|nucleus|transcription, DNA-templated
VIT_219s0014g05130	3.09025	Inf	0	#VALUE!	0.000239326	LOC100264056	GAUT12; Synonyms=IRX8, LGT6; At5g54690; K5F14.3	hypothetical protein VITISV_028754 [Vitis vinifera]	GO:0000139,GO:0005794,GO:0010413,GO:0010417,GO:0016021,GO:0045489,GO:0045492,GO:0047262,GO:0071555	Golgi membrane|Golgi apparatus|glucuronoxylan metabolic process|glucuronoxylan biosynthetic process|integral component of membrane|pectin biosynthetic process|xylan biosynthetic process|polygalacturonate 4-alpha-galacturonosyltransferase activity|cell wall organization
VIT_211s0052g01790	6.18049	Inf	0	#VALUE!	6.63152e-05	LOC100264735		hypothetical protein VITISV_029018 [Vitis vinifera]
VIT_205s0136g00290	4.36858	0	8.73717	#DIV/0!	0.000146239	LOC100252972	VAMP726; At1g04760; F13M7.25	hypothetical protein VITISV_029427 [Vitis vinifera]	GO:0000149,GO:0005484,GO:0005768,GO:0005886,GO:0006887,GO:0006906,GO:0009507,GO:0015031,GO:0016021,GO:0031201,GO:0031901	SNARE binding|SNAP receptor activity|endosome|plasma membrane|exocytosis|vesicle fusion|chloroplast|protein transport|integral component of membrane|SNARE complex|early endosome membrane
VIT_216s0013g01890	1.45619	0	2.91239	#DIV/0!	0.00051798	LOC100255903	UEL-3; Os08g0129700, LOC_Os08g03570; P0582D05.120	hypothetical protein VITISV_029434 [Vitis vinifera]	GO:0003978,GO:0006012,GO:0016021,GO:0032580,GO:0033358,GO:0045227,GO:0050373	UDP-glucose 4-epimerase activity|galactose metabolic process|integral component of membrane|Golgi cisterna membrane|UDP-L-arabinose biosynthetic process|capsule polysaccharide biosynthetic process|UDP-arabinose 4-epimerase activity
VIT_215s0024g00770	8.7557	Inf	0	#VALUE!	2.47937e-05	LOC104881728		hypothetical protein VITISV_029648 [Vitis vinifera]
VIT_201s0011g04805	2.91239	0	5.82478	#DIV/0!	0.000269156			hypothetical protein VITISV_030157 [Vitis vinifera]
VIT_208s0007g02110	1.45619	0	2.91239	#DIV/0!	0.00051798	LOC100259715	At3g47110; F13I12.160	hypothetical protein VITISV_030954 [Vitis vinifera]	GO:0004674,GO:0005524,GO:0005886,GO:0016021	protein serine/threonine kinase activity|ATP binding|plasma membrane|integral component of membrane
VIT_219s0093g00320	0.970797	0	1.94159	#DIV/0!	0.000676128	GST1	PARA; Synonyms=PAR	hypothetical protein VITISV_031129 [Vitis vinifera]	GO:0004364,GO:0009734	glutathione transferase activity|auxin-activated signaling pathway	path:vvi00480	Glutathione metabolism
VIT_200s2317g00010	1.94159	0	3.88319	#DIV/0!	0.000410538	LOC100855403	GDI2; At3g59920; F24G16.190	hypothetical protein VITISV_031564 [Vitis vinifera]	GO:0005093,GO:0005096,GO:0005829,GO:0007264,GO:0009506,GO:0015031,GO:0048046	Rab GDP-dissociation inhibitor activity|GTPase activator activity|cytosol|small GTPase mediated signal transduction|plasmodesma|protein transport|apoplast
VIT_212s0059g01715	0.970797	0	1.94159	#DIV/0!	0.000676128	LOC104880896		hypothetical protein VITISV_031601 [Vitis vinifera]	GO:0005829,GO:0005886,GO:0006970,GO:0009737,GO:0009738,GO:0010116,GO:0016021,GO:1902074	cytosol|plasma membrane|response to osmotic stress|response to abscisic acid|abscisic acid-activated signaling pathway|positive regulation of abscisic acid biosynthetic process|integral component of membrane|response to salt
VIT_208s0007g01070	10.6788	0	21.3575	#DIV/0!	1.36206e-05	LOC104880166		hypothetical protein VITISV_031643 [Vitis vinifera]
VIT_219s0014g03600	2.5752	Inf	0	#VALUE!	0.000298328	LOC100255528		hypothetical protein VITISV_031702 [Vitis vinifera]
VIT_218s0001g00660	2.42699	0	4.85398	#DIV/0!	0.000330308	LOC100266033	HMGB9; Synonyms=ARID-HMG1, NFD9 {ECO:0000303|PubMed:16698901}; At1g76110; T23E18.4	hypothetical protein VITISV_031839 [Vitis vinifera]	GO:0000741,GO:0003677,GO:0003700,GO:0005634,GO:0006351,GO:0006355,GO:0010197	karyogamy|DNA binding|DNA binding transcription factor activity|nucleus|transcription, DNA-templated|regulation of transcription, DNA-templated|polar nucleus fusion
VIT_206s0004g06395	1.94159	0	3.88319	#DIV/0!	0.000410538	LOC100263911	PCMP-H33; Synonyms=OTP81 {ECO:0000303|PubMed:19934379}; At2g29760; T27A16.14	hypothetical protein VITISV_032001 [Vitis vinifera]
VIT_218s0001g10200	0.970797	0	1.94159	#DIV/0!	0.000676128	LOC100260914		hypothetical protein VITISV_032623 [Vitis vinifera]	GO:0006952,GO:0009617,GO:0009697,GO:0009753,GO:0016747,GO:1900150,GO:1900424	defense response|response to bacterium|salicylic acid biosynthetic process|response to jasmonic acid|transferase activity, transferring acyl groups other than amino-acyl groups|regulation of defense response to fungus|regulation of defense response to bacterium
VIT_205s0049g00490	4.85398	0	9.70797	#DIV/0!	0.00011977	LOC100251140	ERF095; At3g23220; K14B15.13	hypothetical protein VITISV_032915 [Vitis vinifera]	GO:0003677,GO:0003700,GO:0005634,GO:0006351,GO:0009873	DNA binding|DNA binding transcription factor activity|nucleus|transcription, DNA-templated|ethylene-activated signaling pathway
VIT_218s0072g01095	4.63537	Inf	0	#VALUE!	0.000123552	LOC104877678	KIN10B {ECO:0000305}; At5g02370 {ECO:0000312|Araport:AT5G02370}; T1E22_130 {ECO:0000312|EMBL:CAB85542.1}	hypothetical protein VITISV_033316 [Vitis vinifera]	GO:0003777,GO:0005524,GO:0005871,GO:0005874,GO:0007018,GO:0008017,GO:0009507,GO:0016887	microtubule motor activity|ATP binding|kinesin complex|microtubule|microtubule-based movement|microtubule binding|chloroplast|ATPase activity
VIT_203s0017g01495	4.36858	0	8.73717	#DIV/0!	0.000146239	LOC100852442	PCMP-E25; At1g09220; T12M4.7	hypothetical protein VITISV_033453 [Vitis vinifera]
VIT_203s0097g00060	3.88319	0	7.76637	#DIV/0!	0.000178859	LOC100253633	ATE1 {ECO:0000303|PubMed:9858543}; Synonyms=DLS1 {ECO:0000303|PubMed:12366806}; At5g05700 {ECO:0000312|Araport:AT5G05700}; MJJ3.10 {ECO:0000312|EMBL:BAB09664.1}	hypothetical protein VITISV_033853 [Vitis vinifera]	GO:0004057,GO:0005737,GO:0009737,GO:0010029,GO:0010150,GO:0016598,GO:0050994	arginyltransferase activity|cytoplasm|response to abscisic acid|regulation of seed germination|leaf senescence|protein arginylation|regulation of lipid catabolic process
VIT_201s0026g00550	1.45619	0	2.91239	#DIV/0!	0.00051798	LOC104879964	At1g70260; F20P5.1, F20P5.2	hypothetical protein VITISV_034107 [Vitis vinifera]	GO:0005783,GO:0005886,GO:0016021,GO:0022857,GO:1900150,GO:1900425,GO:1902289	endoplasmic reticulum|plasma membrane|integral component of membrane|transmembrane transporter activity|regulation of defense response to fungus|negative regulation of defense response to bacterium|negative regulation of defense response to oomycetes
VIT_200s2752g00010	0.970797	0	1.94159	#DIV/0!	0.000676128	LOC100258158	DIM; Synonyms=LKB	hypothetical protein VITISV_034339 [Vitis vinifera]	GO:0005516,GO:0016021,GO:0016614,GO:0050614,GO:0050660	calmodulin binding|integral component of membrane|oxidoreductase activity, acting on CH-OH group of donors|delta24-sterol reductase activity|flavin adenine dinucleotide binding	path:vvi00100	Steroid biosynthesis
VIT_213s0112g00081	0.970797	0	1.94159	#DIV/0!	0.000676128			hypothetical protein VITISV_034388, partial [Vitis vinifera]
VIT_205s0102g00890	0.970797	0	1.94159	#DIV/0!	0.000676128	LOC104879480	RPP8L2; At1g53350; F12M16.35	hypothetical protein VITISV_034874 [Vitis vinifera]
VIT_204s0023g00530	10.3008	Inf	0	#VALUE!	1.40087e-05	LOC100252964	SAUR23 {ECO:0000303|PubMed:12036261}; At5g18060 {ECO:0000312|Araport:AT5G18060}; MCM23.16 {ECO:0000312|EMBL:BAB08405.1}	hypothetical protein VITISV_035059 [Vitis vinifera]	GO:0005886,GO:0007275,GO:0009734,GO:0040008	plasma membrane|multicellular organism development|auxin-activated signaling pathway|regulation of growth	path:vvi04075	Plant hormone signal transduction
VIT_218s0001g01491	1.45619	0	2.91239	#DIV/0!	0.00051798			hypothetical protein VITISV_035816 [Vitis vinifera]
VIT_200s0125g00440	3.60529	Inf	0	#VALUE!	0.000191576	LOC100245596		hypothetical protein VITISV_037663 [Vitis vinifera]
VIT_218s0001g02010	2.91239	0	5.82478	#DIV/0!	0.000269156	LOC100252363		hypothetical protein VITISV_038144 [Vitis vinifera]
VIT_214s0068g01480	3.09025	Inf	0	#VALUE!	0.000239326	LOC100249748		hypothetical protein VITISV_038624 [Vitis vinifera]
VIT_205s0102g00520	2.42699	0	4.85398	#DIV/0!	0.000330308	LOC104879457		hypothetical protein VITISV_039539 [Vitis vinifera]
VIT_200s0472g00020	2.42699	0	4.85398	#DIV/0!	0.000330308	LOC100853207		hypothetical protein VITISV_040317 [Vitis vinifera]	GO:0004675,GO:0005524,GO:0005886,GO:0006468,GO:0007166,GO:0009742,GO:0016021	transmembrane receptor protein serine/threonine kinase activity|ATP binding|plasma membrane|protein phosphorylation|cell surface receptor signaling pathway|brassinosteroid mediated signaling pathway|integral component of membrane
VIT_200s2588g00010	2.42699	0	4.85398	#DIV/0!	0.000330308	LOC100854846	LRK10 {ECO:0000312|EMBL:AAC49629.1}	hypothetical protein VITISV_041721 [Vitis vinifera]	GO:0004674,GO:0005524,GO:0005886,GO:0016021	protein serine/threonine kinase activity|ATP binding|plasma membrane|integral component of membrane
VIT_205s0102g00490	1.45619	0	2.91239	#DIV/0!	0.00051798	LOC100247346		hypothetical protein VITISV_042644 [Vitis vinifera]
VIT_218s0075g00790	3.09025	Inf	0	#VALUE!	0.000239326	LOC100852735	UPF3; At1g33980; F12G12.20, T15K4.3	hypothetical protein VITISV_042717 [Vitis vinifera]	GO:0000184,GO:0003729,GO:0005730,GO:0005737,GO:0009611,GO:0009863,GO:0009867,GO:0042742,GO:0048571,GO:0051028	nuclear-transcribed mRNA catabolic process, nonsense-mediated decay|mRNA binding|nucleolus|cytoplasm|response to wounding|salicylic acid mediated signaling pathway|jasmonic acid mediated signaling pathway|defense response to bacterium|long-day photoperiodism|mRNA transport	path:vvi03013,path:vvi03015	RNA transport|mRNA surveillance pathway
VIT_216s0013g00930	6.31018	0	12.6204	#DIV/0!	6.78751e-05	LOC100249740		hypothetical protein VITISV_043015 [Vitis vinifera]	GO:0000184,GO:0003723,GO:0005654,GO:0005730,GO:0005737,GO:0006417,GO:0010628,GO:0051028	nuclear-transcribed mRNA catabolic process, nonsense-mediated decay|RNA binding|nucleoplasm|nucleolus|cytoplasm|regulation of translation|positive regulation of gene expression|mRNA transport	path:vvi03013,path:vvi03015	RNA transport|mRNA surveillance pathway
VIT_205s0094g00640	0.970797	0	1.94159	#DIV/0!	0.000676128	LOC100255417	CCT3 {ECO:0000303|PubMed:21868675}; At5g26360 {ECO:0000312|Araport:AT5G26360}; F9D12.18 {ECO:0000312|EMBL:AAC26244.1}	hypothetical protein VITISV_043392 [Vitis vinifera]	GO:0005524,GO:0005829,GO:0005832,GO:0006458,GO:0044183,GO:0051082,GO:0061077	ATP binding|cytosol|chaperonin-containing T-complex|'de novo' protein folding|protein binding involved in protein folding|unfolded protein binding|chaperone-mediated protein folding
VIT_208s0007g03740	2.42699	0	4.85398	#DIV/0!	0.000330308	LOC100258263	RH7; Synonyms=PRH75	hypothetical protein VITISV_043401 [Vitis vinifera]	GO:0003723,GO:0004386,GO:0005524,GO:0005634	RNA binding|helicase activity|ATP binding|nucleus
VIT_219s0027g00300	5.15041	Inf	0	#VALUE!	9.97212e-05	LOC100242208		hypothetical protein VITISV_043462 [Vitis vinifera]			path:vvi03013	RNA transport
VIT_213s0067g02530	1.94159	0	3.88319	#DIV/0!	0.000410538	LOC100246773	ETG1; At2g40550; T2P4.10	hypothetical protein VITISV_043601 [Vitis vinifera]	GO:0000790,GO:0003682,GO:0005634,GO:0006260,GO:0006261,GO:0006301,GO:0007062,GO:0009941,GO:0042555,GO:0051301	nuclear chromatin|chromatin binding|nucleus|DNA replication|DNA-dependent DNA replication|postreplication repair|sister chromatid cohesion|chloroplast envelope|MCM complex|cell division
VIT_201s0127g00610	2.5752	Inf	0	#VALUE!	0.000298328	LOC100854022	VIT_06s0061g00120	hypothetical protein VITISV_043884, partial [Vitis vinifera]	GO:0004553,GO:0005975,GO:0006952,GO:0009607,GO:0030247,GO:0042973,GO:0046658	hydrolase activity, hydrolyzing O-glycosyl compounds|carbohydrate metabolic process|defense response|response to biotic stimulus|polysaccharide binding|glucan endo-1,3-beta-D-glucosidase activity|anchored component of plasma membrane
VIT_200s0854g00040	2.42699	0	4.85398	#DIV/0!	0.000330308		ND4; Synonyms=NAD4	NADH dehydrogenase subunit 4 [Vitis vinifera]	GO:0008137,GO:0016021,GO:0031966,GO:0042773,GO:0070469	NADH dehydrogenase (ubiquinone) activity|integral component of membrane|mitochondrial membrane|ATP synthesis coupled electron transport|respiratory chain
VIT_200s0332g00090	1.45619	0	2.91239	#DIV/0!	0.00051798			orf221 (mitochondrion) [Batis maritima]
VIT_216s0039g01110	6.79558	0	13.5912	#DIV/0!	5.64791e-05	LOC100854997	PAL	phenylalanine ammonia-lyase [Vitis vinifera]	GO:0005737,GO:0006559,GO:0009800,GO:0045548	cytoplasm|L-phenylalanine catabolic process|cinnamic acid biosynthetic process|phenylalanine ammonia-lyase activity	path:vvi00360,path:vvi00940	Phenylalanine metabolism|Phenylpropanoid biosynthesis
VIT_208s0007g03090	3.39779	0	6.79558	#DIV/0!	0.000219543	LOC100240753	KIN5C {ECO:0000305}; Synonyms=TKRP125 {ECO:0000303|PubMed:9044048}	PREDICTED: 125 kDa kinesin-related protein [Vitis vinifera]	GO:0003777,GO:0005524,GO:0005737,GO:0005819,GO:0005874,GO:0007018,GO:0008017	microtubule motor activity|ATP binding|cytoplasm|spindle|microtubule|microtubule-based movement|microtubule binding
VIT_204s0008g01550	1.45619	0	2.91239	#DIV/0!	0.00051798	LOC100249153		PREDICTED: 17.3 kDa class II heat shock protein [Vitis vinifera]	GO:0005737	cytoplasm	path:vvi04141	Protein processing in endoplasmic reticulum
VIT_215s0046g02220	1.94159	0	3.88319	#DIV/0!	0.000410538	LOC100261943	ACS1	PREDICTED: 1-aminocyclopropane-1-carboxylate synthase 1-like [Vitis vinifera]	GO:0009693,GO:0009835,GO:0016847,GO:0030170	ethylene biosynthetic process|fruit ripening|1-aminocyclopropane-1-carboxylate synthase activity|pyridoxal phosphate binding	path:vvi00270,path:vvi04016	Cysteine and methionine metabolism|MAPK signaling pathway - plant
VIT_206s0004g06480	16.5035	0	33.0071	#DIV/0!	1.91559e-06	LOC100262131	CYP71E7; Synonyms=c15	PREDICTED: 2-methylbutanal oxime monooxygenase-like [Vitis vinifera]	GO:0004497,GO:0005506,GO:0005783,GO:0016021,GO:0016705,GO:0020037,GO:0031090	monooxygenase activity|iron ion binding|endoplasmic reticulum|integral component of membrane|oxidoreductase activity, acting on paired donors, with incorporation or reduction of molecular oxygen|heme binding|organelle membrane
VIT_218s0001g02720	1.94159	0	3.88319	#DIV/0!	0.000410538	LOC100251146	KCS11 {ECO:0000303|PubMed:18465198}; At2g26640 {ECO:0000312|Araport:AT2G26640}; F18A8.1 {ECO:0000312|EMBL:AAB95298.1}	PREDICTED: 3-ketoacyl-CoA synthase 11-like [Vitis vinifera]	GO:0006633,GO:0009409,GO:0009416,GO:0016021,GO:0102336,GO:0102337,GO:0102338,GO:0102756	fatty acid biosynthetic process|response to cold|response to light stimulus|integral component of membrane|3-oxo-arachidoyl-CoA synthase activity|3-oxo-cerotoyl-CoA synthase activity|3-oxo-lignoceronyl-CoA synthase activity|very-long-chain 3-ketoacyl-CoA synthase activity	path:vvi00062	Fatty acid elongation
VIT_205s0077g01310	0.970797	0	1.94159	#DIV/0!	0.000676128	LOC100265432	VEP1; Synonyms=AWI31; At4g24220; T22A6.50	PREDICTED: 3-oxo-Delta(4,5)-steroid 5-beta-reductase-like [Vitis vinifera]	GO:0005829,GO:0008202,GO:0009611,GO:0010051,GO:0035671,GO:0047787	cytosol|steroid metabolic process|response to wounding|xylem and phloem pattern formation|enone reductase activity|delta4-3-oxosteroid 5beta-reductase activity
VIT_218s0001g10825	2.42699	0	4.85398	#DIV/0!	0.000330308	LOC100853839	GSVIVT00034021001, LOC100254883, VITISV_015795	PREDICTED: 40S ribosomal protein SA-like [Vitis vinifera]	GO:0003735,GO:0006412,GO:0015935	structural constituent of ribosome|translation|small ribosomal subunit	path:vvi03010	Ribosome
VIT_215s0045g00110	1.45619	0	2.91239	#DIV/0!	0.00051798	LOC100241789	RPL4	PREDICTED: 60S ribosomal protein L4-like [Vitis vinifera]	GO:0003735,GO:0005840,GO:0006412	structural constituent of ribosome|ribosome|translation	path:vvi03010	Ribosome
VIT_202s0025g00990	6.31018	0	12.6204	#DIV/0!	6.78751e-05	LOC100243221	ABCC10; Synonyms=MRP10, MRP14; At3g59140; F17J16.190	PREDICTED: ABC transporter C family member 10-like [Vitis vinifera]	GO:0000325,GO:0005524,GO:0005774,GO:0008559,GO:0016021,GO:0042626,GO:0055085	plant-type vacuole|ATP binding|vacuolar membrane|xenobiotic transmembrane transporting ATPase activity|integral component of membrane|ATPase activity, coupled to transmembrane movement of substances|transmembrane transport
VIT_210s0092g00380	0.970797	0	1.94159	#DIV/0!	0.000676128	LOC100252075	ABCC3; Synonyms=EST2, MRP3; At3g13080; MJG19.3	PREDICTED: ABC transporter C family member 3-like [Vitis vinifera]	GO:0000325,GO:0005524,GO:0005773,GO:0005774,GO:0008559,GO:0009506,GO:0010290,GO:0015431,GO:0016021,GO:0042626,GO:0048046	plant-type vacuole|ATP binding|vacuole|vacuolar membrane|xenobiotic transmembrane transporting ATPase activity|plasmodesma|chlorophyll catabolite transmembrane transporter activity|glutathione S-conjugate-exporting ATPase activity|integral component of membrane|ATPase activity, coupled to transmembrane movement of substances|apoplast	path:vvi02010	ABC transporters
VIT_201s0011g02730	3.88319	0	7.76637	#DIV/0!	0.000178859	LOC100255890	ABCG21; Synonyms=WBC21; At3g25620; T5M7.6	PREDICTED: ABC transporter G family member 21 [Vitis vinifera]	GO:0005524,GO:0005886,GO:0016021,GO:0042626	ATP binding|plasma membrane|integral component of membrane|ATPase activity, coupled to transmembrane movement of substances
VIT_200s0144g00230	1.45619	0	2.91239	#DIV/0!	0.00051798	LOC100266389	DPBF3; Synonyms=AREB3, BZIP66; At3g56850; T8M16_180	PREDICTED: ABSCISIC ACID-INSENSITIVE 5-like protein 2 [Vitis vinifera]	GO:0003700,GO:0005634,GO:0006351,GO:0009737,GO:0009738,GO:0043565	DNA binding transcription factor activity|nucleus|transcription, DNA-templated|response to abscisic acid|abscisic acid-activated signaling pathway|sequence-specific DNA binding	path:vvi04075	Plant hormone signal transduction
VIT_218s0041g02430	1.45619	0	2.91239	#DIV/0!	0.00051798	LOC100255199	AAO1; Synonyms=AO1; At5g20960; F22D1.130	PREDICTED: abscisic-aldehyde oxidase-like [Vitis vinifera]	GO:0004031,GO:0005506,GO:0005829,GO:0009055,GO:0009688,GO:0009851,GO:0016614,GO:0050302,GO:0050660,GO:0051537	aldehyde oxidase activity|iron ion binding|cytosol|electron transfer activity|abscisic acid biosynthetic process|auxin biosynthetic process|oxidoreductase activity, acting on CH-OH group of donors|indole-3-acetaldehyde oxidase activity|flavin adenine dinucleotide binding|2 iron, 2 sulfur cluster binding	path:vvi00380	Tryptophan metabolism
VIT_215s0046g01600	3.60529	Inf	0	#VALUE!	0.000191576	LOC100261940	CHIT3	PREDICTED: acidic endochitinase [Vitis vinifera]	GO:0000272,GO:0004568,GO:0006032	polysaccharide catabolic process|chitinase activity|chitin catabolic process	path:vvi00520	Amino sugar and nucleotide sugar metabolism
VIT_203s0038g02220	0.970797	0	1.94159	#DIV/0!	0.000676128	LOC100245314	ADF9; At4g34970; M4E13.30	PREDICTED: actin-depolymerizing factor 5 [Vitis vinifera]	GO:0003779,GO:0005737,GO:0015629,GO:0030041,GO:0030042,GO:0051017	actin binding|cytoplasm|actin cytoskeleton|actin filament polymerization|actin filament depolymerization|actin filament bundle assembly
VIT_209s0002g01130	4.36858	0	8.73717	#DIV/0!	0.000146239	LOC100242540	AARE {ECO:0000303|PubMed:12966075}; At4g14570 {ECO:0000312|Araport:AT4G14570}; dl3325w {ECO:0000312|EMBL:CAB10236.1}	PREDICTED: acylamino-acid-releasing enzyme isoform X1 [Vitis vinifera]	GO:0005634,GO:0005737,GO:0005773,GO:0006508,GO:0009507,GO:0051289,GO:0070009	nucleus|cytoplasm|vacuole|proteolysis|chloroplast|protein homotetramerization|serine-type aminopeptidase activity
VIT_217s0000g10090	1.94159	0	3.88319	#DIV/0!	0.000410538	LOC100245103	AZG2; At5g50300; K6A12.16	PREDICTED: adenine/guanine permease AZG2 [Vitis vinifera]	GO:0005215,GO:0005345,GO:0006863,GO:0015853,GO:0015854,GO:0016021	transporter activity|purine nucleobase transmembrane transporter activity|purine nucleobase transport|adenine transport|guanine transport|integral component of membrane
VIT_202s0109g00382	2.42699	0	4.85398	#DIV/0!	0.000330308	LOC100249493	AGL80; Synonyms=FEM111; At5g48670; K15N18.16	PREDICTED: agamous-like MADS-box protein AGL86 [Vitis vinifera]	GO:0000982,GO:0000987,GO:0003700,GO:0005634,GO:0006351,GO:0043078,GO:0043565,GO:0045944,GO:0046983	transcription factor activity, RNA polymerase II proximal promoter sequence-specific DNA binding|proximal promoter sequence-specific DNA binding|DNA binding transcription factor activity|nucleus|transcription, DNA-templated|polar nucleus|sequence-specific DNA binding|positive regulation of transcription from RNA polymerase II promoter|protein dimerization activity
VIT_201s0011g03090	0.970797	0	1.94159	#DIV/0!	0.000676128	LOC100257779	AOC {ECO:0000303|Ref.1, ECO:0000303|Ref.2}; Synonyms=AOC3 {ECO:0000303|PubMed:16109971}, CPM2 {ECO:0000303|PubMed:23347338}, HB {ECO:0000303|PubMed:14605232}; LOC_Os03g32314 {ECO:0000312|EMBL:ABF96821.1}, Os03g0438100 {ECO:0000312|EMBL:BAF12361.1}; OsJ_11399 {ECO:0000312|EMBL:EAZ27451.1}, OSJNBa0054H04.12 {ECO:0000312|EMBL:AAR89017.1}, OSNPB_030438100 {ECO:0000312|EMBL:BAS84856.1}	PREDICTED: allene oxide cyclase 4, chloroplastic [Vitis vinifera]	GO:0006636,GO:0007623,GO:0009416,GO:0009507,GO:0009611,GO:0009625,GO:0009637,GO:0009646,GO:0009651,GO:0009695,GO:0009723,GO:0009734,GO:0009737,GO:0009751,GO:0009753,GO:0009864,GO:0009908,GO:0010038,GO:0010114,GO:0010218,GO:0033274,GO:0042542,GO:0046423,GO:0048573,GO:0050832,GO:0080186,GO:1900367	unsaturated fatty acid biosynthetic process|circadian rhythm|response to light stimulus|chloroplast|response to wounding|response to insect|response to blue light|response to absence of light|response to salt stress|jasmonic acid biosynthetic process|response to ethylene|auxin-activated signaling pathway|response to abscisic acid|response to salicylic acid|response to jasmonic acid|induced system…	path:vvi00592	alpha-Linolenic acid metabolism
VIT_200s0252g00110	1.94159	0	3.88319	#DIV/0!	0.000410538	LOC100262418	ACA4; At4g20990; T13K14.150	PREDICTED: alpha carbonic anhydrase 4 isoform X1 [Vitis vinifera]	GO:0004089,GO:0006730,GO:0008270,GO:0009535,GO:0009570	carbonate dehydratase activity|one-carbon metabolic process|zinc ion binding|chloroplast thylakoid membrane|chloroplast stroma	path:vvi00910	Nitrogen metabolism
VIT_207s0031g02400	0.970797	0	1.94159	#DIV/0!	0.000676128	LOC100267875	BAT1; Synonyms=GABP; At2g01170; F10A8.5	PREDICTED: amino-acid permease BAT1 homolog isoform X2 [Vitis vinifera]	GO:0005313,GO:0005739,GO:0005887,GO:0015180,GO:0015181,GO:0015185,GO:0015189,GO:0015297,GO:0015812,GO:0031966	L-glutamate transmembrane transporter activity|mitochondrion|integral component of plasma membrane|L-alanine transmembrane transporter activity|arginine transmembrane transporter activity|gamma-aminobutyric acid transmembrane transporter activity|L-lysine transmembrane transporter activity|antiporter activity|gamma-aminobutyric acid transport|mitochondrial membrane
VIT_218s0075g00080	1.45619	0	2.91239	#DIV/0!	0.00051798	LOC100261816	ANAPC1; Synonyms=TSG24	PREDICTED: anaphase-promoting complex subunit 1 [Ricinus communis]	GO:0005654,GO:0005680,GO:0005829,GO:0031145,GO:0042787,GO:0043161,GO:0051301,GO:0051436,GO:0051437,GO:0051439,GO:0070979	nucleoplasm|anaphase-promoting complex|cytosol|anaphase-promoting complex-dependent catabolic process|protein ubiquitination involved in ubiquitin-dependent protein catabolic process|proteasome-mediated ubiquitin-dependent protein catabolic process|cell division|negative regulation of ubiquitin-protein ligase activity involved in mitotic cell cycle|positive regulation of ubiquitin-protein ligase …
VIT_211s0016g01650	0.970797	0	1.94159	#DIV/0!	0.000676128	LOC100264448		PREDICTED: ankyrin repeat-containing protein At2g01680-like [Vitis vinifera]
VIT_209s0002g03910	12.135	0	24.2699	#DIV/0!	8.18685e-06	LOC100258390	ITN1 {ECO:0000303|PubMed:18643991}; At3g12360; MQC3.17, T2E22.31	PREDICTED: ankyrin repeat-containing protein At3g12360-like [Vitis vinifera]	GO:0005634,GO:0005886,GO:0007165,GO:0009651,GO:0016021,GO:0034613	nucleus|plasma membrane|signal transduction|response to salt stress|integral component of membrane|cellular protein localization
VIT_200s0204g00210	7.76637	0	15.5327	#DIV/0!	3.92439e-05	LOC100852638	BAD1 {ECO:0000303|PubMed:22740615}; At5g54610 {ECO:0000312|Araport:AT5G54610}; MRB17.11 {ECO:0000312|EMBL:BAB09340.1}	PREDICTED: ankyrin repeat-containing protein At3g12360-like [Vitis vinifera]	GO:0005886,GO:0009751,GO:0016021,GO:0045087	plasma membrane|response to salicylic acid|integral component of membrane|innate immune response
VIT_205s0165g00135	1.45619	0	2.91239	#DIV/0!	0.00051798	LOC104879443	ankrd52; zgc:112069	PREDICTED: ankyrin repeat-containing protein At3g12360-like [Vitis vinifera]
VIT_214s0081g00420	1.45619	0	2.91239	#DIV/0!	0.00051798	LOC104881467	ACD6 {ECO:0000303|PubMed:10488236}; At4g14400 {ECO:0000312|EMBL:AEE83439.1}; dl3240w {ECO:0000312|EMBL:CAB10219.1}, FCAALL.190 {ECO:0000312|EMBL:CAB78482.1}	PREDICTED: ankyrin repeat-containing protein At3g12360-like [Vitis vinifera]	GO:0005887,GO:0008219,GO:0009416,GO:0009615,GO:0009617,GO:0009751,GO:0009816,GO:0016020,GO:0016567,GO:0030176,GO:0050826,GO:0071446,GO:1900150,GO:1900426,GO:1902290,GO:2000031	integral component of plasma membrane|cell death|response to light stimulus|response to virus|response to bacterium|response to salicylic acid|defense response to bacterium, incompatible interaction|membrane|protein ubiquitination|integral component of endoplasmic reticulum membrane|response to freezing|cellular response to salicylic acid stimulus|regulation of defense response to fungus|positive…
VIT_212s0059g02630	0.970797	0	1.94159	#DIV/0!	0.000676128	LOC100261836	BAD1 {ECO:0000303|PubMed:22740615}; At5g54610 {ECO:0000312|Araport:AT5G54610}; MRB17.11 {ECO:0000312|EMBL:BAB09340.1}	PREDICTED: ankyrin repeat-containing protein At3g12360-like isoform X1 [Vitis vinifera]	GO:0005886,GO:0009751,GO:0016021,GO:0045087	plasma membrane|response to salicylic acid|integral component of membrane|innate immune response
VIT_212s0028g03920	6.31018	0	12.6204	#DIV/0!	6.78751e-05	LOC100243645	ACD6 {ECO:0000303|PubMed:10488236}; At4g14400 {ECO:0000312|EMBL:AEE83439.1}; dl3240w {ECO:0000312|EMBL:CAB10219.1}, FCAALL.190 {ECO:0000312|EMBL:CAB78482.1}	PREDICTED: ankyrin repeat-containing protein At5g02620 [Vitis vinifera]	GO:0005887,GO:0008219,GO:0009416,GO:0009615,GO:0009617,GO:0009751,GO:0009816,GO:0016020,GO:0016567,GO:0030176,GO:0050826,GO:0071446,GO:1900150,GO:1900426,GO:1902290,GO:2000031	integral component of plasma membrane|cell death|response to light stimulus|response to virus|response to bacterium|response to salicylic acid|defense response to bacterium, incompatible interaction|membrane|protein ubiquitination|integral component of endoplasmic reticulum membrane|response to freezing|cellular response to salicylic acid stimulus|regulation of defense response to fungus|positive…
VIT_204s0008g03840	1.94159	0	3.88319	#DIV/0!	0.000410538	LOC100245624	ITN1 {ECO:0000303|PubMed:18643991}; At3g12360; MQC3.17, T2E22.31	PREDICTED: ankyrin repeat-containing protein At5g02620 [Vitis vinifera]	GO:0005634,GO:0005886,GO:0007165,GO:0009651,GO:0016021,GO:0034613	nucleus|plasma membrane|signal transduction|response to salt stress|integral component of membrane|cellular protein localization
VIT_212s0059g00160	38.8319	0	77.6637	#DIV/0!	2.89022e-09	LOC100243110	ACD6 {ECO:0000303|PubMed:10488236}; At4g14400 {ECO:0000312|EMBL:AEE83439.1}; dl3240w {ECO:0000312|EMBL:CAB10219.1}, FCAALL.190 {ECO:0000312|EMBL:CAB78482.1}	PREDICTED: ankyrin repeat-containing protein At5g02620-like [Vitis vinifera]	GO:0005887,GO:0008219,GO:0009416,GO:0009615,GO:0009617,GO:0009751,GO:0009816,GO:0016020,GO:0016567,GO:0030176,GO:0050826,GO:0071446,GO:1900150,GO:1900426,GO:1902290,GO:2000031	integral component of plasma membrane|cell death|response to light stimulus|response to virus|response to bacterium|response to salicylic acid|defense response to bacterium, incompatible interaction|membrane|protein ubiquitination|integral component of endoplasmic reticulum membrane|response to freezing|cellular response to salicylic acid stimulus|regulation of defense response to fungus|positive…
VIT_205s0165g00290	2.42699	0	4.85398	#DIV/0!	0.000330308	LOC104879449	ACD6 {ECO:0000303|PubMed:10488236}; At4g14400 {ECO:0000312|EMBL:AEE83439.1}; dl3240w {ECO:0000312|EMBL:CAB10219.1}, FCAALL.190 {ECO:0000312|EMBL:CAB78482.1}	PREDICTED: ankyrin repeat-containing protein At5g02620-like [Vitis vinifera]	GO:0005887,GO:0008219,GO:0009416,GO:0009615,GO:0009617,GO:0009751,GO:0009816,GO:0016020,GO:0016567,GO:0030176,GO:0050826,GO:0071446,GO:1900150,GO:1900426,GO:1902290,GO:2000031	integral component of plasma membrane|cell death|response to light stimulus|response to virus|response to bacterium|response to salicylic acid|defense response to bacterium, incompatible interaction|membrane|protein ubiquitination|integral component of endoplasmic reticulum membrane|response to freezing|cellular response to salicylic acid stimulus|regulation of defense response to fungus|positive…
VIT_204s0008g03490	1.45619	0	2.91239	#DIV/0!	0.00051798	LOC100244024		PREDICTED: ankyrin repeat-containing protein At5g02620-like isoform X1 [Solanum lycopersicum]
VIT_213s0139g00480	0.970797	0	1.94159	#DIV/0!	0.000676128	LOC100853608	ANN4; Synonyms=ANNAT4; At2g38750; T6A23.5	PREDICTED: annexin D4-like [Vitis vinifera]	GO:0003729,GO:0005509,GO:0005544,GO:0006970,GO:0009408,GO:0009409,GO:0009414,GO:0009506,GO:0009651,GO:0009737	mRNA binding|calcium ion binding|calcium-dependent phospholipid binding|response to osmotic stress|response to heat|response to cold|response to water deprivation|plasmodesma|response to salt stress|response to abscisic acid
VIT_200s0131g00170	0.970797	0	1.94159	#DIV/0!	0.000676128	LOC100267191	ANN4; Synonyms=ANNAT4; At2g38750; T6A23.5	PREDICTED: annexin D4-like isoform X1 [Vitis vinifera]	GO:0003729,GO:0005509,GO:0005544,GO:0006970,GO:0009408,GO:0009409,GO:0009414,GO:0009506,GO:0009651,GO:0009737	mRNA binding|calcium ion binding|calcium-dependent phospholipid binding|response to osmotic stress|response to heat|response to cold|response to water deprivation|plasmodesma|response to salt stress|response to abscisic acid
VIT_212s0034g00140	1.45619	0	2.91239	#DIV/0!	0.00051798	LOC100267003	GT6 {ECO:0000312|EMBL:ABB92748.1}	PREDICTED: anthocyanidin 3-O-glucosyltransferase 2-like [Vitis vinifera]	GO:0008152,GO:0047893,GO:0102360,GO:0102425	metabolic process|flavonol 3-O-glucosyltransferase activity|daphnetin 3-O-glucosyltransferase activity|myricetin 3-O-glucosyltransferase activity
VIT_203s0017g02120	0.970797	0	1.94159	#DIV/0!	0.000676128	LOC100267294	GT6; Synonyms=UGT73A6	PREDICTED: anthocyanidin 3-O-glucosyltransferase 2-like [Vitis vinifera]	GO:0009718,GO:0047213	anthocyanin-containing compound biosynthetic process|anthocyanidin 3-O-glucosyltransferase activity
VIT_216s0022g01970	1.94159	0	3.88319	#DIV/0!	0.000410538	LOC100247997	GT5; Synonyms=UGT73A5	PREDICTED: anthocyanidin 3-O-glucosyltransferase 5-like [Vitis vinifera]	GO:0009718,GO:0047213	anthocyanin-containing compound biosynthetic process|anthocyanidin 3-O-glucosyltransferase activity	path:vvi00940	Phenylpropanoid biosynthesis
VIT_201s0026g01690	1.94159	0	3.88319	#DIV/0!	0.000410538	LOC100251939	WRI1; Synonyms=ASML1; At3g54320; T12E18.10, T12E18.20	PREDICTED: AP2-like ethylene-responsive transcription factor At1g16060 isoform X2 [Vitis vinifera]	GO:0003677,GO:0003700,GO:0005634,GO:0006109,GO:0006110,GO:0006351,GO:0006629,GO:0007275,GO:0008610,GO:0009744,GO:0009873,GO:0019432,GO:1901959	DNA binding|DNA binding transcription factor activity|nucleus|regulation of carbohydrate metabolic process|regulation of glycolytic process|transcription, DNA-templated|lipid metabolic process|multicellular organism development|lipid biosynthetic process|response to sucrose|ethylene-activated signaling pathway|triglyceride biosynthetic process|positive regulation of cutin biosynthetic process
VIT_206s0004g04120	2.91239	0	5.82478	#DIV/0!	0.000269156	LOC100250080	TIP1-1; Synonyms=AQP.1; At2g36830; T1J8.1	PREDICTED: aquaporin TIP1-1 [Vitis vinifera]	GO:0000326,GO:0005773,GO:0005774,GO:0005887,GO:0006833,GO:0009705,GO:0009941,GO:0015204,GO:0015250,GO:0015840,GO:0034220,GO:0042807,GO:0080170	protein storage vacuole|vacuole|vacuolar membrane|integral component of plasma membrane|water transport|plant-type vacuole membrane|chloroplast envelope|urea transmembrane transporter activity|water channel activity|urea transport|ion transmembrane transport|central vacuole|hydrogen peroxide transmembrane transport
VIT_208s0007g07330	1.94159	0	3.88319	#DIV/0!	0.000410538	LOC100248693	AGP13; At4g26320; T25K17.130	PREDICTED: arabinogalactan peptide 13-like [Vitis vinifera]	GO:0005886,GO:0031225	plasma membrane|anchored component of membrane
VIT_205s0020g00950	2.5752	Inf	0	#VALUE!	0.000298328	LOC100251117	RAP; Os05g0137400, LOC_Os05g04630; OJ1127_B08.13	PREDICTED: aspartic proteinase [Vitis vinifera]	GO:0004190,GO:0005773,GO:0006508,GO:0006629,GO:0030163	aspartic-type endopeptidase activity|vacuole|proteolysis|lipid metabolic process|protein catabolic process
VIT_204s0008g07130	11.6496	0	23.2991	#DIV/0!	9.68566e-06	LOC100252630	At5g10770 {ECO:0000312|Araport:AT5G10770}; T30N20_40 {ECO:0000312|EMBL:CAB96832.1}	PREDICTED: aspartic proteinase CDR1-like [Vitis vinifera]	GO:0004190,GO:0005886,GO:0006508,GO:0030163,GO:0031225	aspartic-type endopeptidase activity|plasma membrane|proteolysis|protein catabolic process|anchored component of membrane
VIT_201s0011g02930	4.36858	0	8.73717	#DIV/0!	0.000146239	LOC100256020	APF2 {ECO:0000305}; At1g01300 {ECO:0000312|Araport:AT1G01300}; F6F3.10 {ECO:0000312|EMBL:AAF97328.1}	PREDICTED: aspartic proteinase nepenthesin-1 [Vitis vinifera]	GO:0004190,GO:0006508,GO:0009505,GO:0016020,GO:0030163,GO:0080167	aspartic-type endopeptidase activity|proteolysis|plant-type cell wall|membrane|protein catabolic process|response to karrikin
VIT_218s0001g07340	2.42699	0	4.85398	#DIV/0!	0.000330308	LOC100252287	AED3 {ECO:0000303|PubMed:24755512}; At1g09750 {ECO:0000312|Araport:AT1G09750}; F21M12.13 {ECO:0000312|EMBL:AAB60729.1}	PREDICTED: aspartic proteinase nepenthesin-1 [Vitis vinifera]	GO:0000166,GO:0004190,GO:0005618,GO:0006508,GO:0009505,GO:0009627,GO:0030163,GO:0043067,GO:0048046	nucleotide binding|aspartic-type endopeptidase activity|cell wall|proteolysis|plant-type cell wall|systemic acquired resistance|protein catabolic process|regulation of programmed cell death|apoplast
VIT_206s0080g01160	0.970797	0	1.94159	#DIV/0!	0.000676128	LOC100248461	At4g16563 {ECO:0000312|Araport:AT4G16563}; dl4305c {ECO:0000312|EMBL:CAB10432.1}	PREDICTED: aspartic proteinase nepenthesin-1-like [Vitis vinifera]	GO:0004190,GO:0006508,GO:0009505,GO:0030163	aspartic-type endopeptidase activity|proteolysis|plant-type cell wall|protein catabolic process
VIT_208s0007g02455	0.970797	0	1.94159	#DIV/0!	0.000676128	LOC104880161	At4g16563 {ECO:0000312|Araport:AT4G16563}; dl4305c {ECO:0000312|EMBL:CAB10432.1}	PREDICTED: aspartic proteinase nepenthesin-2-like [Vitis vinifera]	GO:0004190,GO:0006508,GO:0009505,GO:0030163	aspartic-type endopeptidase activity|proteolysis|plant-type cell wall|protein catabolic process
VIT_200s0188g00150	0.970797	0	1.94159	#DIV/0!	0.000676128	LOC100247550	AUXI1 {ECO:0000305}; At4g12780 {ECO:0000312|Araport:AT4G12780}; T20K18.130 {ECO:0000312|EMBL:CAB40995.1}	PREDICTED: auxilin-related protein 1-like [Malus domestica]	GO:0005783,GO:0005794,GO:0005829,GO:0005886,GO:0006898,GO:0031410,GO:0031982	endoplasmic reticulum|Golgi apparatus|cytosol|plasma membrane|receptor-mediated endocytosis|cytoplasmic vesicle|vesicle
VIT_204s0023g00550	1.45619	0	2.91239	#DIV/0!	0.00051798	LOC100240974	SAUR23 {ECO:0000303|PubMed:12036261}; At5g18060 {ECO:0000312|Araport:AT5G18060}; MCM23.16 {ECO:0000312|EMBL:BAB08405.1}	PREDICTED: auxin-induced protein 15A-like [Vitis vinifera]	GO:0005886,GO:0007275,GO:0009734,GO:0040008	plasma membrane|multicellular organism development|auxin-activated signaling pathway|regulation of growth	path:vvi04075	Plant hormone signal transduction
VIT_203s0038g01210	2.42699	0	4.85398	#DIV/0!	0.000330308	LOC100264191	SAUR21 {ECO:0000303|PubMed:12036261}; At5g18030 {ECO:0000312|Araport:AT5G18030}; MCM23.13 {ECO:0000312|EMBL:BAB08402.1}	PREDICTED: auxin-induced protein X15 [Vitis vinifera]	GO:0005886,GO:0007275,GO:0009734,GO:0040008	plasma membrane|multicellular organism development|auxin-activated signaling pathway|regulation of growth	path:vvi04075	Plant hormone signal transduction
VIT_205s0020g04690	6.18049	Inf	0	#VALUE!	6.63152e-05	LOC100254530	IAA14; Synonyms=SLR1; At4g14550; dl3315c, FCAALL.254	PREDICTED: auxin-responsive protein IAA14 [Vitis vinifera]	GO:0003700,GO:0005634,GO:0006351,GO:0009733,GO:0009734,GO:0010102,GO:0045892	DNA binding transcription factor activity|nucleus|transcription, DNA-templated|response to auxin|auxin-activated signaling pathway|lateral root morphogenesis|negative regulation of transcription, DNA-templated	path:vvi04075	Plant hormone signal transduction
VIT_204s0008g00220	1.94159	0	3.88319	#DIV/0!	0.000410538	LOC100247345	IAA26; Synonyms=PAP1; At3g16500; MDC8.13	PREDICTED: auxin-responsive protein IAA2-like [Vitis vinifera]	GO:0003700,GO:0005634,GO:0006351,GO:0009733,GO:0009734	DNA binding transcription factor activity|nucleus|transcription, DNA-templated|response to auxin|auxin-activated signaling pathway	path:vvi04075	Plant hormone signal transduction
VIT_215s0048g02370	3.60529	Inf	0	#VALUE!	0.000191576	LOC100259130	Os03g0120900, LOC_Os03g02900; OJ1705B08.4	PREDICTED: B3 domain-containing transcription factor NGA1-like [Vitis vinifera]	GO:0003677,GO:0005634,GO:0006351,GO:0006355	DNA binding|nucleus|transcription, DNA-templated|regulation of transcription, DNA-templated
VIT_211s0037g01365	0.970797	0	1.94159	#DIV/0!	0.000676128	LOC104880728	VRN1; At3g18990; K13E13.10	PREDICTED: B3 domain-containing transcription factor VRN1-like [Vitis vinifera]	GO:0003677,GO:0005654,GO:0006351,GO:0006355,GO:0009909,GO:0010048,GO:0043565	DNA binding|nucleoplasm|transcription, DNA-templated|regulation of transcription, DNA-templated|regulation of flower development|vernalization response|sequence-specific DNA binding
VIT_214s0083g00700	1.94159	0	3.88319	#DIV/0!	0.000410538	LOC100265244	BZIP43 {ECO:0000303|PubMed:11906833}; At5g38800; K15E6.1	PREDICTED: basic leucine zipper 43 [Vitis vinifera]	GO:0003677,GO:0003700,GO:0005634,GO:0006351	DNA binding|DNA binding transcription factor activity|nucleus|transcription, DNA-templated
VIT_215s0046g02605	2.42699	0	4.85398	#DIV/0!	0.000330308	LOC100255167		PREDICTED: beta-amylase 2, chloroplastic [Vitis vinifera]			path:vvi00500	Starch and sucrose metabolism
VIT_204s0008g01140	8.73717	0	17.4743	#DIV/0!	2.74209e-05	LOC100262911	CWINV1; Synonyms=BFRUCT1; At3g13790; MMM17.26	PREDICTED: beta-fructofuranosidase, insoluble isoenzyme CWINV1 isoform X3 [Vitis vinifera]	GO:0004564,GO:0004575,GO:0005618,GO:0005886,GO:0005975,GO:0009611,GO:0048046,GO:0050832,GO:0080167	beta-fructofuranosidase activity|sucrose alpha-glucosidase activity|cell wall|plasma membrane|carbohydrate metabolic process|response to wounding|apoplast|defense response to fungus|response to karrikin
VIT_200s0220g00180	1.45619	0	2.91239	#DIV/0!	0.00051798	LOC100247688	HEXO3; Synonyms=HEX1; At1g65590; F5I14.13	PREDICTED: beta-hexosaminidase 3-like [Vitis vinifera]	GO:0004563,GO:0005618,GO:0005886,GO:0005975,GO:0009505,GO:0015929,GO:0102148	beta-N-acetylhexosaminidase activity|cell wall|plasma membrane|carbohydrate metabolic process|plant-type cell wall|hexosaminidase activity|N-acetyl-beta-D-galactosaminidase activity	path:vvi00511,path:vvi00520,path:vvi00531,path:vvi00603,path:vvi00604	Other glycan degradation|Amino sugar and nucleotide sugar metabolism|Glycosaminoglycan degradation|Glycosphingolipid biosynthesis - globo and isoglobo series|Glycosphingolipid biosynthesis - ganglio series
VIT_208s0032g00890	2.5752	Inf	0	#VALUE!	0.000298328	LOC100247929	BXL4; At5g64570; MUB3.9	PREDICTED: beta-xylosidase/alpha-L-arabinofuranosidase 2 [Vitis vinifera]	GO:0005618,GO:0009044,GO:0009627,GO:0045493,GO:0048046	cell wall|xylan 1,4-beta-xylosidase activity|systemic acquired resistance|xylan catabolic process|apoplast	path:vvi00520	Amino sugar and nucleotide sugar metabolism
VIT_212s0121g00230	1.94159	0	3.88319	#DIV/0!	0.000410538	LOC100262089	Xyl2 {ECO:0000312|EMBL:ABQ45228.1}	PREDICTED: beta-xylosidase/alpha-L-arabinofuranosidase 2-like [Vitis vinifera]	GO:0005578,GO:0009044,GO:0045493,GO:0046556	proteinaceous extracellular matrix|xylan 1,4-beta-xylosidase activity|xylan catabolic process|alpha-L-arabinofuranosidase activity	path:vvi00520	Amino sugar and nucleotide sugar metabolism
VIT_214s0030g00660	3.60529	Inf	0	#VALUE!	0.000191576	LOC100248678	EMB3004; At3g06350; F24P17.18	PREDICTED: bifunctional 3-dehydroquinate dehydratase/shikimate dehydrogenase, chloroplastic [Vitis vinifera]	GO:0003855,GO:0004764,GO:0009073,GO:0009423,GO:0009507,GO:0009570,GO:0009793,GO:0019632,GO:0050661	3-dehydroquinate dehydratase activity|shikimate 3-dehydrogenase (NADP+) activity|aromatic amino acid family biosynthetic process|chorismate biosynthetic process|chloroplast|chloroplast stroma|embryo development ending in seed dormancy|shikimate metabolic process|NADP binding	path:vvi00400	Phenylalanine, tyrosine and tryptophan biosynthesis
VIT_202s0109g00430	3.39779	0	6.79558	#DIV/0!	0.000219543	LOC100240765	NIT4B	PREDICTED: bifunctional nitrilase/nitrile hydratase NIT4B-like [Vitis vinifera]	GO:0006807,GO:0047427	nitrogen compound metabolic process|cyanoalanine nitrilase activity	path:vvi00460	Cyanoamino acid metabolism
VIT_207s0005g01280	1.45619	0	2.91239	#DIV/0!	0.00051798	LOC100257310	At4g02110; T10M13.12	PREDICTED: BRCT domain-containing protein At4g02110 isoform X2 [Vitis vinifera]			path:vvi03440	Homologous recombination
VIT_215s0048g02480	0.970797	0	1.94159	#DIV/0!	0.000676128	LOC100260786	OMT1; Synonyms=COMT1; At5g54160; K18G13.3	PREDICTED: caffeic acid 3-O-methyltransferase [Vitis vinifera]	GO:0005634,GO:0005737,GO:0005886,GO:0009506,GO:0009809,GO:0017096,GO:0030187,GO:0030744,GO:0030755,GO:0033799,GO:0046983,GO:0047763,GO:0051555,GO:0102822	nucleus|cytoplasm|plasma membrane|plasmodesma|lignin biosynthetic process|acetylserotonin O-methyltransferase activity|melatonin biosynthetic process|luteolin O-methyltransferase activity|quercetin 3-O-methyltransferase activity|myricetin 3'-O-methyltransferase activity|protein dimerization activity|caffeate O-methyltransferase activity|flavonol biosynthetic process|quercetin 3'-O-methyltransfera…	path:vvi00940	Phenylpropanoid biosynthesis
VIT_219s0135g00030	1.94159	0	3.88319	#DIV/0!	0.000410538	LOC100265976	COMT1	PREDICTED: caffeic acid 3-O-methyltransferase-like [Vitis vinifera]	GO:0009809,GO:0046983,GO:0047763	lignin biosynthetic process|protein dimerization activity|caffeate O-methyltransferase activity	path:vvi00940	Phenylpropanoid biosynthesis
VIT_204s0043g00090	0.970797	0	1.94159	#DIV/0!	0.000676128	LOC100262693	ACA2; At4g37640; F19F18.130	PREDICTED: calcium-transporting ATPase 1, chloroplastic-like isoform X2 [Ziziphus jujuba]	GO:0005388,GO:0005516,GO:0005524,GO:0005783,GO:0005789,GO:0005886,GO:0005887,GO:0015085,GO:0016020,GO:0046872,GO:0070588	calcium-transporting ATPase activity|calmodulin binding|ATP binding|endoplasmic reticulum|endoplasmic reticulum membrane|plasma membrane|integral component of plasma membrane|calcium ion transmembrane transporter activity|membrane|metal ion binding|calcium ion transmembrane transport
VIT_200s0179g00280	4.36858	0	8.73717	#DIV/0!	0.000146239	LOC100249330	CML8; Synonyms=CAM8; At4g14640; dl3360w, FCAALL.157	PREDICTED: calmodulin-like protein 8 isoform X1 [Vitis vinifera]	GO:0005509,GO:0005513,GO:0005622,GO:0019722	calcium ion binding|detection of calcium ion|intracellular|calcium-mediated signaling
VIT_201s0146g00010	0.970797	0	1.94159	#DIV/0!	0.000676128	LOC100256319		PREDICTED: calreticulin [Vitis vinifera]	GO:0005509,GO:0005788,GO:0006457,GO:0030246,GO:0051082	calcium ion binding|endoplasmic reticulum lumen|protein folding|carbohydrate binding|unfolded protein binding	path:vvi04141,path:vvi04145	Protein processing in endoplasmic reticulum|Phagosome
VIT_212s0142g00280	1.45619	0	2.91239	#DIV/0!	0.00051798	LOC100253995	cdc45; Synonyms=cdc45l	PREDICTED: cell division control protein 45 homolog [Vitis vinifera]	GO:0003682,GO:0005654,GO:0006270,GO:0007049	chromatin binding|nucleoplasm|DNA replication initiation|cell cycle
VIT_206s0004g06300	0.970797	0	1.94159	#DIV/0!	0.000676128	LOC100245101	CDC6B {ECO:0000303|PubMed:11752380}; At1g07270 {ECO:0000312|Araport:AT1G07270}; F10K1.2 {ECO:0000312|EMBL:AAF82194.1}	PREDICTED: cell division control protein 6 homolog [Vitis vinifera]	GO:0005634,GO:0006270,GO:0007049,GO:0051301	nucleus|DNA replication initiation|cell cycle|cell division
VIT_211s0037g00530	10.8159	Inf	0	#VALUE!	1.16207e-05	LOC100248512	CESA9; Os09g0422500, LOC_Os09g25490; OJ1740_D06.31, OsJ_028258, P0418B08.2	PREDICTED: cellulose synthase A catalytic subunit 7 [UDP-forming] [Vitis vinifera]	GO:0005794,GO:0005886,GO:0009507,GO:0009833,GO:0009834,GO:0010330,GO:0010400,GO:0016021,GO:0016759,GO:0016760,GO:0030244,GO:0046872	Golgi apparatus|plasma membrane|chloroplast|plant-type primary cell wall biogenesis|plant-type secondary cell wall biogenesis|cellulose synthase complex|rhamnogalacturonan I side chain metabolic process|integral component of membrane|cellulose synthase activity|cellulose synthase (UDP-forming) activity|cellulose biosynthetic process|metal ion binding
VIT_203s0038g01460	0.970797	0	1.94159	#DIV/0!	0.000676128	LOC100258906	PKSB {ECO:0000303|PubMed:19043200}; Synonyms=LAP5 {ECO:0000312|EMBL:AEE86428.1}; At4g34850 {ECO:0000312|Araport:AT4G34850}; T11I11.90 {ECO:0000312|EMBL:CAB45446.1}	PREDICTED: chalcone synthase [Vitis vinifera]	GO:0005783,GO:0009813,GO:0010584,GO:0030639,GO:0080110,GO:0090439	endoplasmic reticulum|flavonoid biosynthetic process|pollen exine formation|polyketide biosynthetic process|sporopollenin biosynthetic process|tetraketide alpha-pyrone synthase activity
VIT_205s0094g00320	3.39779	0	6.79558	#DIV/0!	0.000219543	LOC100244031	EP3 {ECO:0000303|PubMed:11525512}; Synonyms=CHIV {ECO:0000303|PubMed:11525512}; At3g54420 {ECO:0000312|EMBL:AEE79228.1}; T12E18.110 {ECO:0000312|EMBL:CAB81807.1}	PREDICTED: chitinase 4-like [Vitis vinifera]	GO:0000272,GO:0004568,GO:0005618,GO:0006032,GO:0006952,GO:0008061,GO:0009611,GO:0009617,GO:0010262,GO:0016998	polysaccharide catabolic process|chitinase activity|cell wall|chitin catabolic process|defense response|chitin binding|response to wounding|response to bacterium|somatic embryogenesis|cell wall macromolecule catabolic process	path:vvi00520	Amino sugar and nucleotide sugar metabolism
VIT_207s0151g00130	1.45619	0	2.91239	#DIV/0!	0.00051798	LOC100243499	CLH1; Synonyms=ATHCOR1, COR1; At1g19670; F6F9.28	PREDICTED: chlorophyllase-1 [Vitis vinifera]	GO:0005773,GO:0015996,GO:0042742,GO:0047746,GO:0050832,GO:0102293	vacuole|chlorophyll catabolic process|defense response to bacterium|chlorophyllase activity|defense response to fungus|pheophytinase b activity	path:vvi00860	Porphyrin and chlorophyll metabolism
VIT_215s0021g02185	3.60529	Inf	0	#VALUE!	0.000191576	LOC100247895	CHR10 {ECO:0000305}; Synonyms=ASG3 {ECO:0000305}; At2g44980 {ECO:0000312|Araport:AT2G44980}	PREDICTED: chromodomain-helicase-DNA-binding protein 1-like isoform X1 [Vitis vinifera]	GO:0003677,GO:0004386,GO:0005524,GO:0005634,GO:0006351,GO:0006355,GO:0016569	DNA binding|helicase activity|ATP binding|nucleus|transcription, DNA-templated|regulation of transcription, DNA-templated|covalent chromatin modification
VIT_213s0019g00920	2.42699	0	4.85398	#DIV/0!	0.000330308	LOC104881141		PREDICTED: CLAVATA3/ESR (CLE)-related protein 46 isoform X1 [Vitis vinifera]
VIT_218s0117g00290	1.94159	0	3.88319	#DIV/0!	0.000410538	LOC100256305	At1g52360; F19K6.16	PREDICTED: coatomer subunit beta'-2-like [Vitis vinifera]	GO:0000139,GO:0005198,GO:0006886,GO:0006888,GO:0006890,GO:0006891,GO:0030126	Golgi membrane|structural molecule activity|intracellular protein transport|ER to Golgi vesicle-mediated transport|retrograde vesicle-mediated transport, Golgi to ER|intra-Golgi vesicle-mediated transport|COPI vesicle coat
VIT_214s0083g01150	3.60529	Inf	0	#VALUE!	0.000191576	LOC100244586	COBL4; At5g15630; F14F8_10	PREDICTED: COBRA-like protein 4 [Vitis vinifera]	GO:0005774,GO:0005886,GO:0009834,GO:0010215,GO:0016049,GO:0031225	vacuolar membrane|plasma membrane|plant-type secondary cell wall biogenesis|cellulose microfibril organization|cell growth|anchored component of membrane
VIT_208s0007g05500	1.45619	0	2.91239	#DIV/0!	0.00051798	LOC100855284	ncapd2; Synonyms=capd2, cnap1, eg7	PREDICTED: condensin complex subunit 1 [Vitis vinifera]	GO:0005634,GO:0005694,GO:0005829,GO:0007076,GO:0051301	nucleus|chromosome|cytosol|mitotic chromosome condensation|cell division
VIT_205s0020g01160	0.970797	0	1.94159	#DIV/0!	0.000676128	LOC100240773	Ncapd3; Synonyms=Kiaa0056	PREDICTED: condensin-2 complex subunit D3 [Vitis vinifera]	GO:0000777,GO:0000793,GO:0000796,GO:0000799,GO:0003682,GO:0005654,GO:0007076,GO:0010032,GO:0031618,GO:0035064,GO:0042393,GO:0042585,GO:0051301,GO:0051307	condensed chromosome kinetochore|condensed chromosome|condensin complex|nuclear condensin complex|chromatin binding|nucleoplasm|mitotic chromosome condensation|meiotic chromosome condensation|nuclear pericentric heterochromatin|methylated histone binding|histone binding|germinal vesicle|cell division|meiotic chromosome separation
VIT_204s0008g05140	1.94159	0	3.88319	#DIV/0!	0.000410538	LOC100261127	TSO1; At3g22780; MWI23.15	PREDICTED: CRC domain-containing protein TSO1-like [Vitis vinifera]	GO:0003700,GO:0005634,GO:0009934,GO:0046872,GO:0048444,GO:0051302	DNA binding transcription factor activity|nucleus|regulation of meristem structural organization|metal ion binding|floral organ morphogenesis|regulation of cell division
VIT_205s0062g00630	4.85398	0	9.70797	#DIV/0!	0.00011977	LOC100258380	UGT75L6; Synonyms=UGT1	PREDICTED: crocetin glucosyltransferase, chloroplastic-like [Vitis vinifera]	GO:0008152,GO:0009507,GO:0016758	metabolic process|chloroplast|transferase activity, transferring hexosyl groups
VIT_206s0004g05590	1.94159	0	3.88319	#DIV/0!	0.000410538	LOC100260464	SBT4.3 {ECO:0000303|PubMed:16193095}; At5g59190 {ECO:0000312|Araport:AT5G59190}; MNC17.10 {ECO:0000312|EMBL:BAB09764.1}	PREDICTED: cucumisin-like [Vitis vinifera]	GO:0004252,GO:0005576,GO:0046686	serine-type endopeptidase activity|extracellular region|response to cadmium ion
VIT_218s0122g00550	1.94159	0	3.88319	#DIV/0!	0.000410538	LOC100254782	CDKB2-2; At1g20930; F9H16.8	PREDICTED: cyclin-dependent kinase B2-1 [Vitis vinifera]	GO:0000082,GO:0000307,GO:0004674,GO:0004693,GO:0005524,GO:0005634,GO:0005737,GO:0007275,GO:0007346,GO:0008284,GO:0008353,GO:0009755,GO:0009934,GO:0010389,GO:0010468,GO:0030332,GO:0046777	G1/S transition of mitotic cell cycle|cyclin-dependent protein kinase holoenzyme complex|protein serine/threonine kinase activity|cyclin-dependent protein serine/threonine kinase activity|ATP binding|nucleus|cytoplasm|multicellular organism development|regulation of mitotic cell cycle|positive regulation of cell proliferation|RNA polymerase II carboxy-terminal domain kinase activity|hormone-media…
VIT_200s0665g00010	0.970797	0	1.94159	#DIV/0!	0.000676128	LOC100253284		PREDICTED: cyclin-dependent kinase C-1 [Ziziphus jujuba]
VIT_214s0030g01520	1.45619	0	2.91239	#DIV/0!	0.00051798	LOC100854639		PREDICTED: cysteine synthase [Vitis vinifera]	GO:0004124,GO:0005737,GO:0006535,GO:0016740	cysteine synthase activity|cytoplasm|cysteine biosynthetic process from serine|transferase activity	path:vvi00270,path:vvi00920	Cysteine and methionine metabolism|Sulfur metabolism
VIT_203s0017g01450	91.2549	0	182.51	#DIV/0!	7.88125e-15	LOC100254685		PREDICTED: cysteine-rich and transmembrane domain-containing protein A [Vitis vinifera]
VIT_200s2659g00010	2.42699	0	4.85398	#DIV/0!	0.000330308	LOC100854754	CRK10; Synonyms=RLK4; At4g23180; F21P8.70	PREDICTED: cysteine-rich receptor-like protein kinase 10 [Vitis vinifera]
VIT_200s0398g00040	1.45619	0	2.91239	#DIV/0!	0.00051798	LOC104877385	CRK15; At4g23230; F21P8.120	PREDICTED: cysteine-rich receptor-like protein kinase 10 [Vitis vinifera]	GO:0004674,GO:0005524,GO:0005886,GO:0006468,GO:0016021	protein serine/threonine kinase activity|ATP binding|plasma membrane|protein phosphorylation|integral component of membrane
VIT_200s0409g00040	1.45619	0	2.91239	#DIV/0!	0.00051798	LOC104877385	At4g03230; F4C21.16	PREDICTED: cysteine-rich receptor-like protein kinase 10 [Vitis vinifera]
VIT_210s0092g00650	0.970797	0	1.94159	#DIV/0!	0.000676128	LOC100259667	CRK25; At4g05200; C17L7.120, C6L9.3	PREDICTED: cysteine-rich receptor-like protein kinase 10 [Vitis vinifera]
VIT_200s0437g00070	11.6496	0	23.2991	#DIV/0!	9.68566e-06	LOC100853934	CRK26; At4g38830; T9A14.110	PREDICTED: cysteine-rich receptor-like protein kinase 10, partial [Vitis vinifera]
VIT_205s0051g00120	3.39779	0	6.79558	#DIV/0!	0.000219543	LOC100852713	B120; At4g21390; F18E5.10, T6K22.120	PREDICTED: cysteine-rich receptor-like protein kinase 19 [Vitis vinifera]
VIT_212s0059g02600	0.970797	0	1.94159	#DIV/0!	0.000676128	LOC100255186	CRRSP38; At3g22060; MZN24.26	PREDICTED: cysteine-rich repeat secretory protein 38-like [Vitis vinifera]	GO:0005576,GO:0005618,GO:0005773,GO:0009737	extracellular region|cell wall|vacuole|response to abscisic acid
VIT_214s0219g00130	2.91239	0	5.82478	#DIV/0!	0.000269156	LOC100245735	At5g40670; MNF13.23	PREDICTED: cystinosin homolog [Vitis vinifera]	GO:0005765,GO:0005774,GO:0015184,GO:0015811,GO:0016021	lysosomal membrane|vacuolar membrane|L-cystine transmembrane transporter activity|L-cystine transport|integral component of membrane
VIT_213s0064g01320	1.45619	0	2.91239	#DIV/0!	0.00051798	LOC100247724	CYP705A5; Synonyms=THAD; At5g47990; MDN11.4	PREDICTED: cytochrome P450 705A5 [Vitis vinifera]	GO:0005506,GO:0005783,GO:0009958,GO:0016020,GO:0016021,GO:0016709,GO:0020037,GO:0044550,GO:0048364,GO:0051554,GO:0080003,GO:0080004	iron ion binding|endoplasmic reticulum|positive gravitropism|membrane|integral component of membrane|oxidoreductase activity, acting on paired donors, with incorporation or reduction of molecular oxygen, NAD(P)H as one donor, and incorporation of one atom of oxygen|heme binding|secondary metabolite biosynthetic process|root development|flavonol metabolic process|thalianol metabolic process|thalia…
VIT_210s0042g01040	4.36858	0	8.73717	#DIV/0!	0.000146239	LOC100263117	CYP714C2; Os12g0119000, LOC_Os12g02640; OsJ_35025	PREDICTED: cytochrome P450 714C2 [Vitis vinifera]	GO:0004497,GO:0005506,GO:0016021,GO:0016705,GO:0020037	monooxygenase activity|iron ion binding|integral component of membrane|oxidoreductase activity, acting on paired donors, with incorporation or reduction of molecular oxygen|heme binding
VIT_217s0000g09570	2.42699	0	4.85398	#DIV/0!	0.000330308	LOC100246781	CYP71A6	PREDICTED: cytochrome P450 71A3-like [Vitis vinifera]	GO:0004497,GO:0005506,GO:0016021,GO:0016705,GO:0020037	monooxygenase activity|iron ion binding|integral component of membrane|oxidoreductase activity, acting on paired donors, with incorporation or reduction of molecular oxygen|heme binding
VIT_208s0007g04100	0.970797	0	1.94159	#DIV/0!	0.000676128	LOC100251201	CYP76A2; Synonyms=CYPEG7	PREDICTED: cytochrome P450 76A1-like [Vitis vinifera]	GO:0004497,GO:0005506,GO:0016705,GO:0020037	monooxygenase activity|iron ion binding|oxidoreductase activity, acting on paired donors, with incorporation or reduction of molecular oxygen|heme binding
VIT_218s0001g11480	1.45619	0	2.91239	#DIV/0!	0.00051798	LOC100262475	CYP82A4	PREDICTED: cytochrome P450 82A1-like [Vitis vinifera]	GO:0005506,GO:0016020,GO:0016709,GO:0020037,GO:0044550	iron ion binding|membrane|oxidoreductase activity, acting on paired donors, with incorporation or reduction of molecular oxygen, NAD(P)H as one donor, and incorporation of one atom of oxygen|heme binding|secondary metabolite biosynthetic process
VIT_207s0031g01680	0.970797	0	1.94159	#DIV/0!	0.000676128	LOC100266173	CYP96A15 {ECO:0000305}; Synonyms=MAH1 {ECO:0000303|PubMed:17905869}; At1g57750 {ECO:0000312|Araport:AT1G57750}; T8L23.21 {ECO:0000312|EMBL:AAG50737.1}	PREDICTED: cytochrome P450 86B1 [Vitis vinifera]	GO:0005506,GO:0005783,GO:0005789,GO:0010025,GO:0016021,GO:0020037,GO:0080133	iron ion binding|endoplasmic reticulum|endoplasmic reticulum membrane|wax biosynthetic process|integral component of membrane|heme binding|midchain alkane hydroxylase activity
VIT_212s0035g00610	3.88319	0	7.76637	#DIV/0!	0.000178859	LOC100252572	CYP82C4; At4g31940; F10N7.250	PREDICTED: cytochrome P450 CYP82D47 [Vitis vinifera]	GO:0004497,GO:0005506,GO:0016020,GO:0016021,GO:0016709,GO:0020037,GO:0044550,GO:0071281	monooxygenase activity|iron ion binding|membrane|integral component of membrane|oxidoreductase activity, acting on paired donors, with incorporation or reduction of molecular oxygen, NAD(P)H as one donor, and incorporation of one atom of oxygen|heme binding|secondary metabolite biosynthetic process|cellular response to iron ion
VIT_218s0001g11490	1.45619	0	2.91239	#DIV/0!	0.00051798	LOC100252330	CYP82A3	PREDICTED: cytochrome P450 CYP82D47-like [Vitis vinifera]	GO:0005506,GO:0016020,GO:0016709,GO:0020037,GO:0044550	iron ion binding|membrane|oxidoreductase activity, acting on paired donors, with incorporation or reduction of molecular oxygen, NAD(P)H as one donor, and incorporation of one atom of oxygen|heme binding|secondary metabolite biosynthetic process
VIT_211s0016g02110	1.94159	0	3.88319	#DIV/0!	0.000410538	LOC100242449	CKX3; At5g56970; MHM17.8	PREDICTED: cytokinin dehydrogenase 3 [Vitis vinifera]	GO:0005773,GO:0005783,GO:0008131,GO:0009823,GO:0016614,GO:0019139,GO:0050660	vacuole|endoplasmic reticulum|primary amine oxidase activity|cytokinin catabolic process|oxidoreductase activity, acting on CH-OH group of donors|cytokinin dehydrogenase activity|flavin adenine dinucleotide binding	path:vvi00908	Zeatin biosynthesis
VIT_216s0050g00480	3.88319	0	7.76637	#DIV/0!	0.000178859	LOC100253152	CYP735A2; At1g67110; F5A8.3	PREDICTED: cytokinin hydroxylase [Vitis vinifera]	GO:0004497,GO:0005506,GO:0009506,GO:0016021,GO:0016705,GO:0020037,GO:0033466	monooxygenase activity|iron ion binding|plasmodesma|integral component of membrane|oxidoreductase activity, acting on paired donors, with incorporation or reduction of molecular oxygen|heme binding|trans-zeatin biosynthetic process
VIT_208s0007g02480	4.63537	Inf	0	#VALUE!	0.000123552	LOC100259707	LOG7; At5g06300; MHF15.18	PREDICTED: cytokinin riboside 5'-monophosphate phosphoribohydrolase LOG7 [Vitis vinifera]	GO:0005634,GO:0005829,GO:0009691,GO:0016787	nucleus|cytosol|cytokinin biosynthetic process|hydrolase activity
VIT_214s0066g00650	0.970797	0	1.94159	#DIV/0!	0.000676128	LOC100249087	dtl-a; Synonyms=cdt2-a	PREDICTED: denticleless protein homolog A [Vitis vinifera]	GO:0000209,GO:0005634,GO:0005694,GO:0005737,GO:0005813,GO:0006260,GO:0006511,GO:0006513,GO:0006974,GO:0009411,GO:0019985,GO:0031464,GO:0031465,GO:0051726,GO:0072425	protein polyubiquitination|nucleus|chromosome|cytoplasm|centrosome|DNA replication|ubiquitin-dependent protein catabolic process|protein monoubiquitination|cellular response to DNA damage stimulus|response to UV|translesion synthesis|Cul4A-RING E3 ubiquitin ligase complex|Cul4B-RING E3 ubiquitin ligase complex|regulation of cell cycle|signal transduction involved in G2 DNA damage checkpoint
VIT_206s0009g02710	4.85398	0	9.70797	#DIV/0!	0.00011977	LOC100253119	DUT; Synonyms=DUT1; At3g46940; T6H20.30	PREDICTED: deoxyuridine 5'-triphosphate nucleotidohydrolase [Vitis vinifera]	GO:0000287,GO:0004170,GO:0005829,GO:0006226,GO:0006281,GO:0042802,GO:0046081	magnesium ion binding|dUTP diphosphatase activity|cytosol|dUMP biosynthetic process|DNA repair|identical protein binding|dUTP catabolic process	path:vvi00240	Pyrimidine metabolism
VIT_212s0178g00170	4.12033	Inf	0	#VALUE!	0.000153634	LOC104880914	DGK6; At4g28130; F26K10.10, T13J8.230	PREDICTED: diacylglycerol kinase 5-like [Vitis vinifera]	GO:0003951,GO:0004143,GO:0005524,GO:0006952,GO:0007205,GO:0009507	NAD+ kinase activity|diacylglycerol kinase activity|ATP binding|defense response|protein kinase C-activating G-protein coupled receptor signaling pathway|chloroplast	path:vvi00561,path:vvi00564,path:vvi04070	Glycerolipid metabolism|Glycerophospholipid metabolism|Phosphatidylinositol signaling system
VIT_200s0317g00090	5.33938	0	10.6788	#DIV/0!	9.85573e-05	LOC104878330	DIR10; Synonyms=ESB1; At2g28670; T8O18.4	PREDICTED: dirigent protein 10-like [Vitis vinifera]	GO:0009809,GO:0010345,GO:0016853,GO:0048046,GO:0048226	lignin biosynthetic process|suberin biosynthetic process|isomerase activity|apoplast|Casparian strip
VIT_208s0007g06910	0.970797	0	1.94159	#DIV/0!	0.000676128	LOC100262442	DIR21; At1g65870; F12P19.3	PREDICTED: dirigent protein 22-like [Vitis vinifera]	GO:0005576,GO:0005618,GO:0016853	extracellular region|cell wall|isomerase activity
VIT_212s0035g01596	3.09025	Inf	0	#VALUE!	0.000239326	LOC104881062	At4g27190; T24A18.140	PREDICTED: disease resistance protein At4g27190-like [Vitis vinifera]			path:vvi04626	Plant-pathogen interaction
VIT_218s0001g06450	2.91239	0	5.82478	#DIV/0!	0.000269156	LOC100244730		PREDICTED: disease resistance protein RPS4-like [Vitis vinifera]
VIT_205s0102g01068	2.91239	0	5.82478	#DIV/0!	0.000269156	LOC100852910	RPP8; Synonyms=HRT; At5g43470; MWF20.19	PREDICTED: disease resistance RPP8-like protein 3 [Vitis vinifera]
VIT_200s0229g00200	0.970797	0	1.94159	#DIV/0!	0.000676128	LOC100254854	MSH4; At4g17380; dl4725w, FCAALL.423	PREDICTED: DNA mismatch repair protein MSH4, partial [Vitis vinifera]	GO:0000794,GO:0000795,GO:0005524,GO:0006298,GO:0007129,GO:0008094,GO:0009506,GO:0010777,GO:0030983,GO:0043073,GO:0045143,GO:0051026	condensed nuclear chromosome|synaptonemal complex|ATP binding|mismatch repair|synapsis|DNA-dependent ATPase activity|plasmodesma|meiotic mismatch repair involved in reciprocal meiotic recombination|mismatched DNA binding|germ cell nucleus|homologous chromosome segregation|chiasma assembly
VIT_211s0052g00940	4.36858	0	8.73717	#DIV/0!	0.000146239	LOC100251380	XRCC3; At5g57450; MUA2.3	PREDICTED: DNA repair protein XRCC3 homolog [Vitis vinifera]	GO:0000150,GO:0000400,GO:0000707,GO:0003690,GO:0003697,GO:0005524,GO:0005657,GO:0006302,GO:0006312,GO:0007131,GO:0008094,GO:0010212,GO:0033063,GO:0042148,GO:0045003,GO:0051321	recombinase activity|four-way junction DNA binding|meiotic DNA recombinase assembly|double-stranded DNA binding|single-stranded DNA binding|ATP binding|replication fork|double-strand break repair|mitotic recombination|reciprocal meiotic recombination|DNA-dependent ATPase activity|response to ionizing radiation|Rad51B-Rad51C-Rad51D-XRCC2 complex|strand invasion|double-strand break repair via synth…	path:vvi03440	Homologous recombination
VIT_205s0077g00120	5.33938	0	10.6788	#DIV/0!	9.85573e-05	LOC100255097	Gins4; Synonyms=Sld5	PREDICTED: DNA replication complex GINS protein SLD5-like [Vitis vinifera]	GO:0000727,GO:0000811,GO:0001833,GO:0005634,GO:0005737,GO:0006270,GO:0031298,GO:0032508	double-strand break repair via break-induced replication|GINS complex|inner cell mass cell proliferation|nucleus|cytoplasm|DNA replication initiation|replication fork protection complex|DNA duplex unwinding
VIT_210s0003g00030	6.31018	0	12.6204	#DIV/0!	6.78751e-05	LOC100246919	DOF3.5; At3g52440; F22O6_180	PREDICTED: dof zinc finger protein DOF5.7 [Vitis vinifera]	GO:0003677,GO:0003700,GO:0005634,GO:0006351,GO:0006355,GO:0046872	DNA binding|DNA binding transcription factor activity|nucleus|transcription, DNA-templated|regulation of transcription, DNA-templated|metal ion binding
VIT_211s0016g03770	2.42699	0	4.85398	#DIV/0!	0.000330308	LOC100245613	DYNLL1; Synonyms=DNCL1; QflA-14782, QtsA-15114	PREDICTED: dynein light chain 1, cytoplasmic [Vitis vinifera]	GO:0000776,GO:0003774,GO:0005634,GO:0005739,GO:0005868,GO:0005874,GO:0006351,GO:0006355,GO:0006915,GO:0007017,GO:0072686	kinetochore|motor activity|nucleus|mitochondrion|cytoplasmic dynein complex|microtubule|transcription, DNA-templated|regulation of transcription, DNA-templated|apoptotic process|microtubule-based process|mitotic spindle
VIT_213s0064g01030	2.91239	0	5.82478	#DIV/0!	0.000269156	LOC100253394	BB; Synonyms=EOD1; At3g63530; TEL3S.1	PREDICTED: E3 ubiquitin ligase BIG BROTHER [Vitis vinifera]	GO:0004842,GO:0008285,GO:0016567,GO:0031624,GO:0043161,GO:0046621,GO:0046872,GO:0048437,GO:0051865,GO:0061630,GO:1900057	ubiquitin-protein transferase activity|negative regulation of cell proliferation|protein ubiquitination|ubiquitin conjugating enzyme binding|proteasome-mediated ubiquitin-dependent protein catabolic process|negative regulation of organ growth|metal ion binding|floral organ development|protein autoubiquitination|ubiquitin protein ligase activity|positive regulation of leaf senescence
VIT_208s0105g00190	1.94159	0	3.88319	#DIV/0!	0.000410538	LOC100250551	PUB23; At2g35930; F11F19.16	PREDICTED: E3 ubiquitin-protein ligase PUB23-like [Vitis vinifera]	GO:0004842,GO:0005829,GO:0006952,GO:0009414,GO:0010200,GO:0016567,GO:0051865	ubiquitin-protein transferase activity|cytosol|defense response|response to water deprivation|response to chitin|protein ubiquitination|protein autoubiquitination
VIT_204s0008g04600	4.12033	Inf	0	#VALUE!	0.000153634	LOC104879013	CjBAp12	PREDICTED: EG45-like domain containing protein [Vitis vinifera]	GO:0005576	extracellular region
VIT_208s0007g00430	25.2407	0	50.4814	#DIV/0!	1.31104e-07	LOC100263049	ERG1; Os01g0841700, LOC_Os01g62430; OsJ_04036 {ECO:0000312|EMBL:EEE55652.1}, P0406G08	PREDICTED: elicitor-responsive protein 1-like isoform X2 [Vitis vinifera]	GO:0005544,GO:0005737,GO:0005886,GO:0006952	calcium-dependent phospholipid binding|cytoplasm|plasma membrane|defense response
VIT_212s0059g01740	1.45619	0	2.91239	#DIV/0!	0.00051798	LOC100267122	elmoA; DDB_G0278051	PREDICTED: ELMO domain-containing protein A isoform X2 [Vitis vinifera]	GO:0005737,GO:0030587,GO:0030837,GO:0045159,GO:0048870,GO:0050764	cytoplasm|sorocarp development|negative regulation of actin filament polymerization|myosin II binding|cell motility|regulation of phagocytosis
VIT_204s0023g00910	1.94159	0	3.88319	#DIV/0!	0.000410538	LOC100258190		PREDICTED: endoribonuclease Dicer homolog 2 isoform X1 [Vitis vinifera]
VIT_207s0005g03260	8.73717	0	17.4743	#DIV/0!	2.74209e-05	LOC100241302	ERF1B; Synonyms=ERF092, ERF1; At3g23240; K14B15.15	PREDICTED: ethylene-responsive transcription factor 1B [Vitis vinifera]	GO:0003677,GO:0003700,GO:0005634,GO:0006351,GO:0006952,GO:0009867,GO:0009873	DNA binding|DNA binding transcription factor activity|nucleus|transcription, DNA-templated|defense response|jasmonic acid mediated signaling pathway|ethylene-activated signaling pathway	path:vvi04016,path:vvi04075	MAPK signaling pathway - plant|Plant hormone signal transduction
VIT_216s0013g01090	3.39779	0	6.79558	#DIV/0!	0.000219543	LOC100261410	ERF5; Synonyms=ERF-4, ERF4	PREDICTED: ethylene-responsive transcription factor 5-like [Vitis vinifera]	GO:0003677,GO:0003700,GO:0005634,GO:0006351,GO:0006952,GO:0009873	DNA binding|DNA binding transcription factor activity|nucleus|transcription, DNA-templated|defense response|ethylene-activated signaling pathway
VIT_211s0016g00670	2.91239	0	5.82478	#DIV/0!	0.000269156	LOC100245800	ERF016; At5g21960; T6G21.22	PREDICTED: ethylene-responsive transcription factor ERF016 [Vitis vinifera]	GO:0003677,GO:0003700,GO:0005634,GO:0006351,GO:0009873	DNA binding|DNA binding transcription factor activity|nucleus|transcription, DNA-templated|ethylene-activated signaling pathway
VIT_211s0016g00660	4.36858	0	8.73717	#DIV/0!	0.000146239	LOC100247370	ERF017; At1g19210; T29M8.8	PREDICTED: ethylene-responsive transcription factor ERF017-like [Vitis vinifera]	GO:0003677,GO:0003700,GO:0005634,GO:0006351,GO:0009873	DNA binding|DNA binding transcription factor activity|nucleus|transcription, DNA-templated|ethylene-activated signaling pathway
VIT_210s0003g00590	1.94159	0	3.88319	#DIV/0!	0.000410538	LOC100241795	ERF091; At4g18450; F28J12.110	PREDICTED: ethylene-responsive transcription factor ERF091 [Vitis vinifera]	GO:0003677,GO:0003700,GO:0005634,GO:0006351,GO:0009873,GO:0010200	DNA binding|DNA binding transcription factor activity|nucleus|transcription, DNA-templated|ethylene-activated signaling pathway|response to chitin
VIT_207s0005g03220	7.28097	0	14.5619	#DIV/0!	4.70467e-05	LOC100258333	ERF098; At3g23230; K14B15.14	PREDICTED: ethylene-responsive transcription factor ERF098-like [Vitis vinifera]	GO:0003677,GO:0003700,GO:0005634,GO:0006351,GO:0009873,GO:0010200	DNA binding|DNA binding transcription factor activity|nucleus|transcription, DNA-templated|ethylene-activated signaling pathway|response to chitin
VIT_207s0005g03210	6.31018	0	12.6204	#DIV/0!	6.78751e-05	LOC100263477	ERF098; At3g23230; K14B15.14	PREDICTED: ethylene-responsive transcription factor ERF098-like [Vitis vinifera]	GO:0003677,GO:0003700,GO:0005634,GO:0006351,GO:0009873,GO:0010200	DNA binding|DNA binding transcription factor activity|nucleus|transcription, DNA-templated|ethylene-activated signaling pathway|response to chitin
VIT_207s0005g03200	1.94159	0	3.88319	#DIV/0!	0.000410538	LOC100241203	ERF095; At3g23220; K14B15.13	PREDICTED: ethylene-responsive transcription factor ERF098-like [Vitis vinifera]	GO:0003677,GO:0003700,GO:0005634,GO:0006351,GO:0009873	DNA binding|DNA binding transcription factor activity|nucleus|transcription, DNA-templated|ethylene-activated signaling pathway
VIT_208s0007g07250	2.42699	0	4.85398	#DIV/0!	0.000330308	LOC100265914	RAP2-11; Synonyms=ERF002; At5g19790; T29J13.210	PREDICTED: ethylene-responsive transcription factor RAP2-11 [Vitis vinifera]	GO:0000302,GO:0003700,GO:0005634,GO:0006351,GO:0009723,GO:0009873,GO:0035865,GO:0043565,GO:0048528	response to reactive oxygen species|DNA binding transcription factor activity|nucleus|transcription, DNA-templated|response to ethylene|ethylene-activated signaling pathway|cellular response to potassium ion|sequence-specific DNA binding|post-embryonic root development
VIT_208s0040g03180	1.45619	0	2.91239	#DIV/0!	0.00051798	LOC100244807	RAP2-7; Synonyms=TOE1; At2g28550; T17D12.11	PREDICTED: ethylene-responsive transcription factor RAP2-7 [Vitis vinifera]	GO:0003677,GO:0003700,GO:0005634,GO:0006351,GO:0007275,GO:0009873	DNA binding|DNA binding transcription factor activity|nucleus|transcription, DNA-templated|multicellular organism development|ethylene-activated signaling pathway
VIT_200s0317g00140	9.70797	0	19.4159	#DIV/0!	1.92695e-05	LOC100241639		PREDICTED: exocyst complex component EXO70B1-like [Vitis vinifera]	GO:0000145,GO:0002237,GO:0005634,GO:0005829,GO:0006887,GO:0006952,GO:0009617,GO:0009620,GO:0012505,GO:0016020,GO:0031982,GO:0045335,GO:1900426	exocyst|response to molecule of bacterial origin|nucleus|cytosol|exocytosis|defense response|response to bacterium|response to fungus|endomembrane system|membrane|vesicle|phagocytic vesicle|positive regulation of defense response to bacterium
VIT_219s0014g02910	1.45619	0	2.91239	#DIV/0!	0.00051798	LOC100260630	EXPA12; Synonyms=EXP12; At3g15370; MJK13.3	PREDICTED: expansin-A12 [Vitis vinifera]
VIT_203s0038g04060	3.88319	0	7.76637	#DIV/0!	0.000178859	LOC100255490	EXPA20; Synonyms=EXP20; At4g38210; F20D10.330	PREDICTED: expansin-A20 [Vitis vinifera]
VIT_214s0006g02890	2.42699	0	4.85398	#DIV/0!	0.000330308	LOC100256683	SYT4; Synonyms=SYTD; At5g11100; T5K6.90	PREDICTED: extended synaptotagmin-1-like [Vitis vinifera]	GO:0006869,GO:0008289,GO:0016021,GO:0046872	lipid transport|lipid binding|integral component of membrane|metal ion binding
VIT_206s0080g00120	1.45619	0	2.91239	#DIV/0!	0.00051798	LOC100259719	FAR3; Synonyms=CER4; At4g33790; T16L1.280	PREDICTED: fatty acyl-CoA reductase 3 [Vitis vinifera]	GO:0005783,GO:0006629,GO:0010025,GO:0010345,GO:0035336,GO:0080019,GO:0102965	endoplasmic reticulum|lipid metabolic process|wax biosynthetic process|suberin biosynthetic process|long-chain fatty-acyl-CoA metabolic process|fatty-acyl-CoA reductase (alcohol-forming) activity|alcohol-forming fatty acyl-CoA reductase activity	path:vvi00073,path:vvi04146	Cutin, suberine and wax biosynthesis|Peroxisome
VIT_200s0250g00090	4.36858	0	8.73717	#DIV/0!	0.000146239	LOC100252986	DLO1 {ECO:0000303|PubMed:25376907}; Synonyms=SAG108 {ECO:0000303|PubMed:23959884}; At4g10500 {ECO:0000312|Araport:AT4G10500}; F3H7.16 {ECO:0000312|EMBL:AAD03425.1}, F7L13.80 {ECO:0000312|EMBL:CAB40043.1}	PREDICTED: feruloyl CoA ortho-hydroxylase 2 [Vitis vinifera]	GO:0002229,GO:0002239,GO:0009617,GO:0009620,GO:0009751,GO:0010150,GO:0046244,GO:0046872,GO:0051213	defense response to oomycetes|response to oomycetes|response to bacterium|response to fungus|response to salicylic acid|leaf senescence|salicylic acid catabolic process|metal ion binding|dioxygenase activity
VIT_203s0063g01210	3.88319	0	7.76637	#DIV/0!	0.000178859	LOC100248570	At5g05600 {ECO:0000312|Araport:AT5G05600}; MOP10.14 {ECO:0000312|EMBL:BAB11549.1}	PREDICTED: feruloyl CoA ortho-hydroxylase 2 [Vitis vinifera]	GO:0005829,GO:0009813,GO:0046872,GO:0051213,GO:0080167,GO:0097237,GO:0120091,GO:2000022	cytosol|flavonoid biosynthetic process|metal ion binding|dioxygenase activity|response to karrikin|cellular response to toxic substance|jasmonic acid hydrolase|regulation of jasmonic acid mediated signaling pathway
VIT_204s0023g03220	0.970797	0	1.94159	#DIV/0!	0.000676128	LOC100247095	FPP4; At1g19835; F6F9.12	PREDICTED: filament-like plant protein 4 [Vitis vinifera]	GO:0005886,GO:0008017,GO:0010090,GO:0046785	plasma membrane|microtubule binding|trichome morphogenesis|microtubule polymerization
VIT_202s0154g00160	6.31018	0	12.6204	#DIV/0!	6.78751e-05	LOC100852547	At1g62600; T3P18.16	PREDICTED: flavin-containing monooxygenase FMO GS-OX-like 3 [Vitis vinifera]	GO:0004497,GO:0004499,GO:0005773,GO:0050660,GO:0050661,GO:0055114	monooxygenase activity|N,N-dimethylaniline monooxygenase activity|vacuole|flavin adenine dinucleotide binding|NADP binding|oxidation-reduction process
VIT_217s0000g06790	2.91239	0	5.82478	#DIV/0!	0.000269156	LOC100253651	At5g07800; MXM12.4	PREDICTED: flavin-containing monooxygenase FMO GS-OX-like 9 [Vitis vinifera]	GO:0004497,GO:0004499,GO:0050660,GO:0050661,GO:0055114	monooxygenase activity|N,N-dimethylaniline monooxygenase activity|flavin adenine dinucleotide binding|NADP binding|oxidation-reduction process
VIT_211s0016g01020	2.5752	Inf	0	#VALUE!	0.000298328	LOC100254375	CYP75B2; Synonyms=HT1	PREDICTED: flavonoid 3'-monooxygenase [Vitis vinifera]	GO:0005506,GO:0005789,GO:0009813,GO:0016021,GO:0016711,GO:0020037	iron ion binding|endoplasmic reticulum membrane|flavonoid biosynthetic process|integral component of membrane|flavonoid 3'-monooxygenase activity|heme binding
VIT_214s0108g00290	1.94159	0	3.88319	#DIV/0!	0.000410538	LOC100249203	FH4; At1g24150; F3I6.8	PREDICTED: formin-like protein 4 isoform X2 [Vitis vinifera]	GO:0005886,GO:0016021	plasma membrane|integral component of membrane
VIT_217s0000g07570	2.42699	0	4.85398	#DIV/0!	0.000330308	LOC100255242	FH8; At1g70140; F20P5.14	PREDICTED: formin-like protein 8 [Vitis vinifera]	GO:0003779,GO:0005522,GO:0005886,GO:0005911,GO:0009932,GO:0016021,GO:0045010,GO:0051015	actin binding|profilin binding|plasma membrane|cell-cell junction|cell tip growth|integral component of membrane|actin nucleation|actin filament binding
VIT_208s0040g00930	0.970797	0	1.94159	#DIV/0!	0.000676128	LOC100261859		PREDICTED: G2/mitotic-specific cyclin S13-7 [Vitis vinifera]	GO:0005634,GO:0007049,GO:0051301	nucleus|cell cycle|cell division
VIT_213s0073g00570	3.09025	Inf	0	#VALUE!	0.000239326	LOC100267672	CYCB2-4; At1g76310; F15M4.19, T23E18.24	PREDICTED: G2/mitotic-specific cyclin-2 isoform X2 [Vitis vinifera]	GO:0005634,GO:0007049,GO:0051301	nucleus|cell cycle|cell division
VIT_214s0006g01370	0.970797	0	1.94159	#DIV/0!	0.000676128	LOC100262099	VTC2; At4g26850; F10M23.190	PREDICTED: GDP-L-galactose phosphorylase 1-like isoform X1 [Vitis vinifera]	GO:0000166,GO:0005085,GO:0005634,GO:0005737,GO:0006006,GO:0008928,GO:0009408,GO:0009753,GO:0010471,GO:0010472,GO:0010473,GO:0010474,GO:0010475,GO:0016787,GO:0019853,GO:0042742,GO:0052544,GO:0080046,GO:0080047,GO:0080048	nucleotide binding|guanyl-nucleotide exchange factor activity|nucleus|cytoplasm|glucose metabolic process|mannose-1-phosphate guanylyltransferase (GDP) activity|response to heat|response to jasmonic acid|GDP-galactose:mannose-1-phosphate guanylyltransferase activity|GDP-galactose:glucose-1-phosphate guanylyltransferase activity|GDP-galactose:myoinositol-1-phosphate guanylyltransferase activity|gl…	path:vvi00053	Ascorbate and aldarate metabolism
VIT_209s0002g00510	4.36858	0	8.73717	#DIV/0!	0.000146239	LOC100242873	GLIP1 {ECO:0000303|PubMed:16126835}; At5g40990 {ECO:0000312|Araport:AT5G40990}; MEE6.6 {ECO:0000312|EMBL:BAB09701.1}	PREDICTED: GDSL esterase/lipase 1 [Vitis vinifera]	GO:0005615,GO:0005622,GO:0009620,GO:0009627,GO:0009751,GO:0009817,GO:0009866,GO:0009871,GO:0016042,GO:0016298,GO:0042742,GO:0050832	extracellular space|intracellular|response to fungus|systemic acquired resistance|response to salicylic acid|defense response to fungus, incompatible interaction|induced systemic resistance, ethylene mediated signaling pathway|jasmonic acid and ethylene-dependent systemic resistance, ethylene mediated signaling pathway|lipid catabolic process|lipase activity|defense response to bacterium|defense …
VIT_202s0025g01620	2.5752	Inf	0	#VALUE!	0.000298328	LOC100244404	GLIP7; At5g15720; F14F8.100	PREDICTED: GDSL esterase/lipase 7 [Vitis vinifera]	GO:0005576,GO:0016042,GO:0016298	extracellular region|lipid catabolic process|lipase activity
VIT_203s0038g03580	0.970797	0	1.94159	#DIV/0!	0.000676128	LOC100253848	At5g55050; K13P22.5	PREDICTED: GDSL esterase/lipase At5g55050-like [Vitis vinifera]	GO:0005576,GO:0016042,GO:0016298	extracellular region|lipid catabolic process|lipase activity
VIT_218s0001g14760	4.63537	Inf	0	#VALUE!	0.000123552	LOC100257502	EXL3; At1g75900; T4O12.13	PREDICTED: GDSL esterase/lipase EXL3 [Vitis vinifera]	GO:0005576,GO:0016042,GO:0016298	extracellular region|lipid catabolic process|lipase activity
VIT_210s0071g00355	0.970797	0	1.94159	#DIV/0!	0.000676128	LOC100852453	At5g08350; F8L15_80	PREDICTED: GEM-like protein 4 isoform X2 [Vitis vinifera]
VIT_215s0048g01530	6.79558	0	13.5912	#DIV/0!	5.64791e-05	LOC100252376	CYP76B10; Synonyms=G10H	PREDICTED: geraniol 8-hydroxylase-like [Vitis vinifera]	GO:0005506,GO:0005789,GO:0016021,GO:0016099,GO:0016709,GO:0020037,GO:0102811	iron ion binding|endoplasmic reticulum membrane|integral component of membrane|monoterpenoid biosynthetic process|oxidoreductase activity, acting on paired donors, with incorporation or reduction of molecular oxygen, NAD(P)H as one donor, and incorporation of one atom of oxygen|heme binding|geraniol 10-hydroxylase activity
VIT_215s0048g01550	1.94159	0	3.88319	#DIV/0!	0.000410538	LOC104877399	CYP76B6; Synonyms=G10H	PREDICTED: geraniol 8-hydroxylase-like [Vitis vinifera]	GO:0005506,GO:0005789,GO:0016021,GO:0016099,GO:0016709,GO:0020037,GO:0102811	iron ion binding|endoplasmic reticulum membrane|integral component of membrane|monoterpenoid biosynthetic process|oxidoreductase activity, acting on paired donors, with incorporation or reduction of molecular oxygen, NAD(P)H as one donor, and incorporation of one atom of oxygen|heme binding|geraniol 10-hydroxylase activity
VIT_206s0004g06790	3.39779	0	6.79558	#DIV/0!	0.000219543	LOC100258725	GA2OX8; At4g21200; F7J7.140	PREDICTED: gibberellin 2-beta-dioxygenase 8 [Vitis vinifera]	GO:0009685,GO:0009686,GO:0046872,GO:0052635	gibberellin metabolic process|gibberellin biosynthetic process|metal ion binding|C-20 gibberellin 2-beta-dioxygenase activity
VIT_219s0014g00090	1.45619	0	2.91239	#DIV/0!	0.00051798	LOC100257244	OLE9	PREDICTED: glucan endo-1,3-beta-D-glucosidase isoform X2 [Vitis vinifera]	GO:0005576,GO:0006076,GO:0042803,GO:0042973	extracellular region|(1->3)-beta-D-glucan catabolic process|protein homodimerization activity|glucan endo-1,3-beta-D-glucosidase activity
VIT_218s0122g00980	1.45619	0	2.91239	#DIV/0!	0.00051798	LOC100252971	At4g29360; F17A13.180	PREDICTED: glucan endo-1,3-beta-glucosidase 12 [Vitis vinifera]	GO:0004553,GO:0005576,GO:0005618,GO:0005975,GO:0006952,GO:0030247,GO:0031225,GO:0042973,GO:0046658,GO:0071555	hydrolase activity, hydrolyzing O-glycosyl compounds|extracellular region|cell wall|carbohydrate metabolic process|defense response|polysaccharide binding|anchored component of membrane|glucan endo-1,3-beta-D-glucosidase activity|anchored component of plasma membrane|cell wall organization
VIT_209s0002g06880	3.09025	Inf	0	#VALUE!	0.000239326	LOC100252579	At2g27500; F10A12.18	PREDICTED: glucan endo-1,3-beta-glucosidase 14 isoform X2 [Vitis vinifera]	GO:0004553,GO:0005576,GO:0005618,GO:0005634,GO:0005737,GO:0005975,GO:0006952,GO:0030247,GO:0042973,GO:0046658,GO:0071555	hydrolase activity, hydrolyzing O-glycosyl compounds|extracellular region|cell wall|nucleus|cytoplasm|carbohydrate metabolic process|defense response|polysaccharide binding|glucan endo-1,3-beta-D-glucosidase activity|anchored component of plasma membrane|cell wall organization
VIT_205s0020g02880	0.970797	0	1.94159	#DIV/0!	0.000676128	LOC100263079	ADG2; Synonyms=APL1; At5g19220; T24G5.120	PREDICTED: glucose-1-phosphate adenylyltransferase large subunit 3, chloroplastic/amyloplastic [Vitis vinifera]	GO:0005524,GO:0005978,GO:0008878,GO:0009507,GO:0009570,GO:0009941,GO:0019252	ATP binding|glycogen biosynthetic process|glucose-1-phosphate adenylyltransferase activity|chloroplast|chloroplast stroma|chloroplast envelope|starch biosynthetic process	path:vvi00500,path:vvi00520	Starch and sucrose metabolism|Amino sugar and nucleotide sugar metabolism
VIT_201s0011g01890	2.5752	Inf	0	#VALUE!	0.000298328	LOC100245685	yqjG; b3102, JW3073	PREDICTED: glutathione S-transferase omega-like 2 [Vitis vinifera]	GO:0004364,GO:0005737,GO:0016491	glutathione transferase activity|cytoplasm|oxidoreductase activity
VIT_201s0026g02370	1.94159	0	3.88319	#DIV/0!	0.000410538	LOC100260235	GSTU10; At1g74590; F1M20.27	PREDICTED: glutathione S-transferase U10-like [Vitis vinifera]	GO:0004364,GO:0005737,GO:0005829,GO:0006749,GO:0009407	glutathione transferase activity|cytoplasm|cytosol|glutathione metabolic process|toxin catabolic process	path:vvi00480	Glutathione metabolism
VIT_208s0007g01410	0.970797	0	1.94159	#DIV/0!	0.000676128	LOC100242547	GSTU8; At3g09270; F3L24.14	PREDICTED: glutathione S-transferase U8 [Vitis vinifera]	GO:0004364,GO:0005737,GO:0005829,GO:0006749,GO:0009407,GO:0046686	glutathione transferase activity|cytoplasm|cytosol|glutathione metabolic process|toxin catabolic process|response to cadmium ion	path:vvi00480	Glutathione metabolism
VIT_217s0000g06110	5.82478	0	11.6496	#DIV/0!	8.16361e-05	LOC100260496	GSTU9; Synonyms=GST14, GST14B; At5g62480; K19B1.9	PREDICTED: glutathione S-transferase U9-like [Vitis vinifera]	GO:0004364,GO:0005737,GO:0005829,GO:0006749,GO:0009407	glutathione transferase activity|cytoplasm|cytosol|glutathione metabolic process|toxin catabolic process	path:vvi00480	Glutathione metabolism
VIT_212s0034g01910	4.36858	0	8.73717	#DIV/0!	0.000146239	LOC100254961	GLUA3; Synonyms=GLUA-3, GT22, GT3; Os03g0427300, LOC_Os03g31360; OSJNBa0083F15.19	PREDICTED: glutelin type-A 3 [Vitis vinifera]	GO:0045735	nutrient reservoir activity
VIT_200s1614g00010	1.45619	0	2.91239	#DIV/0!	0.00051798	LOC100253347	LRK10 {ECO:0000312|EMBL:AAC49629.1}	PREDICTED: glycerophosphodiester phosphodiesterase protein kinase domain-containing GDPDL2-like [Vitis vinifera]	GO:0004674,GO:0005524,GO:0005886,GO:0016021	protein serine/threonine kinase activity|ATP binding|plasma membrane|integral component of membrane
VIT_216s0148g00260	0.970797	0	1.94159	#DIV/0!	0.000676128	LOC100250243	LRK10 {ECO:0000312|EMBL:AAC49629.1}	PREDICTED: glycerophosphodiester phosphodiesterase protein kinase domain-containing GDPDL2-like [Vitis vinifera]	GO:0004674,GO:0005524,GO:0005886,GO:0016021	protein serine/threonine kinase activity|ATP binding|plasma membrane|integral component of membrane
VIT_216s0148g00420	0.970797	0	1.94159	#DIV/0!	0.000676128	LOC100248236		PREDICTED: glycerophosphodiester phosphodiesterase protein kinase domain-containing GDPDL2-like [Vitis vinifera]
VIT_200s0294g00060	6.69553	Inf	0	#VALUE!	5.43219e-05	LOC100243119	ATL21A; At2g46495; F11C10, F13A10	PREDICTED: glycerophosphodiester phosphodiesterase protein kinase domain-containing GDPDL2-like [Vitis vinifera]	GO:0016021,GO:0030247,GO:0043161,GO:0046872,GO:0061630	integral component of membrane|polysaccharide binding|proteasome-mediated ubiquitin-dependent protein catabolic process|metal ion binding|ubiquitin protein ligase activity
VIT_216s0148g00030	1.45619	0	2.91239	#DIV/0!	0.00051798	LOC100242248	LRK10 {ECO:0000312|EMBL:AAC49629.1}	PREDICTED: glycerophosphodiester phosphodiesterase protein kinase domain-containing GDPDL2-like isoform X2 [Vitis vinifera]	GO:0004674,GO:0005524,GO:0005886,GO:0016021	protein serine/threonine kinase activity|ATP binding|plasma membrane|integral component of membrane
VIT_212s0059g01050	2.91239	0	5.82478	#DIV/0!	0.000269156	LOC100256762		PREDICTED: glycine-rich protein DOT1-like [Vitis vinifera]
VIT_200s0494g00010	1.45619	0	2.91239	#DIV/0!	0.00051798	LOC100853530	GRF1; At2g22840; T20K9.5	PREDICTED: growth-regulating factor 1-like [Vitis vinifera]	GO:0005524,GO:0005634,GO:0006351,GO:0006355,GO:0009624,GO:0019760,GO:0043565,GO:0048364,GO:0061062	ATP binding|nucleus|transcription, DNA-templated|regulation of transcription, DNA-templated|response to nematode|glucosinolate metabolic process|sequence-specific DNA binding|root development|regulation of nematode larval development
VIT_216s0039g01870	22.8137	0	45.6274	#DIV/0!	2.7e-07	LOC100244326	LRK10 {ECO:0000312|EMBL:AAC49629.1}	PREDICTED: G-type lectin S-receptor-like serine/threonine-protein kinase At1g34300 [Vitis vinifera]	GO:0004674,GO:0005524,GO:0005886,GO:0016021	protein serine/threonine kinase activity|ATP binding|plasma membrane|integral component of membrane
VIT_204s0023g02775	1.45619	0	2.91239	#DIV/0!	0.00051798		LRK10 {ECO:0000312|EMBL:AAC49629.1}	PREDICTED: G-type lectin S-receptor-like serine/threonine-protein kinase At1g34300 isoform X1 [Pyrus x bretschneideri]	GO:0004674,GO:0005524,GO:0005886,GO:0016021	protein serine/threonine kinase activity|ATP binding|plasma membrane|integral component of membrane
VIT_219s0014g04173	2.42699	0	4.85398	#DIV/0!	0.000330308	LOC100260654	At4g27290; M4I22.100	PREDICTED: G-type lectin S-receptor-like serine/threonine-protein kinase At4g27290 isoform X1 [Vitis vinifera]
VIT_219s0014g04180	4.12033	Inf	0	#VALUE!	0.000153634	LOC100260654	SD11; At4g27300; M4I22.110	PREDICTED: G-type lectin S-receptor-like serine/threonine-protein kinase At4g27290 isoform X1 [Vitis vinifera]
VIT_217s0053g00405	1.45619	0	2.91239	#DIV/0!	0.00051798	LOC100258202	CES101; At3g16030; MSL1.2	PREDICTED: G-type lectin S-receptor-like serine/threonine-protein kinase CES101 [Vitis vinifera]
VIT_217s0053g00400	0.970797	0	1.94159	#DIV/0!	0.000676128	LOC100258202	CES101; At3g16030; MSL1.2	PREDICTED: G-type lectin S-receptor-like serine/threonine-protein kinase CES101 [Vitis vinifera]
VIT_210s0071g00450	1.94159	0	3.88319	#DIV/0!	0.000410538	LOC100261791	At2g19130; T20K24.15	PREDICTED: G-type lectin S-receptor-like serine/threonine-protein kinase RKS1 [Vitis vinifera]
VIT_205s0020g03300	4.85398	0	9.70797	#DIV/0!	0.00011977	LOC100266656	RLK1; At5g60900; MSL3.2	PREDICTED: G-type lectin S-receptor-like serine/threonine-protein kinase RLK1 [Vitis vinifera]
VIT_213s0156g00620	1.94159	0	3.88319	#DIV/0!	0.000410538	LOC100252934	RLK1; At5g60900; MSL3.2	PREDICTED: G-type lectin S-receptor-like serine/threonine-protein kinase RLK1 [Vitis vinifera]
VIT_204s0044g00840	1.45619	0	2.91239	#DIV/0!	0.00051798	LOC100253884	LECRK3 {ECO:0000303|PubMed:25485617}; H0512B01.11 {ECO:0000312|EMBL:CAH67716.1}, OsI_14844 {ECO:0000312|EMBL:EAY93045.1}, OSIGBa0147O06.1 {ECO:0000312|EMBL:CAH66271.1}	PREDICTED: G-type lectin S-receptor-like serine/threonine-protein kinase RLK1 [Vitis vinifera]	GO:0004674,GO:0005524,GO:0006952,GO:0016021,GO:0030246	protein serine/threonine kinase activity|ATP binding|defense response|integral component of membrane|carbohydrate binding
VIT_200s0203g00220	5.82478	0	11.6496	#DIV/0!	8.16361e-05	LOC109122200	At1g11330; T28P6.2	PREDICTED: G-type lectin S-receptor-like serine/threonine-protein kinase SD1-13 [Vitis vinifera]
VIT_210s0597g00050	12.6204	0	25.2407	#DIV/0!	6.9304e-06	LOC100855171	HSFB2B; Synonyms=HSF2, HSF21; Os08g0546800, LOC_Os08g43334; OJ1323_A06.29, P0544G09.1	PREDICTED: heat stress transcription factor B-2a-like isoform X1 [Vitis vinifera]	GO:0003700,GO:0005634,GO:0006351,GO:0043565	DNA binding transcription factor activity|nucleus|transcription, DNA-templated|sequence-specific DNA binding
VIT_219s0027g00430	1.94159	0	3.88319	#DIV/0!	0.000410538	LOC104877766		PREDICTED: histidine-containing phosphotransfer protein 1-like [Vitis vinifera]			path:vvi04075	Plant hormone signal transduction
VIT_218s0001g08380	3.09025	Inf	0	#VALUE!	0.000239326	LOC100255834		PREDICTED: homeobox protein knotted-1-like 2 [Vitis vinifera]	GO:0005634,GO:0006355,GO:0043565	nucleus|regulation of transcription, DNA-templated|sequence-specific DNA binding
VIT_216s0100g00670	5.33938	0	10.6788	#DIV/0!	9.85573e-05	LOC100267477	ANL2; At4g00730; F6N23.10	PREDICTED: homeobox-leucine zipper protein ANTHOCYANINLESS 2 [Vitis vinifera]	GO:0003700,GO:0005634,GO:0006351,GO:0008289,GO:0009827,GO:0042335,GO:0043481,GO:0043565,GO:0048364,GO:0048765	DNA binding transcription factor activity|nucleus|transcription, DNA-templated|lipid binding|plant-type cell wall modification|cuticle development|anthocyanin accumulation in tissues in response to UV light|sequence-specific DNA binding|root development|root hair cell differentiation
VIT_212s0028g03046	1.45619	0	2.91239	#DIV/0!	0.00051798	LOC100262631	ATHB-52; At5g53980; K19P17.15	PREDICTED: homeobox-leucine zipper protein ATHB-52 [Vitis vinifera]	GO:0003700,GO:0005634,GO:0006351,GO:0009637,GO:0009646,GO:0043565	DNA binding transcription factor activity|nucleus|transcription, DNA-templated|response to blue light|response to absence of light|sequence-specific DNA binding
VIT_201s0011g03320	1.94159	0	3.88319	#DIV/0!	0.000410538	LOC100257629	HOP2; Synonyms=AHP2; At1g13330; T6J4.9	PREDICTED: homologous-pairing protein 2 homolog [Vitis vinifera]	GO:0005634,GO:0051026	nucleus|chiasma assembly
VIT_215s0021g02060	25.2407	0	50.4814	#DIV/0!	1.31104e-07	LOC100253104	AS	PREDICTED: hydroquinone glucosyltransferase [Vitis vinifera]	GO:0008152,GO:0050505	metabolic process|hydroquinone glucosyltransferase activity
VIT_215s0046g01210	2.42699	0	4.85398	#DIV/0!	0.000330308	LOC100248268	AS	PREDICTED: hydroquinone glucosyltransferase-like [Vitis vinifera]	GO:0008152,GO:0050505	metabolic process|hydroquinone glucosyltransferase activity
VIT_212s0028g01770	0.970797	0	1.94159	#DIV/0!	0.000676128	LOC100243731	At1g30760 {ECO:0000312|Araport:AT1G30760}; T17H7.1 {ECO:0000312|EMBL:AAD32926.1}, T5I8.22 {ECO:0000312|EMBL:AAD25763.1}	PREDICTED: inactive tetrahydrocannabinolic acid synthase-like [Vitis vinifera]	GO:0005576,GO:0005618,GO:0045551,GO:0050268,GO:0050660,GO:0052747	extracellular region|cell wall|cinnamyl-alcohol dehydrogenase activity|coniferyl-alcohol dehydrogenase activity|flavin adenine dinucleotide binding|sinapyl alcohol dehydrogenase activity	path:vvi00940	Phenylpropanoid biosynthesis
VIT_205s0020g05020	0.970797	0	1.94159	#DIV/0!	0.000676128	LOC100264939		PREDICTED: inhibitor of trypsin and hageman factor [Vitis vinifera]	GO:0004867,GO:0009611	serine-type endopeptidase inhibitor activity|response to wounding
VIT_200s0301g00090	21.3575	0	42.7151	#DIV/0!	4.1975e-07	LOC100253444	NDA2; At2g29990; F23F1	PREDICTED: internal alternative NAD(P)H-ubiquinone oxidoreductase A1, mitochondrial [Vitis vinifera]	GO:0003959,GO:0005739,GO:0005759,GO:0005777,GO:0031304,GO:0055114	NADPH dehydrogenase activity|mitochondrion|mitochondrial matrix|peroxisome|intrinsic component of mitochondrial inner membrane|oxidation-reduction process
VIT_219s0027g01030	1.45619	0	2.91239	#DIV/0!	0.00051798	LOC100248473	NDA1; Synonyms=NDI1; At1g07180; F10K1.11	PREDICTED: internal alternative NAD(P)H-ubiquinone oxidoreductase A1, mitochondrial [Vitis vinifera]	GO:0003954,GO:0003959,GO:0005739,GO:0005759,GO:0005777,GO:0031304,GO:0055114,GO:0071482	NADH dehydrogenase activity|NADPH dehydrogenase activity|mitochondrion|mitochondrial matrix|peroxisome|intrinsic component of mitochondrial inner membrane|oxidation-reduction process|cellular response to light stimulus
VIT_218s0001g07610	0.970797	0	1.94159	#DIV/0!	0.000676128	LOC100267818	NET2A {ECO:0000303|PubMed:22840520}; At1g58215; T18I24.12 {ECO:0000312|EMBL:AAG50760.1}	PREDICTED: intracellular protein transport protein USO1 isoform X2 [Vitis vinifera]	GO:0003779,GO:0005886	actin binding|plasma membrane
VIT_207s0129g00765	2.42699	0	4.85398	#DIV/0!	0.000330308	LOC100261095	CYP81D1; Synonyms=CYP91A1; At5g36220; T30G6.3	PREDICTED: isoflavone 2'-hydroxylase-like [Vitis vinifera]	GO:0005506,GO:0016020,GO:0016021,GO:0016709,GO:0020037,GO:0042343,GO:0044550,GO:0098542	iron ion binding|membrane|integral component of membrane|oxidoreductase activity, acting on paired donors, with incorporation or reduction of molecular oxygen, NAD(P)H as one donor, and incorporation of one atom of oxygen|heme binding|indole glucosinolate metabolic process|secondary metabolite biosynthetic process|defense response to other organism
VIT_212s0059g00440	18.5415	Inf	0	#VALUE!	8.5039e-07	LOC100249881		PREDICTED: keratin-associated protein 6-2 [Vitis vinifera]
VIT_219s0014g05070	9.27074	Inf	0	#VALUE!	2.04626e-05	LOC100248639	KIN14N {ECO:0000305}; Synonyms=ATK3 {ECO:0000305}, KATC {ECO:0000312|EMBL:BAA04674.1}; At5g54670 {ECO:0000312|Araport:AT5G54670}; K5F14.1 {ECO:0000312|EMBL:BAB09933.1}, MRB17.18	PREDICTED: kinesin-3 isoform X1 [Vitis vinifera]	GO:0003777,GO:0005524,GO:0005737,GO:0005871,GO:0005874,GO:0007018,GO:0008017,GO:0016887	microtubule motor activity|ATP binding|cytoplasm|kinesin complex|microtubule|microtubule-based movement|microtubule binding|ATPase activity
VIT_218s0075g00540	1.45619	0	2.91239	#DIV/0!	0.00051798	LOC100261086	LAC14; At5g09360; T5E8.160	PREDICTED: laccase-14 [Vitis vinifera]	GO:0005507,GO:0016722,GO:0046274,GO:0048046,GO:0052716	copper ion binding|oxidoreductase activity, oxidizing metal ions|lignin catabolic process|apoplast|hydroquinone:oxygen oxidoreductase activity
VIT_218s0001g01010	3.39779	0	6.79558	#DIV/0!	0.000219543	LOC100249362	TT10; Synonyms=LAC15; At5g48100; MDN11.18	PREDICTED: laccase-15-like [Vitis vinifera]	GO:0005507,GO:0009809,GO:0010023,GO:0016722,GO:0046274,GO:0046688,GO:0048046,GO:0052716	copper ion binding|lignin biosynthetic process|proanthocyanidin biosynthetic process|oxidoreductase activity, oxidizing metal ions|lignin catabolic process|response to copper ion|apoplast|hydroquinone:oxygen oxidoreductase activity
VIT_218s0001g00340	0.970797	0	1.94159	#DIV/0!	0.000676128	LOC100852744	TT10; Synonyms=LAC15; At5g48100; MDN11.18	PREDICTED: laccase-15-like [Vitis vinifera]	GO:0005507,GO:0009809,GO:0010023,GO:0016722,GO:0046274,GO:0046688,GO:0048046,GO:0052716	copper ion binding|lignin biosynthetic process|proanthocyanidin biosynthetic process|oxidoreductase activity, oxidizing metal ions|lignin catabolic process|response to copper ion|apoplast|hydroquinone:oxygen oxidoreductase activity
VIT_200s0444g00010	0.970797	0	1.94159	#DIV/0!	0.000676128	LOC100254170	TT10; Synonyms=LAC15; At5g48100; MDN11.18	PREDICTED: laccase-15-like isoform X1 [Vitis vinifera]	GO:0005507,GO:0009809,GO:0010023,GO:0016722,GO:0046274,GO:0046688,GO:0048046,GO:0052716	copper ion binding|lignin biosynthetic process|proanthocyanidin biosynthetic process|oxidoreductase activity, oxidizing metal ions|lignin catabolic process|response to copper ion|apoplast|hydroquinone:oxygen oxidoreductase activity
VIT_218s0122g00370	12.361	Inf	0	#VALUE!	6.7045e-06	LOC100258638	TT10; Synonyms=LAC15; At5g48100; MDN11.18	PREDICTED: laccase-15-like isoform X2 [Vitis vinifera]	GO:0005507,GO:0009809,GO:0010023,GO:0016722,GO:0046274,GO:0046688,GO:0048046,GO:0052716	copper ion binding|lignin biosynthetic process|proanthocyanidin biosynthetic process|oxidoreductase activity, oxidizing metal ions|lignin catabolic process|response to copper ion|apoplast|hydroquinone:oxygen oxidoreductase activity
VIT_208s0007g01550	4.85398	0	9.70797	#DIV/0!	0.00011977	LOC100251157	LAC7; At3g09220; F3L24.9	PREDICTED: laccase-7 [Vitis vinifera]	GO:0005507,GO:0016722,GO:0046274,GO:0048046,GO:0052716	copper ion binding|oxidoreductase activity, oxidizing metal ions|lignin catabolic process|apoplast|hydroquinone:oxygen oxidoreductase activity
VIT_211s0016g03250	1.45619	0	2.91239	#DIV/0!	0.00051798	LOC100261221		PREDICTED: lachrymatory-factor synthase-like [Vitis vinifera]
VIT_207s0005g03410	0.970797	0	1.94159	#DIV/0!	0.000676128	LOC100241281	LEGA	PREDICTED: legumin A-like [Vitis vinifera]	GO:0045735	nutrient reservoir activity
VIT_200s0400g00030	7.76637	0	15.5327	#DIV/0!	3.92439e-05	LOC100853774		PREDICTED: leucine-rich repeat receptor protein kinase EXS-like, partial [Vitis vinifera]
VIT_218s0072g00980	5.33938	0	10.6788	#DIV/0!	9.85573e-05	LOC100264185		PREDICTED: leucine-rich repeat receptor-like tyrosine-protein kinase At2g41820 [Vitis vinifera]
VIT_218s0001g06880	3.60529	Inf	0	#VALUE!	0.000191576	LOC100249854	At1g09620 {ECO:0000312|Araport:AT1G09620}	PREDICTED: leucine--tRNA ligase, cytoplasmic-like [Vitis vinifera]	GO:0002161,GO:0004823,GO:0004832,GO:0005524,GO:0005829,GO:0006429,GO:0006438,GO:0009506,GO:0009507	aminoacyl-tRNA editing activity|leucine-tRNA ligase activity|valine-tRNA ligase activity|ATP binding|cytosol|leucyl-tRNA aminoacylation|valyl-tRNA aminoacylation|plasmodesma|chloroplast	path:vvi00970	Aminoacyl-tRNA biosynthesis
VIT_207s0141g00340	0.970797	0	1.94159	#DIV/0!	0.000676128	LOC100854792	LOX1.6	PREDICTED: linoleate 9S-lipoxygenase 6 [Vitis vinifera]	GO:0005737,GO:0016702,GO:0031408,GO:0046872	cytoplasm|oxidoreductase activity, acting on single donors with incorporation of molecular oxygen, incorporation of two atoms of oxygen|oxylipin biosynthetic process|metal ion binding	path:vvi00591,path:vvi00592	Linoleic acid metabolism|alpha-Linolenic acid metabolism
VIT_215s0048g00640	9.22257	0	18.4451	#DIV/0!	2.29701e-05	LOC100248878		PREDICTED: L-lactate dehydrogenase B [Vitis vinifera]	GO:0004459,GO:0005737,GO:0005975,GO:0019752	L-lactate dehydrogenase activity|cytoplasm|carbohydrate metabolic process|carboxylic acid metabolic process	path:vvi00010,path:vvi00270,path:vvi00620,path:vvi00640	Glycolysis / Gluconeogenesis|Cysteine and methionine metabolism|Pyruvate metabolism|Propanoate metabolism
VIT_213s0019g03720	0.970797	0	1.94159	#DIV/0!	0.000676128	LOC100247937	LBD11; Synonyms=ASL7; At2g28500; T17D12.6	PREDICTED: LOB domain-containing protein 1 [Vitis vinifera]
VIT_213s0019g03700	4.36858	0	8.73717	#DIV/0!	0.000146239	LOC100259896	LBD11; Synonyms=ASL7; At2g28500; T17D12.6	PREDICTED: LOB domain-containing protein 1-like [Vitis vinifera]
VIT_205s0049g00230	1.94159	0	3.88319	#DIV/0!	0.000410538	LOC100244182	ACO3	PREDICTED: LOW QUALITY PROTEIN: 1-aminocyclopropane-1-carboxylate oxidase homolog 1 [Vitis vinifera]	GO:0009693,GO:0009835,GO:0016491,GO:0031418,GO:0046872	ethylene biosynthetic process|fruit ripening|oxidoreductase activity|L-ascorbic acid binding|metal ion binding
VIT_217s0000g01310	2.91239	0	5.82478	#DIV/0!	0.000269156	LOC100243927	ALS; Synonyms=AHAS, CSR1, TZP5; At3g48560; T8P19.70	PREDICTED: LOW QUALITY PROTEIN: acetolactate synthase 2, chloroplastic [Vitis vinifera]	GO:0000287,GO:0003984,GO:0009097,GO:0009099,GO:0009507,GO:0009570,GO:0009635,GO:0030976,GO:0050660	magnesium ion binding|acetolactate synthase activity|isoleucine biosynthetic process|valine biosynthetic process|chloroplast|chloroplast stroma|response to herbicide|thiamine pyrophosphate binding|flavin adenine dinucleotide binding	path:vvi00290,path:vvi00650,path:vvi00660,path:vvi00770	Valine, leucine and isoleucine biosynthesis|Butanoate metabolism|C5-Branched dibasic acid metabolism|Pantothenate and CoA biosynthesis
VIT_215s0046g01580	0.970797	0	1.94159	#DIV/0!	0.000676128	LOC109124075		PREDICTED: LOW QUALITY PROTEIN: chitinase 1-like [Ziziphus jujuba]	GO:0000272,GO:0004568,GO:0006032	polysaccharide catabolic process|chitinase activity|chitin catabolic process	path:vvi00520	Amino sugar and nucleotide sugar metabolism
VIT_200s0286g00030	2.42699	0	4.85398	#DIV/0!	0.000330308	LOC109122105	SD11; At4g27300; M4I22.110	PREDICTED: LOW QUALITY PROTEIN: G-type lectin S-receptor-like serine/threonine-protein kinase At4g27290 [Vitis vinifera]
VIT_201s0127g00890	1.94159	0	3.88319	#DIV/0!	0.000410538	LOC100243170	SELMODRAFT_444075	PREDICTED: LOW QUALITY PROTEIN: inactive protein kinase SELMODRAFT_444075-like [Vitis vinifera]	GO:0004672,GO:0005524	protein kinase activity|ATP binding
VIT_208s0007g03290	1.94159	0	3.88319	#DIV/0!	0.000410538	LOC100264038	At2g36240; F2H17.15	PREDICTED: LOW QUALITY PROTEIN: pentatricopeptide repeat-containing protein At2g36240 [Vitis vinifera]
VIT_200s0275g00010	0.970797	0	1.94159	#DIV/0!	0.000676128		psbD {ECO:0000255|HAMAP-Rule:MF_01383}	PREDICTED: LOW QUALITY PROTEIN: photosystem II CP43 reaction center protein-like [Arachis duranensis]	GO:0009523,GO:0009535,GO:0009772,GO:0016021,GO:0016168,GO:0018298,GO:0045156,GO:0046872	photosystem II|chloroplast thylakoid membrane|photosynthetic electron transport in photosystem II|integral component of membrane|chlorophyll binding|protein-chromophore linkage|electron transporter, transferring electrons within the cyclic electron transport pathway of photosynthesis activity|metal ion binding
VIT_209s0054g00520	9.27074	Inf	0	#VALUE!	2.04626e-05	LOC100855294	TIC214 {ECO:0000250|UniProtKB:P56785}; Synonyms=ycf1	PREDICTED: LOW QUALITY PROTEIN: putative membrane protein ycf1 [Vitis vinifera]	GO:0009706,GO:0015031,GO:0016021	chloroplast inner membrane|protein transport|integral component of membrane
VIT_200s0218g00190	3.88319	0	7.76637	#DIV/0!	0.000178859	LOC100246402	GT4 {ECO:0000312|EMBL:AAU09445.1}	PREDICTED: LOW QUALITY PROTEIN: putative UDP-rhamnose:rhamnosyltransferase 1 [Vitis vinifera]	GO:0008152,GO:0016021,GO:0016758	metabolic process|integral component of membrane|transferase activity, transferring hexosyl groups
VIT_207s0151g00680	0.970797	0	1.94159	#DIV/0!	0.000676128	LOC100242929	ZIP4 {ECO:0000303|PubMed:17530928}; Synonyms=SPO22 {ECO:0000303|PubMed:17530928}; At5g48390 {ECO:0000312|Araport:AT5G48390}; MJE7.2 {ECO:0000312|EMBL:BAA96959.1}	PREDICTED: LOW QUALITY PROTEIN: uncharacterized protein LOC100242929 [Vitis vinifera]	GO:0000712,GO:0005634,GO:0005694,GO:0007129,GO:0007140,GO:0007143,GO:0009507,GO:0071139	resolution of meiotic recombination intermediates|nucleus|chromosome|synapsis|male meiotic nuclear division|female meiotic nuclear division|chloroplast|resolution of recombination intermediates
VIT_203s0063g01940	5.33938	0	10.6788	#DIV/0!	9.85573e-05	LOC109122340		PREDICTED: LOW QUALITY PROTEIN: uncharacterized protein LOC100264105 [Vitis vinifera]
VIT_209s0002g07810	1.45619	0	2.91239	#DIV/0!	0.00051798	LOC100264399		PREDICTED: LRR receptor-like serine/threonine-protein kinase FLS2 [Vitis vinifera]
VIT_214s0171g00015	1.45619	0	2.91239	#DIV/0!	0.00051798	LOC100245521		PREDICTED: LRR receptor-like serine/threonine-protein kinase FLS2 [Vitis vinifera]
VIT_200s0316g00026	0.970797	0	1.94159	#DIV/0!	0.000676128	LOC104878326		PREDICTED: LRR receptor-like serine/threonine-protein kinase FLS2 [Vitis vinifera]
VIT_216s0050g00270	2.42699	0	4.85398	#DIV/0!	0.000330308	LOC100261929	PXC2 {ECO:0000303|PubMed:23815750}; At5g01890 {ECO:0000312|Araport:AT5G01890}	PREDICTED: LRR receptor-like serine/threonine-protein kinase GSO1 isoform X1 [Vitis vinifera]
VIT_216s0050g00370	1.45619	0	2.91239	#DIV/0!	0.00051798	LOC100853300	PXC2 {ECO:0000303|PubMed:23815750}; At5g01890 {ECO:0000312|Araport:AT5G01890}	PREDICTED: LRR receptor-like serine/threonine-protein kinase GSO2 [Vitis vinifera]
VIT_218s0166g00120	1.45619	0	2.91239	#DIV/0!	0.00051798	LOC100242826	LECRKS6 {ECO:0000303|PubMed:19773388}; At5g42120 {ECO:0000312|Araport:AT5G42120}; MJC20.23 {ECO:0000312|EMBL:BAB08445.1}	PREDICTED: L-type lectin-domain containing receptor kinase S.6 [Vitis vinifera]
VIT_213s0067g01570	0.970797	0	1.94159	#DIV/0!	0.000676128	LOC100260386	LECRK51; Synonyms=LECRKB2; At1g70110; F20P5.16	PREDICTED: L-type lectin-domain containing receptor kinase V.9-like isoform X1 [Vitis vinifera]
VIT_208s0040g01650	2.42699	0	4.85398	#DIV/0!	0.000330308	LOC100241345	LYK3; At1g51940; T14L22.13	PREDICTED: lysM domain receptor-like kinase 3 [Vitis vinifera]	GO:0004675,GO:0005524,GO:0005886,GO:0006468,GO:0006952,GO:0007166,GO:0009737,GO:0009738,GO:0009789,GO:0016021,GO:0031348,GO:0045087,GO:0050832	transmembrane receptor protein serine/threonine kinase activity|ATP binding|plasma membrane|protein phosphorylation|defense response|cell surface receptor signaling pathway|response to abscisic acid|abscisic acid-activated signaling pathway|positive regulation of abscisic acid-activated signaling pathway|integral component of membrane|negative regulation of defense response|innate immune response…
VIT_206s0061g00950	1.94159	0	3.88319	#DIV/0!	0.000410538	LOC100246541	Prcp	PREDICTED: lysosomal Pro-X carboxypeptidase [Vitis vinifera]	GO:0002155,GO:0002353,GO:0003085,GO:0004180,GO:0005764,GO:0006508,GO:0008236,GO:0008239,GO:0042593,GO:0043535,GO:0045178,GO:0060055,GO:0097009,GO:2000377	regulation of thyroid hormone mediated signaling pathway|plasma kallikrein-kinin cascade|negative regulation of systemic arterial blood pressure|carboxypeptidase activity|lysosome|proteolysis|serine-type peptidase activity|dipeptidyl-peptidase activity|glucose homeostasis|regulation of blood vessel endothelial cell migration|basal part of cell|angiogenesis involved in wound healing|energy homeost…
VIT_200s0211g00180	0.970797	0	1.94159	#DIV/0!	0.000676128	LOC100242400	AGL21; At4g37940; F20D10.60	PREDICTED: MADS-box transcription factor 23 [Vitis vinifera]	GO:0000977,GO:0003700,GO:0005634,GO:0006351,GO:0008134,GO:0045944,GO:0046983	RNA polymerase II regulatory region sequence-specific DNA binding|DNA binding transcription factor activity|nucleus|transcription, DNA-templated|transcription factor binding|positive regulation of transcription from RNA polymerase II promoter|protein dimerization activity
VIT_202s0025g04420	1.94159	0	3.88319	#DIV/0!	0.000410538	LOC100265094	DTX49 {ECO:0000303|PubMed:11739388}; Synonyms=NIC1 {ECO:0000312|EMBL:AAM03451.1}; At4g23030 {ECO:0000312|Araport:AT4G23030}; F7H19.220 {ECO:0000312|EMBL:CAA19819.1}	PREDICTED: MATE efflux family protein 5-like [Vitis vinifera]	GO:0006855,GO:0015238,GO:0015297,GO:0016021	drug transmembrane transport|drug transmembrane transporter activity|antiporter activity|integral component of membrane
VIT_211s0052g01550	0.970797	0	1.94159	#DIV/0!	0.000676128	LOC104880781	DTX16 {ECO:0000303|PubMed:11739388}; At5g52450 {ECO:0000312|Araport:AT5G52450}; K24M7.20 {ECO:0000312|EMBL:BAB10542.1}	PREDICTED: MATE efflux family protein 7-like [Vitis vinifera]	GO:0005774,GO:0006855,GO:0009624,GO:0015238,GO:0015297,GO:0016021	vacuolar membrane|drug transmembrane transport|response to nematode|drug transmembrane transporter activity|antiporter activity|integral component of membrane
VIT_203s0038g02980	0.970797	0	1.94159	#DIV/0!	0.000676128	LOC100262278	MSL6; At1g78610; T30F21.6	PREDICTED: mechanosensitive ion channel protein 6-like [Vitis vinifera]	GO:0005774,GO:0005886,GO:0006820,GO:0008381,GO:0009506,GO:0016021	vacuolar membrane|plasma membrane|anion transport|mechanosensitive ion channel activity|plasmodesma|integral component of membrane
VIT_217s0000g04060	1.94159	0	3.88319	#DIV/0!	0.000410538	LOC104882338	MED25; Synonyms=MED25_1, PFT1; At1g25540; F2J7.4	PREDICTED: mediator of RNA polymerase II transcription subunit 25-like [Vitis vinifera]	GO:0003677,GO:0003713,GO:0005634,GO:0006351,GO:0009585,GO:0009867,GO:0009908,GO:0009909,GO:0009911,GO:0010091,GO:0010114,GO:0010218,GO:0016592,GO:0031349,GO:0045893,GO:0050832,GO:1905499	DNA binding|transcription coactivator activity|nucleus|transcription, DNA-templated|red, far-red light phototransduction|jasmonic acid mediated signaling pathway|flower development|regulation of flower development|positive regulation of flower development|trichome branching|response to red light|response to far red light|mediator complex|positive regulation of defense response|positive regulation…
VIT_211s0016g02770	1.45619	0	2.91239	#DIV/0!	0.00051798	LOC100264497	MND1; At4g29170; F19B15.200	PREDICTED: meiotic nuclear division protein 1 homolog isoform X1 [Vitis vinifera]	GO:0003690,GO:0005634,GO:0005730,GO:0006302,GO:0007131,GO:0009553,GO:0009555,GO:0010212	double-stranded DNA binding|nucleus|nucleolus|double-strand break repair|reciprocal meiotic recombination|embryo sac development|pollen development|response to ionizing radiation
VIT_200s0229g00090	0.970797	0	1.94159	#DIV/0!	0.000676128	LOC100855190	4MMP {ECO:0000303|PubMed:10574937}; Synonyms=MMP1 {ECO:0000303|Ref.1}; At2g45040 {ECO:0000312|Araport:AT2G45040}; T14P1.15 {ECO:0000305}	PREDICTED: metalloendoproteinase 1 [Vitis vinifera]	GO:0004222,GO:0005886,GO:0008270,GO:0031012,GO:0031225	metalloendopeptidase activity|plasma membrane|zinc ion binding|extracellular matrix|anchored component of membrane
VIT_202s0087g00490	2.42699	0	4.85398	#DIV/0!	0.000330308	LOC100261448	AMAT	PREDICTED: methanol O-anthraniloyltransferase [Vitis vinifera]	GO:0016747	transferase activity, transferring acyl groups other than amino-acyl groups
VIT_202s0087g00470	1.45619	0	2.91239	#DIV/0!	0.00051798	LOC100263012	AMAT	PREDICTED: methanol O-anthraniloyltransferase-like [Vitis vinifera]	GO:0016747	transferase activity, transferring acyl groups other than amino-acyl groups
VIT_205s0077g02150	4.36858	0	8.73717	#DIV/0!	0.000146239	LOC100258594		PREDICTED: methylecgonone reductase [Vitis vinifera]	GO:0016491,GO:1901868,GO:1901869,GO:1901871,GO:1901872	oxidoreductase activity|ecgonine methyl ester catabolic process|ecgonine methyl ester biosynthetic process|ecgonone methyl ester catabolic process|ecgonone methyl ester biosynthetic process
VIT_211s0065g00460	2.5752	Inf	0	#VALUE!	0.000298328	LOC100253606	TOR1L2 {ECO:0000303|PubMed:15324671}; At2g07170 {ECO:0000312|Araport:AT2G07170}; T25N22.13 {ECO:0000312|EMBL:AAC69120.1}	PREDICTED: microtubule-associated protein TORTIFOLIA1 [Vitis vinifera]	GO:0005874,GO:0008017	microtubule|microtubule binding
VIT_201s0011g02500	3.60529	Inf	0	#VALUE!	0.000191576	LOC100254256		PREDICTED: mitochondrial protein import protein ZIM17 [Vitis vinifera]
VIT_203s0167g00220	2.91239	0	5.82478	#DIV/0!	0.000269156	LOC100247508	MKK1; Synonyms=MEK1; At4g26070; F20B18.180	PREDICTED: mitogen-activated protein kinase kinase 2 [Vitis vinifera]	GO:0002237,GO:0004674,GO:0004708,GO:0005524,GO:0005737,GO:0007346,GO:0009414,GO:0009611,GO:0009814,GO:0031098,GO:0042542,GO:0042742	response to molecule of bacterial origin|protein serine/threonine kinase activity|MAP kinase kinase activity|ATP binding|cytoplasm|regulation of mitotic cell cycle|response to water deprivation|response to wounding|defense response, incompatible interaction|stress-activated protein kinase signaling cascade|response to hydrogen peroxide|defense response to bacterium	path:vvi04016	MAPK signaling pathway - plant
VIT_212s0035g01230	0.970797	0	1.94159	#DIV/0!	0.000676128	LOC100243768	NPK1	PREDICTED: mitogen-activated protein kinase kinase kinase NPK1 [Vitis vinifera]	GO:0000919,GO:0004709,GO:0005524,GO:0005634,GO:0005856,GO:0006952,GO:0009524	cell plate assembly|MAP kinase kinase kinase activity|ATP binding|nucleus|cytoskeleton|defense response|phragmoplast
VIT_201s0011g05090	3.60529	Inf	0	#VALUE!	0.000191576	LOC100266230	MLP34; At1g70850; F15H11.10	PREDICTED: MLP-like protein 34 [Vitis vinifera]	GO:0006952,GO:0009607	defense response|response to biotic stimulus
VIT_201s0011g05120	0.970797	0	1.94159	#DIV/0!	0.000676128	LOC100245649	MLP43; At1g70890; F15H11.12	PREDICTED: MLP-like protein 43 [Vitis vinifera]	GO:0006952,GO:0009507,GO:0009607	defense response|chloroplast|response to biotic stimulus
VIT_204s0008g04450	2.91239	0	5.82478	#DIV/0!	0.000269156	LOC100250909	MOT1; Synonyms=ST5.2, SULTR5.2; At2g25680; F3N11.13	PREDICTED: molybdate transporter 1 [Vitis vinifera]	GO:0005739,GO:0005773,GO:0015098,GO:0015689,GO:0016021,GO:0031966	mitochondrion|vacuole|molybdate ion transmembrane transporter activity|molybdate ion transport|integral component of membrane|mitochondrial membrane
VIT_207s0104g01420	2.42699	0	4.85398	#DIV/0!	0.000330308	LOC100263137	GRXS1; Synonyms=ROXY16; At1g03020; F10O3.15, F10O3.16	PREDICTED: monothiol glutaredoxin-S1 [Vitis vinifera]	GO:0005737,GO:0009055,GO:0015035,GO:0045454,GO:0046872,GO:0051537	cytoplasm|electron transfer activity|protein disulfide oxidoreductase activity|cell redox homeostasis|metal ion binding|2 iron, 2 sulfur cluster binding
VIT_205s0049g01010	1.45619	0	2.91239	#DIV/0!	0.00051798	LOC100240829	MYB14 {ECO:0000303|PubMed:9839469}; At2g31180 {ECO:0000312|Araport:AT2G31180}; F16D14.2 {ECO:0000312|EMBL:AAD20663.1}	PREDICTED: myb-related protein Myb4 [Vitis vinifera]	GO:0000981,GO:0001135,GO:0003700,GO:0005634,GO:0006351,GO:0006357,GO:0009409,GO:0009651,GO:0009723,GO:0009733,GO:0009751,GO:0009753,GO:0030154,GO:0043565,GO:0044212,GO:0045893,GO:0050826	RNA polymerase II transcription factor activity, sequence-specific DNA binding|transcription factor activity, RNA polymerase II transcription factor recruiting|DNA binding transcription factor activity|nucleus|transcription, DNA-templated|regulation of transcription from RNA polymerase II promoter|response to cold|response to salt stress|response to ethylene|response to auxin|response to salicyli…
VIT_205s0051g00050	1.94159	0	3.88319	#DIV/0!	0.000410538	LOC100259730	XI-B; Synonyms=XIB; At1g04160; F20D22.7	PREDICTED: myosin-6-like isoform X2 [Vitis vinifera]	GO:0003774,GO:0003779,GO:0005516,GO:0005524,GO:0005737,GO:0016459,GO:0030048	motor activity|actin binding|calmodulin binding|ATP binding|cytoplasm|myosin complex|actin filament-based movement
VIT_206s0004g00020	3.88319	0	7.76637	#DIV/0!	0.000178859	LOC100263939	NAC68; Synonyms=NAC4; Os01g0816100, LOC_Os01g60020; B1148D12.1, OSJNBa0085D07.44	PREDICTED: NAC domain-containing protein 68 [Vitis vinifera]	GO:0003677,GO:0005634,GO:0006351,GO:0006355	DNA binding|nucleus|transcription, DNA-templated|regulation of transcription, DNA-templated
VIT_204s0023g03110	6.18049	Inf	0	#VALUE!	6.63152e-05	LOC100243701	NAC037 {ECO:0000303|PubMed:15029955}; Synonyms=VND1 {ECO:0000303|PubMed:16103214}; At2g18060 {ECO:0000312|Araport:AT2G18060}; T27K22.7 {ECO:0000312|EMBL:AAD20120.1}	PREDICTED: NAC domain-containing protein 7 isoform X1 [Vitis vinifera]	GO:0003700,GO:0005634,GO:0006351,GO:0006355,GO:0007275,GO:0010200,GO:0043565,GO:0044212,GO:0048759,GO:0071555,GO:1901348,GO:1990110	DNA binding transcription factor activity|nucleus|transcription, DNA-templated|regulation of transcription, DNA-templated|multicellular organism development|response to chitin|sequence-specific DNA binding|transcription regulatory region DNA binding|xylem vessel member cell differentiation|cell wall organization|positive regulation of secondary cell wall biogenesis|callus formation
VIT_212s0028g03050	6.18049	Inf	0	#VALUE!	6.63152e-05	LOC100267787	NAC073 {ECO:0000312|EMBL:AEE85495.1}; Synonyms=SND2 {ECO:0000303|PubMed:18952777}; At4g28500 {ECO:0000312|Araport:AT4G28500}; F20O9.190 {ECO:0000312|EMBL:CAA16890.1}	PREDICTED: NAC domain-containing protein 8 [Vitis vinifera]	GO:0003700,GO:0005634,GO:0006351,GO:0043565,GO:0044212,GO:0045893,GO:2000652	DNA binding transcription factor activity|nucleus|transcription, DNA-templated|sequence-specific DNA binding|transcription regulatory region DNA binding|positive regulation of transcription, DNA-templated|regulation of secondary cell wall biogenesis
VIT_204s0079g00280	0.970797	0	1.94159	#DIV/0!	0.000676128	LOC100258199	NAC086 {ECO:0000312|EMBL:AED92405.1}; At5g17260 {ECO:0000312|Araport:AT5G17260}; MKP11.11 {ECO:0000312|EMBL:BAB10513.1}	PREDICTED: NAC domain-containing protein 86 [Vitis vinifera]	GO:0003677,GO:0003700,GO:0005634,GO:0006351,GO:0090602,GO:0090603	DNA binding|DNA binding transcription factor activity|nucleus|transcription, DNA-templated|sieve element enucleation|sieve element differentiation
VIT_206s0080g00780	6.31018	0	12.6204	#DIV/0!	6.78751e-05	LOC100263879	NAC090; At5g22380; MWD9.18	PREDICTED: NAC domain-containing protein 90 [Vitis vinifera]	GO:0003677,GO:0003700,GO:0005634,GO:0006351	DNA binding|DNA binding transcription factor activity|nucleus|transcription, DNA-templated
VIT_208s0058g00305	3.39779	0	6.79558	#DIV/0!	0.000219543	LOC100854695	NSP2	PREDICTED: nodulation-signaling pathway 2 protein-like [Vitis vinifera]	GO:0005783,GO:0006351,GO:0006355,GO:0009877,GO:0031965	endoplasmic reticulum|transcription, DNA-templated|regulation of transcription, DNA-templated|nodulation|nuclear membrane
VIT_208s0058g00295	2.42699	0	4.85398	#DIV/0!	0.000330308	LOC100854695	NSP2	PREDICTED: nodulation-signaling pathway 2 protein-like [Vitis vinifera]	GO:0005783,GO:0006351,GO:0006355,GO:0009877,GO:0031965	endoplasmic reticulum|transcription, DNA-templated|regulation of transcription, DNA-templated|nodulation|nuclear membrane
VIT_201s0011g06590	0.970797	0	1.94159	#DIV/0!	0.000676128	LOC100264479		PREDICTED: non-specific lipid transfer protein GPI-anchored 2 [Vitis vinifera]
VIT_205s0020g00320	6.18049	Inf	0	#VALUE!	6.63152e-05	LOC100267050	Nemf; Synonyms=Sdccag1	PREDICTED: nuclear export mediator factor Nemf-like [Vitis vinifera]	GO:0005634,GO:0051168	nucleus|nuclear export
VIT_213s0084g00690	3.09025	Inf	0	#VALUE!	0.000239326	LOC100242877	NUDT16; Synonyms=NUDX16; At3g12600; T2E22.9	PREDICTED: nudix hydrolase 16, mitochondrial isoform X1 [Vitis vinifera]	GO:0005634,GO:0005737,GO:0005739,GO:0016818,GO:0046872	nucleus|cytoplasm|mitochondrion|hydrolase activity, acting on acid anhydrides, in phosphorus-containing anhydrides|metal ion binding
VIT_215s0046g03120	3.09025	Inf	0	#VALUE!	0.000239326	LOC100255071	rumi {ECO:0000312|FlyBase:FBgn0086253}; CG31152	PREDICTED: O-glucosyltransferase rumi-like [Vitis vinifera]	GO:0005788,GO:0006493,GO:0006664,GO:0007030,GO:0007219,GO:0012505,GO:0033577,GO:0035251,GO:0035252,GO:0042052,GO:0045746,GO:0045747,GO:0046527,GO:0060537,GO:2000035	endoplasmic reticulum lumen|protein O-linked glycosylation|glycolipid metabolic process|Golgi organization|Notch signaling pathway|endomembrane system|protein glycosylation in endoplasmic reticulum|UDP-glucosyltransferase activity|UDP-xylosyltransferase activity|rhabdomere development|negative regulation of Notch signaling pathway|positive regulation of Notch signaling pathway|glucosyltransferase…
VIT_204s0008g00540	5.33938	0	10.6788	#DIV/0!	9.85573e-05	LOC100262917		PREDICTED: oleosin 1 [Vitis vinifera]	GO:0012511,GO:0016021	monolayer-surrounded lipid storage body|integral component of membrane
VIT_219s0015g00870	0.970797	0	1.94159	#DIV/0!	0.000676128	LOC100256645	OPT1; At5g55930; MYN21.4	PREDICTED: oligopeptide transporter 1-like [Vitis vinifera]	GO:0005887,GO:0015031,GO:0016020,GO:0035673	integral component of plasma membrane|protein transport|membrane|oligopeptide transmembrane transporter activity
VIT_203s0063g02350	2.91239	0	5.82478	#DIV/0!	0.000269156	LOC104878807		PREDICTED: organ-specific protein S2-like [Vitis vinifera]
VIT_214s0081g00050	3.39779	0	6.79558	#DIV/0!	0.000219543	LOC100260476	WIN2	PREDICTED: pathogenesis-related protein PR-4 [Vitis vinifera]	GO:0008061,GO:0042742,GO:0050832	chitin binding|defense response to bacterium|defense response to fungus
VIT_205s0077g01690	57.277	0	114.554	#DIV/0!	2.47165e-11	PR10.8	STH-2	PREDICTED: pathogenesis-related protein STH-2 [Vitis vinifera]	GO:0006952,GO:0009607	defense response|response to biotic stimulus
VIT_206s0009g02590	8.73717	0	17.4743	#DIV/0!	2.74209e-05	LOC100259777	PECS-2.1	PREDICTED: pectinesterase 2 [Vitis vinifera]	GO:0004857,GO:0005576,GO:0005618,GO:0030599,GO:0042545,GO:0045330,GO:0045490	enzyme inhibitor activity|extracellular region|cell wall|pectinesterase activity|cell wall modification|aspartyl esterase activity|pectin catabolic process
VIT_200s0593g00010	1.94159	0	3.88319	#DIV/0!	0.000410538	LOC100251774	PCMP-H70; At1g71420; F26A9.20	PREDICTED: pentatricopeptide repeat-containing protein At1g71420-like [Vitis vinifera]
VIT_206s0004g06430	2.5752	Inf	0	#VALUE!	0.000298328	LOC100263911	PCMP-H33; Synonyms=OTP81 {ECO:0000303|PubMed:19934379}; At2g29760; T27A16.14	PREDICTED: pentatricopeptide repeat-containing protein At2g29760, chloroplastic [Vitis vinifera]
VIT_200s0264g00110	4.36858	0	8.73717	#DIV/0!	0.000146239	LOC104878266	PCMP-H81; Synonyms=OTP84 {ECO:0000303|PubMed:19934379}; At3g57430; T8H10.30	PREDICTED: pentatricopeptide repeat-containing protein At3g12770-like [Vitis vinifera]
VIT_200s0620g00025	1.45619	0	2.91239	#DIV/0!	0.00051798	LOC100243298	DYW10; Synonyms=PCMP-H10; At4g16835; FCAALL.441	PREDICTED: pentatricopeptide repeat-containing protein At4g16835, mitochondrial, partial [Vitis vinifera]
VIT_207s0005g01900	2.5752	Inf	0	#VALUE!	0.000298328	LOC104879801	PCMP-H8; At1g18485; F15H18.4	PREDICTED: pentatricopeptide repeat-containing protein At4g21065-like [Vitis vinifera]
VIT_202s0025g00290	3.09025	Inf	0	#VALUE!	0.000239326	LOC104881105	PCMP-H81; Synonyms=OTP84 {ECO:0000303|PubMed:19934379}; At3g57430; T8H10.30	PREDICTED: pentatricopeptide repeat-containing protein At4g39530-like [Vitis vinifera]
VIT_208s0040g02620	5.15041	Inf	0	#VALUE!	9.97212e-05	LOC100265489	PCMP-E102; At5g42450; MDH9.15	PREDICTED: pentatricopeptide repeat-containing protein At5g42450, mitochondrial [Vitis vinifera]
VIT_206s0004g00045	0.970797	0	1.94159	#DIV/0!	0.000676128	LOC100251915	PCMP-E13; At5g56310; MCD7.3	PREDICTED: pentatricopeptide repeat-containing protein At5g56310 [Vitis vinifera]
VIT_204s0008g07040	1.45619	0	2.91239	#DIV/0!	0.00051798	LOC100249258	PER46; Synonyms=P46; At4g31760; F28M20.50	PREDICTED: peroxidase 46 [Vitis vinifera]	GO:0004601,GO:0005576,GO:0006979,GO:0009505,GO:0009506,GO:0009664,GO:0020037,GO:0042744,GO:0046872	peroxidase activity|extracellular region|response to oxidative stress|plant-type cell wall|plasmodesma|plant-type cell wall organization|heme binding|hydrogen peroxide catabolic process|metal ion binding	path:vvi00940	Phenylpropanoid biosynthesis
VIT_207s0130g00220	1.94159	0	3.88319	#DIV/0!	0.000410538	LOC100261264	PER47; Synonyms=P47; At4g33420; F17M5.180	PREDICTED: peroxidase 47 [Vitis vinifera]	GO:0004601,GO:0005576,GO:0006979,GO:0009505,GO:0009506,GO:0009664,GO:0020037,GO:0042744,GO:0046872	peroxidase activity|extracellular region|response to oxidative stress|plant-type cell wall|plasmodesma|plant-type cell wall organization|heme binding|hydrogen peroxide catabolic process|metal ion binding	path:vvi00940	Phenylpropanoid biosynthesis
VIT_216s0039g01320	5.33938	0	10.6788	#DIV/0!	9.85573e-05	LOC100854997	PAL1	PREDICTED: phenylalanine ammonia-lyase-like [Vitis vinifera]	GO:0005737,GO:0006559,GO:0009800,GO:0045548	cytoplasm|L-phenylalanine catabolic process|cinnamic acid biosynthetic process|phenylalanine ammonia-lyase activity	path:vvi00360,path:vvi00940	Phenylalanine metabolism|Phenylpropanoid biosynthesis
VIT_216s0039g01120	3.39779	0	6.79558	#DIV/0!	0.000219543	LOC100256293	PAL	PREDICTED: phenylalanine ammonia-lyase-like [Vitis vinifera]	GO:0005737,GO:0006559,GO:0009800,GO:0045548	cytoplasm|L-phenylalanine catabolic process|cinnamic acid biosynthetic process|phenylalanine ammonia-lyase activity	path:vvi00360,path:vvi00940	Phenylalanine metabolism|Phenylpropanoid biosynthesis
VIT_213s0106g00280	2.42699	0	4.85398	#DIV/0!	0.000330308	LOC100260154	CYP79A2; At5g05260; K18I23.6	PREDICTED: phenylalanine N-monooxygenase [Vitis vinifera]	GO:0004497,GO:0005506,GO:0005789,GO:0009684,GO:0016020,GO:0016021,GO:0016705,GO:0020037,GO:0098542	monooxygenase activity|iron ion binding|endoplasmic reticulum membrane|indoleacetic acid biosynthetic process|membrane|integral component of membrane|oxidoreductase activity, acting on paired donors, with incorporation or reduction of molecular oxygen|heme binding|defense response to other organism	path:vvi00460,path:vvi00966	Cyanoamino acid metabolism|Glucosinolate biosynthesis
VIT_210s0003g01670	4.12033	Inf	0	#VALUE!	0.000153634	LOC100266875	TK2061	PREDICTED: phosphate-repressible phosphate permease pho-4-like [Vitis vinifera]	GO:0005315,GO:0005887,GO:0035435	inorganic phosphate transmembrane transporter activity|integral component of plasma membrane|phosphate ion transmembrane transport
VIT_200s0620g00010	14.5619	0	29.1239	#DIV/0!	3.60835e-06	LOC100247003	At4g16820; dl4435w, FCAALL.42	PREDICTED: phospholipase A1-Ibeta2, chloroplastic [Vitis vinifera]	GO:0004806,GO:0008970,GO:0009507,GO:0016042,GO:0047714	triglyceride lipase activity|phosphatidylcholine 1-acylhydrolase activity|chloroplast|lipid catabolic process|galactolipase activity
VIT_211s0016g05370	1.45619	0	2.91239	#DIV/0!	0.00051798	LOC100259366	PLD1	PREDICTED: phospholipase D alpha 1-like [Vitis vinifera]	GO:0004630,GO:0005509,GO:0005773,GO:0005783,GO:0005886,GO:0009536,GO:0016042,GO:0046470,GO:0070290	phospholipase D activity|calcium ion binding|vacuole|endoplasmic reticulum|plasma membrane|plastid|lipid catabolic process|phosphatidylcholine metabolic process|N-acylphosphatidylethanolamine-specific phospholipase D activity	path:vvi00564,path:vvi00565,path:vvi04144	Glycerophospholipid metabolism|Ether lipid metabolism|Endocytosis
VIT_209s0002g05510	0.970797	0	1.94159	#DIV/0!	0.000676128	LOC100251419	ABCG35 {ECO:0000303|PubMed:18299247}; Synonyms=PDR11 {ECO:0000303|PubMed:12644668}, PDR2 {ECO:0000303|PubMed:12430018, ECO:0000303|PubMed:16506311}; Os01g0609200 {ECO:0000312|EMBL:BAF05452.1}, LOC_Os01g42370; P0410E03.6 {ECO:0000312|EMBL:AP002844}	PREDICTED: pleiotropic ABC efflux transporter of multiple drugs-like [Vitis vinifera]	GO:0005524,GO:0005886,GO:0016021,GO:0042626	ATP binding|plasma membrane|integral component of membrane|ATPase activity, coupled to transmembrane movement of substances
VIT_218s0001g10600	1.45619	0	2.91239	#DIV/0!	0.00051798			PREDICTED: polcalcin Syr v 3-like [Nicotiana sylvestris]
VIT_207s0005g00630	0.970797	0	1.94159	#DIV/0!	0.000676128	LOC100257212	PARP2; Synonyms=PARP	PREDICTED: poly [ADP-ribose] polymerase 2 isoform X1 [Vitis vinifera]	GO:0003677,GO:0003950,GO:0005634,GO:0006471	DNA binding|NAD+ ADP-ribosyltransferase activity|nucleus|protein ADP-ribosylation	path:vvi03410	Base excision repair
VIT_205s0094g01300	1.45619	0	2.91239	#DIV/0!	0.00051798	LOC100242164		PREDICTED: polygalacturonase [Vitis vinifera]	GO:0004650,GO:0005576,GO:0005618,GO:0005975,GO:0009835,GO:0071555	polygalacturonase activity|extracellular region|cell wall|carbohydrate metabolic process|fruit ripening|cell wall organization	path:vvi00040	Pentose and glucuronate interconversions
VIT_218s0041g01910	0.970797	0	1.94159	#DIV/0!	0.000676128	LOC100256909	Os04g0445000, LOC_Os04g36740; OSJNBa0027P08.8	PREDICTED: potassium channel GORK-like isoform X2 [Vitis vinifera]	GO:0005249,GO:0005887,GO:0034765,GO:0042391	voltage-gated potassium channel activity|integral component of plasma membrane|regulation of ion transmembrane transport|regulation of membrane potential
VIT_202s0025g00680	2.5752	Inf	0	#VALUE!	0.000298328	LOC100260429	HAK7; Os07g0669700, LOC_Os07g47350; P0625E02.129	PREDICTED: potassium transporter 3 isoform X3 [Vitis vinifera]	GO:0015079,GO:0016020,GO:0016021	potassium ion transmembrane transporter activity|membrane|integral component of membrane
VIT_201s0011g03020	2.42699	0	4.85398	#DIV/0!	0.000330308	LOC100250816	POT5; Synonyms=HAK5; At4g13420; T9E8.160	PREDICTED: potassium transporter 5 [Vitis vinifera]	GO:0005886,GO:0009674,GO:0010107,GO:0015079,GO:0016020,GO:0016021	plasma membrane|potassium:sodium symporter activity|potassium ion import|potassium ion transmembrane transporter activity|membrane|integral component of membrane
VIT_219s0027g01020	2.5752	Inf	0	#VALUE!	0.000298328	LOC100248504	PRA1E; Synonyms=PRA4; At1g08770; F22O13.26	PREDICTED: PRA1 family protein E [Vitis vinifera]	GO:0005783,GO:0005794,GO:0010008,GO:0016021,GO:0016192	endoplasmic reticulum|Golgi apparatus|endosome membrane|integral component of membrane|vesicle-mediated transport
VIT_214s0030g02050	2.5752	Inf	0	#VALUE!	0.000298328	LOC100243526	AKR1	PREDICTED: probable aldo-keto reductase 1 [Vitis vinifera]	GO:0016491	oxidoreductase activity
VIT_208s0056g01140	3.39779	0	6.79558	#DIV/0!	0.000219543	LOC100250123	ARAD1; At2g35100; T4C15	PREDICTED: probable arabinosyltransferase ARAD1 [Vitis vinifera]	GO:0000139,GO:0005768,GO:0005794,GO:0005802,GO:0006486,GO:0016021,GO:0016757,GO:0045489,GO:0071555	Golgi membrane|endosome|Golgi apparatus|trans-Golgi network|protein glycosylation|integral component of membrane|transferase activity, transferring glycosyl groups|pectin biosynthetic process|cell wall organization
VIT_217s0000g02420	3.39779	0	6.79558	#DIV/0!	0.000219543	LOC100249181	PIN1A {ECO:0000303|Ref.7}; Synonyms=PIN1 {ECO:0000303|PubMed:16085936}, REH1 {ECO:0000303|PubMed:9679062}; Os02g0743400 {ECO:0000312|EMBL:BAS80873.1}, LOC_Os02g50960 {ECO:0000305}; OJ1734_E02.14 {ECO:0000312|EMBL:BAD72501.1}, OsJ_08350 {ECO:0000312|EMBL:EEE57795.1}, P0585G03.37 {ECO:0000312|EMBL:BAD72497.1}	PREDICTED: probable auxin efflux carrier component 1c [Vitis vinifera]	GO:0005215,GO:0005783,GO:0009734,GO:0009921,GO:0009926,GO:0010252,GO:0010329,GO:0016020,GO:0016021,GO:0048830	transporter activity|endoplasmic reticulum|auxin-activated signaling pathway|auxin efflux carrier complex|auxin polar transport|auxin homeostasis|auxin efflux transmembrane transporter activity|membrane|integral component of membrane|adventitious root development
VIT_202s0012g02060	0.970797	0	1.94159	#DIV/0!	0.000676128	LOC100241974	CML11; Os01g0505600, LOC_Os01g32120; OsJ_001885, P0436D06.34	PREDICTED: probable calcium-binding protein CML18 [Vitis vinifera]	GO:0000325,GO:0005509,GO:0043269	plant-type vacuole|calcium ion binding|regulation of ion transport	path:vvi04626	Plant-pathogen interaction
VIT_201s0010g02950	6.31018	0	12.6204	#DIV/0!	6.78751e-05	LOC100244321		PREDICTED: probable calcium-binding protein CML31 [Vitis vinifera]			path:vvi04626	Plant-pathogen interaction
VIT_201s0010g02940	4.36858	0	8.73717	#DIV/0!	0.000146239	LOC100266664		PREDICTED: probable calcium-binding protein CML31 [Vitis vinifera]			path:vvi04626	Plant-pathogen interaction
VIT_201s0010g02970	0.970797	0	1.94159	#DIV/0!	0.000676128	LOC100254585		PREDICTED: probable calcium-binding protein CML31 [Vitis vinifera]			path:vvi04626	Plant-pathogen interaction
VIT_218s0001g01630	7.28097	0	14.5619	#DIV/0!	4.70467e-05	LOC100253886	CML44; At1g21550; F24J8.15	PREDICTED: probable calcium-binding protein CML44 [Vitis vinifera]	GO:0005509	calcium ion binding	path:vvi04626	Plant-pathogen interaction
VIT_216s0100g00010	2.91239	0	5.82478	#DIV/0!	0.000269156	LOC100249257	CXE20; At5g62180; MMI9.26	PREDICTED: probable carboxylesterase 120 [Vitis vinifera]	GO:0009056,GO:0016787	catabolic process|hydrolase activity
VIT_216s0022g02430	2.42699	0	4.85398	#DIV/0!	0.000330308	LOC100854535	CXE20; At5g62180; MMI9.26	PREDICTED: probable carboxylesterase 120 [Vitis vinifera]	GO:0009056,GO:0016787	catabolic process|hydrolase activity
VIT_208s0032g00710	11.1642	0	22.3283	#DIV/0!	1.14769e-05	LOC100259891	CXE15; At5g06570; F15M7.10	PREDICTED: probable carboxylesterase 15 isoform X1 [Vitis vinifera]	GO:0009056,GO:0016787,GO:0052689	catabolic process|hydrolase activity|carboxylic ester hydrolase activity
VIT_218s0089g00380	0.970797	0	1.94159	#DIV/0!	0.000676128	LOC100855326	CXE18; At5g23530; MQM1.21	PREDICTED: probable carboxylesterase 18 [Vitis vinifera]	GO:0009056,GO:0009860,GO:0052689	catabolic process|pollen tube growth|carboxylic ester hydrolase activity
VIT_203s0063g00700	1.45619	0	2.91239	#DIV/0!	0.00051798	LOC100247056	CXE2; At1g47480; F16N3.25	PREDICTED: probable carboxylesterase 2 [Vitis vinifera]	GO:0009056,GO:0016787,GO:0052689	catabolic process|hydrolase activity|carboxylic ester hydrolase activity
VIT_215s0048g01365	23.2991	0	46.5982	#DIV/0!	2.33382e-07	LOC100260853	CXE8; At2g45600; 17K2.13	PREDICTED: probable carboxylesterase 8, partial [Vitis vinifera]	GO:0009056,GO:0016787,GO:0052689	catabolic process|hydrolase activity|carboxylic ester hydrolase activity
VIT_217s0053g00910	5.82478	0	11.6496	#DIV/0!	8.16361e-05	LOC100257953	CNGC20; Synonyms=CNBT1; At3g17700; MKP6.28	PREDICTED: probable cyclic nucleotide-gated ion channel 20, chloroplastic [Vitis vinifera]	GO:0005249,GO:0005516,GO:0005887,GO:0009535,GO:0009624,GO:0030552,GO:0030553,GO:0042391	voltage-gated potassium channel activity|calmodulin binding|integral component of plasma membrane|chloroplast thylakoid membrane|response to nematode|cAMP binding|cGMP binding|regulation of membrane potential	path:vvi04626	Plant-pathogen interaction
VIT_213s0064g00740	2.91239	0	5.82478	#DIV/0!	0.000269156	LOC100248154	LOG3; At2g37210; T2N18.3	PREDICTED: probable cytokinin riboside 5'-monophosphate phosphoribohydrolase LOGL10 isoform X1 [Vitis vinifera]	GO:0005634,GO:0005737,GO:0009691,GO:0016787	nucleus|cytoplasm|cytokinin biosynthetic process|hydrolase activity
VIT_209s0002g05065	0.970797	0	1.94159	#DIV/0!	0.000676128	LOC104880246	At5g47260; MQL5.12	PREDICTED: probable disease resistance protein At1g12280 [Vitis vinifera]			path:vvi04626	Plant-pathogen interaction
VIT_219s0014g00920	2.5752	Inf	0	#VALUE!	0.000298328	LOC100258875	At4g27190; T24A18.140	PREDICTED: probable disease resistance protein At4g27220 [Vitis vinifera]			path:vvi04626	Plant-pathogen interaction
VIT_219s0027g01745	0.970797	0	1.94159	#DIV/0!	0.000676128	LOC100246240	At5g63020; MJH22.8	PREDICTED: probable disease resistance protein At5g63020 [Vitis vinifera]			path:vvi04626	Plant-pathogen interaction
VIT_209s0002g04890	4.63537	Inf	0	#VALUE!	0.000123552	LOC100241167	At1g61180; F11P17.10	PREDICTED: probable disease resistance protein At5g63020 [Vitis vinifera]			path:vvi04626	Plant-pathogen interaction
VIT_205s0102g01062	2.42699	0	4.85398	#DIV/0!	0.000330308	LOC104879490	RPP8L2; At1g53350; F12M16.35	PREDICTED: probable disease resistance RPP8-like protein 2 [Vitis vinifera]
VIT_219s0015g01350	3.39779	0	6.79558	#DIV/0!	0.000219543	LOC100253252	RFS1; Synonyms=RS1, SIP1; At1g55740; F20N2.12, F20N2.14	PREDICTED: probable galactinol--sucrose galactosyltransferase 1 [Vitis vinifera]	GO:0005975,GO:0047274	carbohydrate metabolic process|galactinol-sucrose galactosyltransferase activity	path:vvi00052	Galactose metabolism
VIT_217s0000g02940	1.94159	0	3.88319	#DIV/0!	0.000410538	LOC100267881	HSP26-A	PREDICTED: probable glutathione S-transferase [Vitis vinifera]	GO:0004364,GO:0005737,GO:0006749,GO:0009407,GO:0009408,GO:0009733,GO:0009735,GO:0009737,GO:0009739,GO:0010038	glutathione transferase activity|cytoplasm|glutathione metabolic process|toxin catabolic process|response to heat|response to auxin|response to cytokinin|response to abscisic acid|response to gibberellin|response to metal ion	path:vvi00480	Glutathione metabolism
VIT_219s0015g02610	3.88319	0	7.76637	#DIV/0!	0.000178859	LOC100853047	PARC	PREDICTED: probable glutathione S-transferase parC [Vitis vinifera]	GO:0004364,GO:0009734	glutathione transferase activity|auxin-activated signaling pathway	path:vvi00480	Glutathione metabolism
VIT_200s0397g00035	1.45619	0	2.91239	#DIV/0!	0.00051798	LOC100263506	PSKR1 {ECO:0000303|PubMed:16829587}; Synonyms=PSKR; At2g02220 {ECO:0000312|Araport:AT2G02220}; F5O4.1 {ECO:0000312|EMBL:AAM15093.1}	PREDICTED: probable leucine-rich repeat receptor-like protein kinase At1g35710 [Vitis vinifera]
VIT_210s0071g00870	0.970797	0	1.94159	#DIV/0!	0.000676128	LOC100252685	HMGB7; Synonyms=HMGB6, NFD7 {ECO:0000303|PubMed:16698901}; At5g23420; K19M13.4	PREDICTED: probable leucine-rich repeat receptor-like protein kinase At1g35710 [Vitis vinifera]	GO:0000741,GO:0003677,GO:0003700,GO:0005634,GO:0010197	karyogamy|DNA binding|DNA binding transcription factor activity|nucleus|polar nucleus fusion
VIT_212s0035g00070	3.60529	Inf	0	#VALUE!	0.000191576	LOC100855151	MIK2 {ECO:0000303|PubMed:26863186}; At4g08850 {ECO:0000312|Araport:AT4G08850}; T32A17.160 {ECO:0000312|EMBL:CAB82121.1}	PREDICTED: probable leucine-rich repeat receptor-like protein kinase At1g35710 [Vitis vinifera]
VIT_210s0042g00700	1.94159	0	3.88319	#DIV/0!	0.000410538	LOC100254590	MIK2 {ECO:0000303|PubMed:26863186}; At4g08850 {ECO:0000312|Araport:AT4G08850}; T32A17.160 {ECO:0000312|EMBL:CAB82121.1}	PREDICTED: probable leucine-rich repeat receptor-like protein kinase At1g35710 isoform X1 [Vitis vinifera]
VIT_216s0050g01980	2.91239	0	5.82478	#DIV/0!	0.000269156	LOC100254307	PSKR1 {ECO:0000303|PubMed:16829587}; Synonyms=PSKR; At2g02220 {ECO:0000312|Araport:AT2G02220}; F5O4.1 {ECO:0000312|EMBL:AAM15093.1}	PREDICTED: probable leucine-rich repeat receptor-like protein kinase At5g63930 [Vitis vinifera]
VIT_210s0003g01990	2.42699	0	4.85398	#DIV/0!	0.000330308	LOC100256593	RFK1; At1g29720; F1N18.22, T3M22.6	PREDICTED: probable LRR receptor-like serine/threonine-protein kinase At1g29720 isoform X1 [Vitis vinifera]
VIT_218s0001g02590	2.91239	0	5.82478	#DIV/0!	0.000269156	LOC100258033	At1g34110; F12G12.7	PREDICTED: probable LRR receptor-like serine/threonine-protein kinase At1g34110 [Vitis vinifera]	GO:0004674,GO:0005524,GO:0016021	protein serine/threonine kinase activity|ATP binding|integral component of membrane
VIT_218s0166g00050	2.91239	0	5.82478	#DIV/0!	0.000269156	LOC100854714	At3g47570; F1P2.120	PREDICTED: probable LRR receptor-like serine/threonine-protein kinase At3g47570 [Vitis vinifera]
VIT_208s0007g00850	0.970797	0	1.94159	#DIV/0!	0.000676128	LOC100252877	At3g47570; F1P2.120	PREDICTED: probable LRR receptor-like serine/threonine-protein kinase At3g47570 [Vitis vinifera]
VIT_214s0066g02670	6.31018	0	12.6204	#DIV/0!	6.78751e-05	LOC104881686	MIK2 {ECO:0000303|PubMed:26863186}; At4g08850 {ECO:0000312|Araport:AT4G08850}; T32A17.160 {ECO:0000312|EMBL:CAB82121.1}	PREDICTED: probable LRR receptor-like serine/threonine-protein kinase At4g08850 [Vitis vinifera]
VIT_207s0005g04070	0.970797	0	1.94159	#DIV/0!	0.000676128	LOC100246300	MIK2 {ECO:0000303|PubMed:26863186}; At4g08850 {ECO:0000312|Araport:AT4G08850}; T32A17.160 {ECO:0000312|EMBL:CAB82121.1}	PREDICTED: probable LRR receptor-like serine/threonine-protein kinase At4g08850 [Vitis vinifera]
VIT_204s0008g02890	1.45619	0	2.91239	#DIV/0!	0.00051798	LOC104878991	PRK4 {ECO:0000303|PubMed:23024212}; Synonyms=PRKA {ECO:0000303|PubMed:12139002}; At3g20190 {ECO:0000312|Araport:AT3G20190}; MAL21.21 {ECO:0000312|EMBL:BAB01878.1}	PREDICTED: probable LRR receptor-like serine/threonine-protein kinase At4g31250 [Vitis vinifera]	GO:0004672,GO:0005524,GO:0016021,GO:0080092	protein kinase activity|ATP binding|integral component of membrane|regulation of pollen tube growth
VIT_219s0014g01230	0.970797	0	1.94159	#DIV/0!	0.000676128	LOC100854079	MDIS2; Synonyms=MRH1 {ECO:0000303|PubMed:16367956}; At4g18640; F28A21.50	PREDICTED: probable LRR receptor-like serine/threonine-protein kinase MRH1 isoform X2 [Vitis vinifera]	GO:0004675,GO:0005524,GO:0005886,GO:0006468,GO:0007166,GO:0012505,GO:0016021,GO:0048765,GO:0090406	transmembrane receptor protein serine/threonine kinase activity|ATP binding|plasma membrane|protein phosphorylation|cell surface receptor signaling pathway|endomembrane system|integral component of membrane|root hair cell differentiation|pollen tube
VIT_208s0007g06610	9.22257	0	18.4451	#DIV/0!	2.29701e-05	LOC100264008	LECRKS5; At5g06740; MPH15.10	PREDICTED: probable L-type lectin-domain containing receptor kinase S.5 [Vitis vinifera]
VIT_210s0003g04910	2.91239	0	5.82478	#DIV/0!	0.000269156	LOC100243859	CAD	PREDICTED: probable mannitol dehydrogenase [Vitis vinifera]	GO:0008270,GO:0046029	zinc ion binding|mannitol dehydrogenase activity	path:vvi00940	Phenylpropanoid biosynthesis
VIT_214s0066g02090	4.36858	0	8.73717	#DIV/0!	0.000146239	LOC100257701	AATP1; Synonyms=ASD {ECO:0000303|PubMed:21359673}; At5g40010 {ECO:0000312|EMBL:AED94501.1}; MYH19.21 {ECO:0000312|EMBL:BAB10225.1}	PREDICTED: probable mitochondrial chaperone BCS1-B isoform X1 [Vitis vinifera]	GO:0005524,GO:0005739,GO:0005783,GO:0009409,GO:0009414,GO:0009651,GO:0009737,GO:0010154,GO:0010431,GO:0016021,GO:0016887,GO:0031966	ATP binding|mitochondrion|endoplasmic reticulum|response to cold|response to water deprivation|response to salt stress|response to abscisic acid|fruit development|seed maturation|integral component of membrane|ATPase activity|mitochondrial membrane
VIT_201s0011g00740	0.970797	0	1.94159	#DIV/0!	0.000676128	LOC100252667	At3g02090 {ECO:0000312|Araport:AT3G02090}; F1C9.12 {ECO:0000312|EMBL:AAF14827.1}	PREDICTED: probable mitochondrial-processing peptidase subunit beta isoform X1 [Vitis vinifera]	GO:0004222,GO:0005618,GO:0005730,GO:0005739,GO:0005741,GO:0005743,GO:0005750,GO:0005758,GO:0005759,GO:0005774,GO:0006122,GO:0008270,GO:0009060,GO:0009507,GO:0016020,GO:0016485,GO:0016491	metalloendopeptidase activity|cell wall|nucleolus|mitochondrion|mitochondrial outer membrane|mitochondrial inner membrane|mitochondrial respiratory chain complex III|mitochondrial intermembrane space|mitochondrial matrix|vacuolar membrane|mitochondrial electron transport, ubiquinol to cytochrome c|zinc ion binding|aerobic respiration|chloroplast|membrane|protein processing|oxidoreductase activity
VIT_209s0018g00300	3.09025	Inf	0	#VALUE!	0.000239326	LOC100246729	HLS1; Synonyms=COP3, UNS2; At4g37580; F19F18.70	PREDICTED: probable N-acetyltransferase HLS1 isoform X1 [Vitis vinifera]	GO:0006473,GO:0008080,GO:0009640,GO:0009723,GO:0009734,GO:0009826,GO:0016747,GO:0040008	protein acetylation|N-acetyltransferase activity|photomorphogenesis|response to ethylene|auxin-activated signaling pathway|unidimensional cell growth|transferase activity, transferring acyl groups other than amino-acyl groups|regulation of growth
VIT_202s0154g00600	8.25177	0	16.5035	#DIV/0!	3.27809e-05	LOC100259241	PME68; Synonyms=ARATH68; At5g47500; MNJ7.9	PREDICTED: probable pectinesterase 68 [Vitis vinifera]	GO:0005576,GO:0005618,GO:0030599,GO:0042545,GO:0045330,GO:0045490	extracellular region|cell wall|pectinesterase activity|cell wall modification|aspartyl esterase activity|pectin catabolic process
VIT_207s0005g00720	2.42699	0	4.85398	#DIV/0!	0.000330308	LOC100258932	PME7; Synonyms=ARATH1; At1g02810; F22D16.20	PREDICTED: probable pectinesterase/pectinesterase inhibitor 7 [Vitis vinifera]	GO:0005576,GO:0005618,GO:0030599,GO:0042545,GO:0045330,GO:0045490,GO:0046910,GO:0071944	extracellular region|cell wall|pectinesterase activity|cell wall modification|aspartyl esterase activity|pectin catabolic process|pectinesterase inhibitor activity|cell periphery	path:vvi00040	Pentose and glucuronate interconversions
VIT_218s0001g01960	9.22257	0	18.4451	#DIV/0!	2.29701e-05	LOC100264391	At1g11050; T19D16.6	PREDICTED: probable receptor-like protein kinase At1g11050 [Vitis vinifera]
VIT_201s0011g03990	7.76637	0	15.5327	#DIV/0!	3.92439e-05	LOC100261088	LRK10L-2.6 {ECO:0000303|PubMed:12805585}; Synonyms=GDPDL2 {ECO:0000303|PubMed:21323773}, SNC4 {ECO:0000303|PubMed:20508139}; At1g66980 {ECO:0000312|Araport:AT1G66980}; F1O19.6 {ECO:0000312|EMBL:AAF98210.1}	PREDICTED: probable receptor-like protein kinase At1g67000 [Vitis vinifera]
VIT_216s0148g00180	2.42699	0	4.85398	#DIV/0!	0.000330308	LOC100854221	LRK10 {ECO:0000312|EMBL:AAC49629.1}	PREDICTED: probable receptor-like protein kinase At1g67000 [Vitis vinifera]	GO:0004674,GO:0005524,GO:0005886,GO:0016021	protein serine/threonine kinase activity|ATP binding|plasma membrane|integral component of membrane
VIT_200s0294g00090	1.45619	0	2.91239	#DIV/0!	0.00051798	LOC100258805	LRK10 {ECO:0000312|EMBL:AAC49629.1}	PREDICTED: probable receptor-like protein kinase At1g67000 isoform X1 [Vitis vinifera]	GO:0004674,GO:0005524,GO:0005886,GO:0016021	protein serine/threonine kinase activity|ATP binding|plasma membrane|integral component of membrane
VIT_200s0258g00140	6.31018	0	12.6204	#DIV/0!	6.78751e-05	LOC100247971	LRK10 {ECO:0000312|EMBL:AAC49629.1}	PREDICTED: probable receptor-like protein kinase At5g39020 [Vitis vinifera]	GO:0004674,GO:0005524,GO:0005886,GO:0016021	protein serine/threonine kinase activity|ATP binding|plasma membrane|integral component of membrane
VIT_200s0388g00010	0.970797	0	1.94159	#DIV/0!	0.000676128	LOC100262212		PREDICTED: probable receptor-like protein kinase At5g39020 [Vitis vinifera]
VIT_216s0098g00110	0.970797	0	1.94159	#DIV/0!	0.000676128	LOC100853615	LRK10 {ECO:0000312|EMBL:AAC49629.1}	PREDICTED: probable receptor-like protein kinase At5g39020 [Vitis vinifera]	GO:0004674,GO:0005524,GO:0005886,GO:0016021	protein serine/threonine kinase activity|ATP binding|plasma membrane|integral component of membrane
VIT_218s0001g06780	1.45619	0	2.91239	#DIV/0!	0.00051798	LOC100265500	At1g09600; F14J9.26	PREDICTED: probable serine/threonine-protein kinase At1g09600 isoform X2 [Vitis vinifera]	GO:0004693,GO:0005524,GO:0005634,GO:0006468	cyclin-dependent protein serine/threonine kinase activity|ATP binding|nucleus|protein phosphorylation
VIT_214s0060g02500	0.970797	0	1.94159	#DIV/0!	0.000676128	LOC100266401		PREDICTED: probable sodium/metabolite cotransporter BASS2, chloroplastic [Vitis vinifera]
VIT_206s0080g00280	1.94159	0	3.88319	#DIV/0!	0.000410538	LOC100262186	BASS4; At3g56160; F18O21.120	PREDICTED: probable sodium/metabolite cotransporter BASS4, chloroplastic isoform X2 [Vitis vinifera]	GO:0009507,GO:0009941,GO:0016021	chloroplast|chloroplast envelope|integral component of membrane
VIT_208s0007g07140	0.970797	0	1.94159	#DIV/0!	0.000676128	LOC100257217	D14 {ECO:0000303|PubMed:22357928}; At3g03990 {ECO:0000312|Araport:AT3G03990}; T11I18.10 {ECO:0000312|EMBL:AAF05858.1}	PREDICTED: probable strigolactone esterase D14 homolog [Vitis vinifera]	GO:0005634,GO:0005737,GO:0010223,GO:0016787,GO:1901601,GO:1902348	nucleus|cytoplasm|secondary shoot formation|hydrolase activity|strigolactone biosynthetic process|cellular response to strigolactone
VIT_201s0127g00036	0.970797	0	1.94159	#DIV/0!	0.000676128			PREDICTED: probable trans-2-enoyl-CoA reductase, mitochondrial [Nelumbo nucifera]
VIT_201s0011g06240	3.09025	Inf	0	#VALUE!	0.000239326	LOC100244034	CYB561C; At1g14730; F10B6.13	PREDICTED: probable transmembrane ascorbate ferrireductase 3 [Vitis vinifera]	GO:0016021,GO:0016491,GO:0046872,GO:0055114	integral component of membrane|oxidoreductase activity|metal ion binding|oxidation-reduction process
VIT_215s0046g01000	3.39779	0	6.79558	#DIV/0!	0.000219543	LOC100248172	TPPI; At5g10100; T31P16.90	PREDICTED: probable trehalose-phosphate phosphatase I [Vitis vinifera]	GO:0004805,GO:0005992	trehalose-phosphatase activity|trehalose biosynthetic process	path:vvi00500	Starch and sucrose metabolism
VIT_218s0001g05300	5.15041	Inf	0	#VALUE!	9.97212e-05	LOC100243648	TPPJ; At5g65140; MQN23.7	PREDICTED: probable trehalose-phosphate phosphatase J [Vitis vinifera]	GO:0004805,GO:0005634,GO:0005730,GO:0005992,GO:0046686	trehalose-phosphatase activity|nucleus|nucleolus|trehalose biosynthetic process|response to cadmium ion	path:vvi00500	Starch and sucrose metabolism
VIT_204s0023g00470	0.970797	0	1.94159	#DIV/0!	0.000676128	LOC100253049	WRKY46 {ECO:0000312|EMBL:AAQ63880.1}	PREDICTED: probable WRKY transcription factor 20 isoform X1 [Vitis vinifera]	GO:0003700,GO:0005634,GO:0006351,GO:0009611,GO:0009961,GO:0043565,GO:0045893	DNA binding transcription factor activity|nucleus|transcription, DNA-templated|response to wounding|response to 1-aminocyclopropane-1-carboxylic acid|sequence-specific DNA binding|positive regulation of transcription, DNA-templated	path:vvi04626	Plant-pathogen interaction
VIT_214s0108g00120	0.970797	0	1.94159	#DIV/0!	0.000676128	LOC100255935	WRKY72; At5g15130; F8M21.20	PREDICTED: probable WRKY transcription factor 72 [Vitis vinifera]	GO:0003700,GO:0005634,GO:0006351,GO:0006952,GO:0043565	DNA binding transcription factor activity|nucleus|transcription, DNA-templated|defense response|sequence-specific DNA binding
VIT_212s0055g00340	1.94159	0	3.88319	#DIV/0!	0.000410538	LOC100264153	WRKY9; At1g68150; T22E19.22	PREDICTED: probable WRKY transcription factor 9 isoform X1 [Vitis vinifera]	GO:0003700,GO:0005634,GO:0006351,GO:0043565,GO:0044212	DNA binding transcription factor activity|nucleus|transcription, DNA-templated|sequence-specific DNA binding|transcription regulatory region DNA binding
VIT_211s0052g01270	0.970797	0	1.94159	#DIV/0!	0.000676128	LOC100246166	XTH23; Synonyms=XTR6; At4g25810; F14M19.90	PREDICTED: probable xyloglucan endotransglucosylase/hydrolase protein 23 [Vitis vinifera]	GO:0004553,GO:0005618,GO:0005794,GO:0010411,GO:0016762,GO:0042546,GO:0048046,GO:0071555	hydrolase activity, hydrolyzing O-glycosyl compounds|cell wall|Golgi apparatus|xyloglucan metabolic process|xyloglucan:xyloglucosyl transferase activity|cell wall biogenesis|apoplast|cell wall organization
VIT_201s0026g00200	5.66545	Inf	0	#VALUE!	8.10906e-05	LOC100245071	XTH33; At1g10550; T10O24.17	PREDICTED: probable xyloglucan endotransglucosylase/hydrolase protein 33 [Vitis vinifera]	GO:0004553,GO:0005618,GO:0005887,GO:0009831,GO:0010411,GO:0016762,GO:0042546,GO:0048046	hydrolase activity, hydrolyzing O-glycosyl compounds|cell wall|integral component of plasma membrane|plant-type cell wall modification involved in multidimensional cell growth|xyloglucan metabolic process|xyloglucan:xyloglucosyl transferase activity|cell wall biogenesis|apoplast
VIT_209s0002g07675	0.970797	0	1.94159	#DIV/0!	0.000676128	LOC109123224		PREDICTED: probably inactive leucine-rich repeat receptor-like protein kinase At3g28040 [Vitis vinifera]
VIT_211s0016g02940	2.91239	0	5.82478	#DIV/0!	0.000269156	LOC100268013		PREDICTED: profilin-2 [Vitis vinifera]	GO:0003779,GO:0005737,GO:0005856	actin binding|cytoplasm|cytoskeleton
VIT_214s0108g00475	0.970797	0	1.94159	#DIV/0!	0.000676128	LOC100267953		PREDICTED: proline-, glutamic acid- and leucine-rich protein 1-like isoform X1 [Vitis vinifera]
VIT_211s0016g01460	3.39779	0	6.79558	#DIV/0!	0.000219543	LOC100250851	BRXL4; At5g20540; F7C8.130	PREDICTED: protein Brevis radix-like 4 [Vitis vinifera]	GO:0005634	nucleus
VIT_210s0003g01050	6.18049	Inf	0	#VALUE!	6.63152e-05	LOC100248051	CHUP1; At3g25690; T5M7.14	PREDICTED: protein CHUP1, chloroplastic [Vitis vinifera]	GO:0009507,GO:0009707,GO:0009902	chloroplast|chloroplast outer membrane|chloroplast relocation
VIT_214s0219g00090	1.94159	0	3.88319	#DIV/0!	0.000410538	LOC100264645	FRS5; At4g38180; F20D10.300	PREDICTED: protein FAR1-RELATED SEQUENCE 7-like [Vitis vinifera]	GO:0005634,GO:0006355,GO:0008270	nucleus|regulation of transcription, DNA-templated|zinc ion binding
VIT_216s0098g01070	0.970797	0	1.94159	#DIV/0!	0.000676128	LOC100255609	IQD31; At1g74690; F1M20.37, F25A4.33	PREDICTED: protein IQ-DOMAIN 14 [Vitis vinifera]	GO:0005829,GO:0005875,GO:0005886	cytosol|microtubule associated complex|plasma membrane
VIT_207s0031g00110	23.1768	Inf	0	#VALUE!	1.99379e-07	LOC100259508	IRX15; At3g50220; F11C160	PREDICTED: protein IRX15-LIKE [Vitis vinifera]	GO:0000139,GO:0005794,GO:0009834,GO:0016021,GO:0045492	Golgi membrane|Golgi apparatus|plant-type secondary cell wall biogenesis|integral component of membrane|xylan biosynthetic process
VIT_206s0004g01595	3.88319	0	7.76637	#DIV/0!	0.000178859	LOC104879585	NPF5.5; At2g38100; F16M14.3	PREDICTED: protein NRT1/ PTR FAMILY 5.7-like [Vitis vinifera]	GO:0016021,GO:0022857	integral component of membrane|transmembrane transporter activity
VIT_206s0004g01300	3.60529	Inf	0	#VALUE!	0.000191576	LOC100253545	NPF7.1; At5g19640; T29J13	PREDICTED: protein NRT1/ PTR FAMILY 7.1 isoform X1 [Vitis vinifera]	GO:0016021,GO:0022857	integral component of membrane|transmembrane transporter activity
VIT_215s0021g00330	0.970797	0	1.94159	#DIV/0!	0.000676128	LOC100263313	NPF7.3; Synonyms=NRT1.5; At1g32450; F5D14.23	PREDICTED: protein NRT1/ PTR FAMILY 7.3-like [Vitis vinifera]	GO:0005886,GO:0010150,GO:0010167,GO:0015112,GO:0015293,GO:0015386,GO:0015706,GO:0016021,GO:0055075,GO:1902600	plasma membrane|leaf senescence|response to nitrate|nitrate transmembrane transporter activity|symporter activity|potassium:proton antiporter activity|nitrate transport|integral component of membrane|potassium ion homeostasis|hydrogen ion transmembrane transport
VIT_214s0006g00450	3.88319	0	7.76637	#DIV/0!	0.000178859	LOC100265304	ODO1	PREDICTED: protein ODORANT1 [Vitis vinifera]
VIT_202s0025g04270	2.42699	0	4.85398	#DIV/0!	0.000330308	LOC100259841	tlp	PREDICTED: protein P21 [Vitis vinifera]	GO:0005576,GO:0031640,GO:0050832	extracellular region|killing of cells of other organism|defense response to fungus
VIT_202s0025g04250	18.4451	0	36.8903	#DIV/0!	1.03355e-06	LOC100249610	tlp	PREDICTED: protein P21-like [Vitis vinifera]	GO:0005576,GO:0031640,GO:0050832	extracellular region|killing of cells of other organism|defense response to fungus
VIT_214s0006g03190	0.970797	0	1.94159	#DIV/0!	0.000676128	LOC100246421	PCR6; At1g49030; F27J15.18	PREDICTED: protein PLANT CADMIUM RESISTANCE 4 [Vitis vinifera]	GO:0016021	integral component of membrane
VIT_209s0002g04180	2.42699	0	4.85398	#DIV/0!	0.000330308	LOC100253175	PCR8; At1g52200; F9I5.19	PREDICTED: protein PLANT CADMIUM RESISTANCE 8 isoform X1 [Vitis vinifera]	GO:0005886,GO:0006979,GO:0016021	plasma membrane|response to oxidative stress|integral component of membrane
VIT_210s0092g00300	0.970797	0	1.94159	#DIV/0!	0.000676128	LOC100854333	PRUNE	PREDICTED: protein prune homolog isoform X1 [Vitis vinifera]	GO:0004427,GO:0005634,GO:0005829,GO:0005925,GO:0015631,GO:0016791,GO:0031113,GO:0046872,GO:0050767	inorganic diphosphatase activity|nucleus|cytosol|focal adhesion|tubulin binding|phosphatase activity|regulation of microtubule polymerization|metal ion binding|regulation of neurogenesis	path:vvi00230	Purine metabolism
VIT_206s0004g06770	1.45619	0	2.91239	#DIV/0!	0.00051798	LOC100250230		PREDICTED: protein PSY3 isoform X1 [Vitis vinifera]
VIT_213s0019g02010	1.45619	0	2.91239	#DIV/0!	0.00051798	LOC100242772	SRG1; At1g17020; F20D23.28, F6I1.30	PREDICTED: protein SRG1-like [Vitis vinifera]	GO:0010150,GO:0016682,GO:0046872	leaf senescence|oxidoreductase activity, acting on diphenols and related substances as donors, oxygen as acceptor|metal ion binding
VIT_208s0056g00990	1.94159	0	3.88319	#DIV/0!	0.000410538	LOC100852515	DTX20 {ECO:0000303|PubMed:11739388}; At1g33100 {ECO:0000312|Araport:AT1G33100}; F9L11.27 {ECO:0000312|EMBL:AC006424}, T9L6.18 {ECO:0000312|EMBL:AC021045}	PREDICTED: protein TRANSPARENT TESTA 12-like [Vitis vinifera]	GO:0006855,GO:0015238,GO:0015297,GO:0016021	drug transmembrane transport|drug transmembrane transporter activity|antiporter activity|integral component of membrane
VIT_213s0147g00230	0.970797	0	1.94159	#DIV/0!	0.000676128	LOC100251081	TBL36; At3g54260; F24B22.220	PREDICTED: protein trichome birefringence-like 36 [Vitis vinifera]	GO:0005794,GO:0016021,GO:0016413,GO:0071554	Golgi apparatus|integral component of membrane|O-acetyltransferase activity|cell wall organization or biogenesis
VIT_203s0017g01430	1.45619	0	2.91239	#DIV/0!	0.00051798	LOC100263307	yipf5	PREDICTED: protein YIPF5 homolog [Vitis vinifera]	GO:0005789,GO:0005794,GO:0015031,GO:0016021,GO:0016192	endoplasmic reticulum membrane|Golgi apparatus|protein transport|integral component of membrane|vesicle-mediated transport
VIT_211s0016g00860	1.94159	0	3.88319	#DIV/0!	0.000410538	LOC100264461	SSL4 {ECO:0000303|PubMed:10777701}; At3g51420 {ECO:0000312|Araport:AT3G51420}; F26O13.60 {ECO:0000312|EMBL:CAB63006.1}	PREDICTED: protein YLS2-like [Vitis vinifera]	GO:0005773,GO:0005783,GO:0009058,GO:0009611,GO:0009753,GO:0016020,GO:0016788	vacuole|endoplasmic reticulum|biosynthetic process|response to wounding|response to jasmonic acid|membrane|hydrolase activity, acting on ester bonds
VIT_204s0023g01390	1.45619	0	2.91239	#DIV/0!	0.00051798	LOC100256465	At2g18540 {ECO:0000312|Araport:AT2G18540}; F24H14.11 {ECO:0000312|EMBL:AAD12213.1}	PREDICTED: provicilin-like [Vitis vinifera]	GO:0045735	nutrient reservoir activity
VIT_218s0041g02020	4.36858	0	8.73717	#DIV/0!	0.000146239	LOC100256781	OPR2; At1g76690; F28O16.6	PREDICTED: putative 12-oxophytodienoate reductase 11 [Vitis vinifera]	GO:0005622,GO:0005737,GO:0009611,GO:0010181,GO:0016629,GO:0031408,GO:0055114	intracellular|cytoplasm|response to wounding|FMN binding|12-oxophytodienoate reductase activity|oxylipin biosynthetic process|oxidation-reduction process	path:vvi00592	alpha-Linolenic acid metabolism
VIT_218s0041g02060	2.42699	0	4.85398	#DIV/0!	0.000330308	LOC100267062	OPR2; At1g76690; F28O16.6	PREDICTED: putative 12-oxophytodienoate reductase 11 [Vitis vinifera]	GO:0005622,GO:0005737,GO:0009611,GO:0010181,GO:0016629,GO:0031408,GO:0055114	intracellular|cytoplasm|response to wounding|FMN binding|12-oxophytodienoate reductase activity|oxylipin biosynthetic process|oxidation-reduction process	path:vvi00592	alpha-Linolenic acid metabolism
VIT_214s0108g00020	0.970797	0	1.94159	#DIV/0!	0.000676128	LOC100259491	PIN8 {ECO:0000303|PubMed:15817418}; Synonyms=PIN5; At5g15100 {ECO:0000312|Araport:AT5G15100}; F2G14_220 {ECO:0000312|EMBL:CAC01829.1}	PREDICTED: putative auxin efflux carrier component 5 [Vitis vinifera]	GO:0005783,GO:0005789,GO:0005886,GO:0009555,GO:0009734,GO:0009926,GO:0010252,GO:0010315,GO:0010329,GO:0016021	endoplasmic reticulum|endoplasmic reticulum membrane|plasma membrane|pollen development|auxin-activated signaling pathway|auxin polar transport|auxin homeostasis|auxin efflux|auxin efflux transmembrane transporter activity|integral component of membrane
VIT_217s0000g01630	3.60529	Inf	0	#VALUE!	0.000191576	LOC100262849	CML19; Os01g0955500, LOC_Os01g72550; B1139B11.19, OsJ_004700	PREDICTED: putative calcium-binding protein CML19 [Vitis vinifera]	GO:0005509	calcium ion binding	path:vvi04626	Plant-pathogen interaction
VIT_205s0020g04260	23.2991	0	46.5982	#DIV/0!	2.33382e-07	LOC100240964	ACA13; At3g22910; F5N5.8	PREDICTED: putative calcium-transporting ATPase 13, plasma membrane-type [Vitis vinifera]	GO:0005388,GO:0005516,GO:0005524,GO:0005887,GO:0043231,GO:0046872	calcium-transporting ATPase activity|calmodulin binding|ATP binding|integral component of plasma membrane|intracellular membrane-bounded organelle|metal ion binding
VIT_205s0020g04300	9.22257	0	18.4451	#DIV/0!	2.29701e-05	LOC100259585	ACA13; At3g22910; F5N5.8	PREDICTED: putative calcium-transporting ATPase 13, plasma membrane-type [Vitis vinifera]	GO:0005388,GO:0005516,GO:0005524,GO:0005887,GO:0043231,GO:0046872	calcium-transporting ATPase activity|calmodulin binding|ATP binding|integral component of plasma membrane|intracellular membrane-bounded organelle|metal ion binding
VIT_205s0020g04240	2.42699	0	4.85398	#DIV/0!	0.000330308	LOC100246058	ACA13; At3g22910; F5N5.8	PREDICTED: putative calcium-transporting ATPase 13, plasma membrane-type isoform X1 [Vitis vinifera]	GO:0005388,GO:0005516,GO:0005524,GO:0005887,GO:0043231,GO:0046872	calcium-transporting ATPase activity|calmodulin binding|ATP binding|integral component of plasma membrane|intracellular membrane-bounded organelle|metal ion binding
VIT_212s0034g02500	2.42699	0	4.85398	#DIV/0!	0.000330308	LOC100258269	RPPL1; At3g14470; MOA2.9	PREDICTED: putative disease resistance RPP13-like protein 1 [Vitis vinifera]
VIT_212s0035g00440	1.94159	0	3.88319	#DIV/0!	0.000410538	LOC104881072	RPPL1; At3g14470; MOA2.9	PREDICTED: putative disease resistance RPP13-like protein 1 [Vitis vinifera]
VIT_200s2381g00010	0.970797	0	1.94159	#DIV/0!	0.000676128	LOC100852948	RPPL1; At3g14470; MOA2.9	PREDICTED: putative disease resistance RPP13-like protein 1 [Vitis vinifera]
VIT_212s0034g02400	3.60529	Inf	0	#VALUE!	0.000191576	LOC100258269	RPPL1; At3g14470; MOA2.9	PREDICTED: putative disease resistance RPP13-like protein 1 [Vitis vinifera]
VIT_213s0067g03570	3.39779	0	6.79558	#DIV/0!	0.000219543	LOC104877900	RPPL1; At3g14470; MOA2.9	PREDICTED: putative disease resistance RPP13-like protein 1, partial [Vitis vinifera]
VIT_205s0102g01055	1.94159	0	3.88319	#DIV/0!	0.000410538	LOC104879489	At1g59780; F23H11.10	PREDICTED: putative disease resistance RPP13-like protein 2 [Vitis vinifera]
VIT_211s0016g03990	1.45619	0	2.91239	#DIV/0!	0.00051798	LOC100262926	RPP13L3; At3g46730; T6H20.240	PREDICTED: putative disease resistance RPP13-like protein 3 [Vitis vinifera]
VIT_218s0001g14280	2.42699	0	4.85398	#DIV/0!	0.000330308	LOC100243720	C28H8.4	PREDICTED: putative ER lumen protein-retaining receptor C28H8.4 [Vitis vinifera]	GO:0005789,GO:0006621,GO:0015031,GO:0016021,GO:0016192,GO:0046923	endoplasmic reticulum membrane|protein retention in ER lumen|protein transport|integral component of membrane|vesicle-mediated transport|ER retention sequence binding
VIT_216s0039g01540	3.88319	0	7.76637	#DIV/0!	0.000178859	LOC100263029	At3g02910; F13E7.14	PREDICTED: putative gamma-glutamylcyclotransferase At3g02910 [Vitis vinifera]	GO:0016746,GO:0080167	transferase activity, transferring acyl groups|response to karrikin
VIT_208s0007g04200	1.45619	0	2.91239	#DIV/0!	0.00051798	LOC100251028	ATHB-51; Synonyms=HB51; At5g03790; F17C15_210, MED24.8	PREDICTED: putative homeobox-leucine zipper protein ATHB-51 isoform X1 [Vitis vinifera]	GO:0003700,GO:0005634,GO:0006351,GO:0009965,GO:0010434,GO:0010582,GO:0043565,GO:0045893,GO:0048510	DNA binding transcription factor activity|nucleus|transcription, DNA-templated|leaf morphogenesis|bract formation|floral meristem determinacy|sequence-specific DNA binding|positive regulation of transcription, DNA-templated|regulation of timing of transition from vegetative to reproductive phase
VIT_217s0000g09040	3.88319	0	7.76637	#DIV/0!	0.000178859	LOC100253585	PCMP-E65; At1g64310; F15H21.19	PREDICTED: putative pentatricopeptide repeat-containing protein At1g64310 [Vitis vinifera]
VIT_201s0010g00960	4.12033	Inf	0	#VALUE!	0.000153634	LOC100265025	PER48; Synonyms=P48; At4g33870; F17I5.60	PREDICTED: putative Peroxidase 48 [Vitis vinifera]	GO:0004601,GO:0005576,GO:0006979,GO:0009505,GO:0009506,GO:0009664,GO:0020037,GO:0042744,GO:0046872	peroxidase activity|extracellular region|response to oxidative stress|plant-type cell wall|plasmodesma|plant-type cell wall organization|heme binding|hydrogen peroxide catabolic process|metal ion binding	path:vvi00940	Phenylpropanoid biosynthesis
VIT_218s0001g09750	1.94159	0	3.88319	#DIV/0!	0.000410538	LOC100257449	PK1	PREDICTED: putative receptor protein kinase ZmPK1 [Vitis vinifera]	GO:0004674,GO:0005524,GO:0016021,GO:0048544	protein serine/threonine kinase activity|ATP binding|integral component of membrane|recognition of pollen
VIT_218s0001g09840	0.970797	0	1.94159	#DIV/0!	0.000676128	LOC100243693	PK1	PREDICTED: putative receptor protein kinase ZmPK1 [Vitis vinifera]	GO:0004674,GO:0005524,GO:0016021,GO:0048544	protein serine/threonine kinase activity|ATP binding|integral component of membrane|recognition of pollen
VIT_212s0059g02540	1.45619	0	2.91239	#DIV/0!	0.00051798	LOC100263707	CRK10; Synonyms=RLK4; At4g23180; F21P8.70	PREDICTED: putative receptor-like protein kinase At4g00960 [Vitis vinifera]
VIT_218s0001g01300	6.31018	0	12.6204	#DIV/0!	6.78751e-05	LOC100259095	WAK5; At1g21230; F16F4.9	PREDICTED: putative wall-associated receptor kinase-like 16 [Nelumbo nucifera]
VIT_204s0044g00060	1.45619	0	2.91239	#DIV/0!	0.00051798	LOC109122426	RKD5; At4g35590; F8D20.100	PREDICTED: rab proteins geranylgeranyltransferase component A 1 [Vitis vinifera]	GO:0003677,GO:0003700,GO:0005634,GO:0006351,GO:0006355	DNA binding|DNA binding transcription factor activity|nucleus|transcription, DNA-templated|regulation of transcription, DNA-templated
VIT_211s0016g03640	1.94159	0	3.88319	#DIV/0!	0.000410538	LOC100266265	ARAC7; Synonyms=ROP9; At4g28950; F25O24.70	PREDICTED: rac-like GTP-binding protein ARAC7 isoform X1 [Vitis vinifera]	GO:0003924,GO:0005525,GO:0005622,GO:0005886,GO:0007264,GO:0009738	GTPase activity|GTP binding|intracellular|plasma membrane|small GTPase mediated signal transduction|abscisic acid-activated signaling pathway	path:vvi04145,path:vvi04933	Phagosome|AGE-RAGE signaling pathway in diabetic complications
VIT_219s0014g03800	4.36858	0	8.73717	#DIV/0!	0.000146239	LOC100259658	RANGAP2; At5g19320; F7K24.70	PREDICTED: RAN GTPase-activating protein 2 [Vitis vinifera]	GO:0005096,GO:0005635,GO:0005774,GO:0005783,GO:0005819,GO:0006913,GO:0009507,GO:0009524,GO:0009651,GO:0031965	GTPase activator activity|nuclear envelope|vacuolar membrane|endoplasmic reticulum|spindle|nucleocytoplasmic transport|chloroplast|phragmoplast|response to salt stress|nuclear membrane	path:vvi03013	RNA transport
VIT_219s0014g01820	2.42699	0	4.85398	#DIV/0!	0.000330308	LOC104877501	RABA1F; At5g60860; MAE1.9	PREDICTED: ras-related protein RABA1f [Vitis vinifera]	GO:0003924,GO:0005525,GO:0005768,GO:0005886,GO:0015031	GTPase activity|GTP binding|endosome|plasma membrane|protein transport
VIT_218s0157g00040	2.91239	0	5.82478	#DIV/0!	0.000269156	LOC100267998	RLP12; At1g71400; F26A9.22, F3I17.30	PREDICTED: receptor-like protein 12 [Vitis vinifera]	GO:0005886,GO:0016021	plasma membrane|integral component of membrane
VIT_212s0057g00620	2.42699	0	4.85398	#DIV/0!	0.000330308	LOC100264911	RLP12; At1g71400; F26A9.22, F3I17.30	PREDICTED: receptor-like protein 12 [Vitis vinifera]	GO:0005886,GO:0016021	plasma membrane|integral component of membrane
VIT_216s0050g00170	2.42699	0	4.85398	#DIV/0!	0.000330308	LOC100245414	PXC2 {ECO:0000303|PubMed:23815750}; At5g01890 {ECO:0000312|Araport:AT5G01890}	PREDICTED: receptor-like protein 12 isoform X1 [Vitis vinifera]
VIT_205s0051g00540	2.5752	Inf	0	#VALUE!	0.000298328	LOC100266591	RCH2; At3g24240; K13K6.1	PREDICTED: receptor-like protein kinase 2 [Vitis vinifera]
VIT_214s0068g00090	0.970797	0	1.94159	#DIV/0!	0.000676128	LOC109123910	FER; Synonyms=AAK1, SIR, SRN; At3g51550; F26O13.190	PREDICTED: receptor-like protein kinase FERONIA [Vitis vinifera]
VIT_214s0068g00100	0.970797	0	1.94159	#DIV/0!	0.000676128	LOC109123910	FER; Synonyms=AAK1, SIR, SRN; At3g51550; F26O13.190	PREDICTED: receptor-like protein kinase FERONIA [Vitis vinifera]
VIT_219s0014g03410	3.60529	Inf	0	#VALUE!	0.000191576	LOC100241800	THE1; At5g54380; GA469.3	PREDICTED: receptor-like protein kinase THESEUS 1 isoform X1 [Vitis vinifera]
VIT_204s0008g04530	0.970797	0	1.94159	#DIV/0!	0.000676128	LOC100257807	DDR4 {ECO:0000303|PubMed:23691993}; At1g18950 {ECO:0000312|Araport:AT1G18950}; F14D16.9/F14D16.10 {ECO:0000312|EMBL:AAF79283.1, ECO:0000312|EMBL:AAF79284.1}	PREDICTED: remodeling and spacing factor 1 [Vitis vinifera]	GO:0005634,GO:0006351,GO:0006355	nucleus|transcription, DNA-templated|regulation of transcription, DNA-templated
VIT_204s0008g02570	1.45619	0	2.91239	#DIV/0!	0.00051798	LOC100245725	RPA2A; Synonyms=ROR1, RPA32A; At2g24490; T28I24.22	PREDICTED: replication protein A 32 kDa subunit A [Vitis vinifera]	GO:0003677,GO:0005634,GO:0006260,GO:0006281,GO:0006310,GO:0016458	DNA binding|nucleus|DNA replication|DNA repair|DNA recombination|gene silencing	path:vvi03030,path:vvi03420,path:vvi03430,path:vvi03440	DNA replication|Nucleotide excision repair|Mismatch repair|Homologous recombination
VIT_216s0196g00021	0.970797	0	1.94159	#DIV/0!	0.000676128	LOC100246624	ROPGAP7; At5g19390; F7K24.140	PREDICTED: rho GTPase-activating protein 7 isoform X1 [Vitis vinifera]	GO:0005096,GO:0005737,GO:0005886,GO:0007165,GO:0009535,GO:0009920,GO:0043087	GTPase activator activity|cytoplasm|plasma membrane|signal transduction|chloroplast thylakoid membrane|cell plate formation involved in plant-type cell wall biogenesis|regulation of GTPase activity
VIT_206s0009g03540	3.88319	0	7.76637	#DIV/0!	0.000178859	LOC100852487	ATL64; At2g47560; T30B22.14	PREDICTED: RING-H2 finger protein ATL34-like [Vitis vinifera]	GO:0005769,GO:0005798,GO:0005886,GO:0016021,GO:0030100,GO:0043161,GO:0046872,GO:0061630,GO:0071470,GO:1901000	early endosome|Golgi-associated vesicle|plasma membrane|integral component of membrane|regulation of endocytosis|proteasome-mediated ubiquitin-dependent protein catabolic process|metal ion binding|ubiquitin protein ligase activity|cellular response to osmotic stress|regulation of response to salt stress
VIT_208s0007g04555	2.91239	0	5.82478	#DIV/0!	0.000269156	LOC104880142	ATL1; At1g04360; F19P19.21	PREDICTED: RING-H2 finger protein ATL52-like [Vitis vinifera]	GO:0016021,GO:0043161,GO:0046872,GO:0061630	integral component of membrane|proteasome-mediated ubiquitin-dependent protein catabolic process|metal ion binding|ubiquitin protein ligase activity
VIT_218s0041g00180	2.42699	0	4.85398	#DIV/0!	0.000330308	LOC100852775	SAC3C {ECO:0000303|PubMed:19843313}; At3g54380 {ECO:0000312|Araport:AT3G54380}; T12E18.60 {ECO:0000312|EMBL:CAB81802.1}, T12E18.70 {ECO:0000312|EMBL:CAB81803.1}	PREDICTED: SAC3 family protein 1-like isoform X3 [Vitis vinifera]
VIT_206s0061g00500	0.970797	0	1.94159	#DIV/0!	0.000676128	LOC100263678	METK1; VIT_06s0061g00500; GSVIVT00022173001, LOC100263678, VITISV_033661	PREDICTED: S-adenosylmethionine synthase 1 isoform X1 [Vitis vinifera]	GO:0004478,GO:0005524,GO:0005829,GO:0006556,GO:0006730,GO:0046872	methionine adenosyltransferase activity|ATP binding|cytosol|S-adenosylmethionine biosynthetic process|one-carbon metabolic process|metal ion binding	path:vvi00270	Cysteine and methionine metabolism
VIT_204s0023g02230	0.970797	0	1.94159	#DIV/0!	0.000676128	LOC100242722	SAMT	PREDICTED: salicylate carboxymethyltransferase-like isoform X1 [Vitis vinifera]	GO:0008168,GO:0046872	methyltransferase activity|metal ion binding
VIT_200s0253g00140	8.73717	0	17.4743	#DIV/0!	2.74209e-05	LOC100267788	SABP2	PREDICTED: salicylic acid-binding protein 2 [Vitis vinifera]	GO:0009862,GO:0016298,GO:0080031	systemic acquired resistance, salicylic acid mediated signaling pathway|lipase activity|methyl salicylate esterase activity
VIT_213s0019g01700	2.42699	0	4.85398	#DIV/0!	0.000330308	LOC100264982	SCL14; At1g07530; F22G5.9	PREDICTED: scarecrow-like protein 30 [Vitis vinifera]	GO:0003700,GO:0005634,GO:0005829,GO:0006351,GO:0006355,GO:0009410,GO:0043565,GO:0045893	DNA binding transcription factor activity|nucleus|cytosol|transcription, DNA-templated|regulation of transcription, DNA-templated|response to xenobiotic stimulus|sequence-specific DNA binding|positive regulation of transcription, DNA-templated
VIT_206s0004g04970	3.39779	0	6.79558	#DIV/0!	0.000219543	LOC100257123	SCL14; At1g07530; F22G5.9	PREDICTED: scarecrow-like protein 33 [Vitis vinifera]	GO:0003700,GO:0005634,GO:0005829,GO:0006351,GO:0006355,GO:0009410,GO:0043565,GO:0045893	DNA binding transcription factor activity|nucleus|cytosol|transcription, DNA-templated|regulation of transcription, DNA-templated|response to xenobiotic stimulus|sequence-specific DNA binding|positive regulation of transcription, DNA-templated
VIT_208s0007g02630	1.94159	0	3.88319	#DIV/0!	0.000410538	LOC100263022		PREDICTED: secoisolariciresinol dehydrogenase-like [Vitis vinifera]	GO:0000166,GO:0016491	nucleotide binding|oxidoreductase activity
VIT_210s0003g01100	8.7557	Inf	0	#VALUE!	2.47937e-05	LOC100246411	OsI_14861 {ECO:0000312|EMBL:EAY93058.1}	PREDICTED: senescence-specific cysteine protease SAG39-like [Vitis vinifera]	GO:0007568,GO:0008234,GO:0009723,GO:0009737,GO:0009739,GO:0010150,GO:0010282,GO:0010623	aging|cysteine-type peptidase activity|response to ethylene|response to abscisic acid|response to gibberellin|leaf senescence|senescence-associated vacuole|programmed cell death involved in cell development
VIT_200s0194g00120	6.79558	0	13.5912	#DIV/0!	5.64791e-05	LOC100260128	SAT1; Synonyms=SAT5; At1g55920; F14J16.18	PREDICTED: serine acetyltransferase 1, chloroplastic-like [Vitis vinifera]	GO:0005634,GO:0005829,GO:0006535,GO:0009001,GO:0009409,GO:0009507,GO:0009970,GO:0019344	nucleus|cytosol|cysteine biosynthetic process from serine|serine O-acetyltransferase activity|response to cold|chloroplast|cellular response to sulfate starvation|cysteine biosynthetic process	path:vvi00270,path:vvi00920	Cysteine and methionine metabolism|Sulfur metabolism
VIT_214s0068g00260	4.12033	Inf	0	#VALUE!	0.000153634	LOC100266848	SCPL25; At3g02110; F1C9.10	PREDICTED: serine carboxypeptidase-like 25 [Vitis vinifera]	GO:0004185,GO:0005615,GO:0009742,GO:0051603	serine-type carboxypeptidase activity|extracellular space|brassinosteroid mediated signaling pathway|proteolysis involved in cellular protein catabolic process
VIT_208s0040g01060	2.91239	0	5.82478	#DIV/0!	0.000269156	LOC100251693	SCPL45; At1g28110; F13K9.20	PREDICTED: serine carboxypeptidase-like 45 [Vitis vinifera]	GO:0004185,GO:0005576,GO:0009505,GO:0009506,GO:0051603	serine-type carboxypeptidase activity|extracellular region|plant-type cell wall|plasmodesma|proteolysis involved in cellular protein catabolic process
VIT_209s0002g01110	2.42699	0	4.85398	#DIV/0!	0.000330308	LOC100265158	RIPK {ECO:0000303|PubMed:21320696}; Synonyms=PBL14 {ECO:0000303|PubMed:20413097}, PIX8 {ECO:0000303|PubMed:23951354}; At2g05940 {ECO:0000312|Araport:AT2G05940}	PREDICTED: serine/threonine-protein kinase At5g01020 [Vitis vinifera]
VIT_210s0116g00850	0.970797	0	1.94159	#DIV/0!	0.000676128	LOC100264109	PBL23 {ECO:0000303|PubMed:20413097}; At3g20530 {ECO:0000312|Araport:AT3G20530}; K10D20.7 {ECO:0000312|EMBL:BAB01161.1}	PREDICTED: serine/threonine-protein kinase CDL1 [Vitis vinifera]
VIT_212s0028g01890	0.970797	0	1.94159	#DIV/0!	0.000676128	LOC100252390	ALE2; At2g20300; F11A3.15	PREDICTED: serine/threonine-protein kinase CDL1 [Vitis vinifera]
VIT_214s0066g02140	2.42699	0	4.85398	#DIV/0!	0.000330308	LOC100264610	D6PK; Synonyms=PK64; At5g55910; MYN21.2	PREDICTED: serine/threonine-protein kinase D6PK [Vitis vinifera]	GO:0004672,GO:0004674,GO:0005524,GO:0005634,GO:0005737,GO:0006468,GO:0009734,GO:0009925,GO:0016301,GO:0035556,GO:0048766,GO:1901981,GO:2000114	protein kinase activity|protein serine/threonine kinase activity|ATP binding|nucleus|cytoplasm|protein phosphorylation|auxin-activated signaling pathway|basal plasma membrane|kinase activity|intracellular signal transduction|root hair initiation|phosphatidylinositol phosphate binding|regulation of establishment of cell polarity
VIT_214s0060g00450	0.970797	0	1.94159	#DIV/0!	0.000676128	LOC100249417	HASPIN {ECO:0000305}; At1g09450 {ECO:0000312|Araport:AT1G09450}; F14J9.11 {ECO:0000312|EMBL:AAC33205.1}	PREDICTED: serine/threonine-protein kinase haspin [Vitis vinifera]	GO:0000278,GO:0005524,GO:0005634,GO:0005694,GO:0005737,GO:0005856,GO:0009524,GO:0035402,GO:0035407,GO:0035556,GO:0048471,GO:0072354,GO:0072355	mitotic cell cycle|ATP binding|nucleus|chromosome|cytoplasm|cytoskeleton|phragmoplast|histone kinase activity (H3-T11 specific)|histone H3-T11 phosphorylation|intracellular signal transduction|perinuclear region of cytoplasm|histone kinase activity (H3-T3 specific)|histone H3-T3 phosphorylation
VIT_200s0220g00050	3.60529	Inf	0	#VALUE!	0.000191576	LOC100254817	SE; At2g27100; T20P8.15	PREDICTED: serrate RNA effector molecule [Vitis vinifera]	GO:0000381,GO:0003677,GO:0003700,GO:0005634,GO:0005730,GO:0005829,GO:0005846,GO:0006355,GO:0006397,GO:0008380,GO:0009507,GO:0010267,GO:0010445,GO:0016607,GO:0031053,GO:0046872,GO:0048367,GO:0048509,GO:2000011	regulation of alternative mRNA splicing, via spliceosome|DNA binding|DNA binding transcription factor activity|nucleus|nucleolus|cytosol|nuclear cap binding complex|regulation of transcription, DNA-templated|mRNA processing|RNA splicing|chloroplast|production of ta-siRNAs involved in RNA interference|nuclear dicing body|nuclear speck|primary miRNA processing|metal ion binding|shoot system develop…
VIT_205s0029g00170	0.970797	0	1.94159	#DIV/0!	0.000676128	LOC100852733	SUMO2; Synonyms=SUM2; At5g55160; MCO15.11	PREDICTED: small ubiquitin-related modifier 2 [Vitis vinifera]	GO:0005634,GO:0005737,GO:0016925	nucleus|cytoplasm|protein sumoylation	path:vvi03013	RNA transport
VIT_201s0026g01740	0.970797	0	1.94159	#DIV/0!	0.000676128	LOC100243233	CBSCBS2; At1g69800; T17F3.17	PREDICTED: SNF1-related protein kinase regulatory subunit gamma-1-like [Vitis vinifera]	GO:0005975	carbohydrate metabolic process
VIT_202s0012g00400	5.15041	Inf	0	#VALUE!	9.97212e-05	LOC100260905	NCS1	PREDICTED: S-norcoclaurine synthase 1 [Vitis vinifera]	GO:0009820,GO:0016491,GO:0046872,GO:0050474	alkaloid metabolic process|oxidoreductase activity|metal ion binding|(S)-norcoclaurine synthase activity
VIT_201s0146g00340	1.94159	0	3.88319	#DIV/0!	0.000410538	LOC100259228		PREDICTED: somatic embryogenesis receptor kinase 1 [Vitis vinifera]	GO:0004675,GO:0005886,GO:0006468,GO:0006952,GO:0007165,GO:0007166	transmembrane receptor protein serine/threonine kinase activity|plasma membrane|protein phosphorylation|defense response|signal transduction|cell surface receptor signaling pathway
VIT_209s0002g06720	0.970797	0	1.94159	#DIV/0!	0.000676128	LOC100268133	SPX1 {ECO:0000303|PubMed:18315545}; At5g20150 {ECO:0000312|Araport:AT5G20150}; F5O24.40 {ECO:0000312|EMBL:AF296825}	PREDICTED: SPX domain-containing protein 1 [Vitis vinifera]	GO:0005634,GO:0005783,GO:0016036,GO:0080040	nucleus|endoplasmic reticulum|cellular response to phosphate starvation|positive regulation of cellular response to phosphate starvation
VIT_216s0100g01140	7.28097	0	14.5619	#DIV/0!	4.70467e-05	LOC100261661	VINST1; Synonyms=STS2, VST1; GSVIVT00009226001, LOC100256566, VITISV_035301	PREDICTED: stilbene synthase 1 [Vitis vinifera]	GO:0005737,GO:0006952,GO:0009058,GO:0050350	cytoplasm|defense response|biosynthetic process|trihydroxystilbene synthase activity	path:vvi00941,path:vvi04712	Flavonoid biosynthesis|Circadian rhythm - plant
VIT_216s0100g01070	54.85	0	109.7	#DIV/0!	4.53348e-11	LOC100253166	VINST1; Synonyms=STS2, VST1; GSVIVT00009226001, LOC100256566, VITISV_035301	PREDICTED: stilbene synthase 1-like [Vitis vinifera]	GO:0005737,GO:0006952,GO:0009058,GO:0050350	cytoplasm|defense response|biosynthetic process|trihydroxystilbene synthase activity	path:vvi00941,path:vvi04712	Flavonoid biosynthesis|Circadian rhythm - plant
VIT_216s0100g01160	6.31018	0	12.6204	#DIV/0!	6.78751e-05	LOC100852886	VINST1; Synonyms=STS2, VST1; GSVIVT00009226001, LOC100256566, VITISV_035301	PREDICTED: stilbene synthase 1-like [Vitis vinifera]	GO:0005737,GO:0006952,GO:0009058,GO:0050350	cytoplasm|defense response|biosynthetic process|trihydroxystilbene synthase activity	path:vvi00941,path:vvi04712	Flavonoid biosynthesis|Circadian rhythm - plant
VIT_216s0100g01040	1.45619	0	2.91239	#DIV/0!	0.00051798	LOC100242903	GSVIVT00005194001, LOC100241891, VITISV_031376	PREDICTED: stilbene synthase 4 [Vitis vinifera]	GO:0005737,GO:0006952,GO:0009058,GO:0050350	cytoplasm|defense response|biosynthetic process|trihydroxystilbene synthase activity	path:vvi00941,path:vvi04712	Flavonoid biosynthesis|Circadian rhythm - plant
VIT_216s0100g00800	7.76637	0	15.5327	#DIV/0!	3.92439e-05	LOC109121404	GSVIVT00005194001, LOC100241891, VITISV_031376	PREDICTED: stilbene synthase 4-like [Vitis vinifera]	GO:0005737,GO:0006952,GO:0009058,GO:0050350	cytoplasm|defense response|biosynthetic process|trihydroxystilbene synthase activity	path:vvi00941,path:vvi04712	Flavonoid biosynthesis|Circadian rhythm - plant
VIT_216s0100g00880	6.31018	0	12.6204	#DIV/0!	6.78751e-05	LOC100853708	GSVIVT00005194001, LOC100241891, VITISV_031376	PREDICTED: stilbene synthase 4-like [Vitis vinifera]	GO:0005737,GO:0006952,GO:0009058,GO:0050350	cytoplasm|defense response|biosynthetic process|trihydroxystilbene synthase activity	path:vvi00941,path:vvi04712	Flavonoid biosynthesis|Circadian rhythm - plant
VIT_216s0100g00780	16.9889	0	33.9779	#DIV/0!	1.63948e-06	LOC100245181	GSVIVT00007357001, LOC100250301, VITISV_036852	PREDICTED: stilbene synthase 5 [Vitis vinifera]	GO:0005737,GO:0006952,GO:0009058,GO:0050350	cytoplasm|defense response|biosynthetic process|trihydroxystilbene synthase activity	path:vvi00941,path:vvi04712	Flavonoid biosynthesis|Circadian rhythm - plant
VIT_210s0071g00250	3.09025	Inf	0	#VALUE!	0.000239326	LOC100251557	SSL10 {ECO:0000303|PubMed:10777701}; Synonyms=SS8 {ECO:0000303|PubMed:19121120}; At3g57030 {ECO:0000312|Araport:AT3G57030}; F24I3.110 {ECO:0000312|EMBL:CAB72173.1}	PREDICTED: strictosidine synthase 3 [Vitis vinifera]	GO:0005773,GO:0005783,GO:0005886,GO:0009058,GO:0009505,GO:0009506,GO:0016020,GO:0016788	vacuole|endoplasmic reticulum|plasma membrane|biosynthetic process|plant-type cell wall|plasmodesma|membrane|hydrolase activity, acting on ester bonds
VIT_200s0207g00170	1.45619	0	2.91239	#DIV/0!	0.00051798	LOC100853447	STS14	PREDICTED: STS14 protein-like [Vitis vinifera]
VIT_204s0044g01970	3.60529	Inf	0	#VALUE!	0.000191576	LOC100246533	SBT1.6 {ECO:0000303|PubMed:16193095}; Synonyms=SLP2 {ECO:0000303|PubMed:12702015}; At4g34980 {ECO:0000312|Araport:AT4G34980}; M4E13.40 {ECO:0000312|EMBL:CAA17763.1}	PREDICTED: subtilisin-like protease SBT3.5 isoform X3 [Vitis vinifera]	GO:0004252,GO:0008236,GO:0009827,GO:0016020	serine-type endopeptidase activity|serine-type peptidase activity|plant-type cell wall modification|membrane
VIT_207s0005g04410	2.42699	0	4.85398	#DIV/0!	0.000330308	LOC100265217	SBT1.2 {ECO:0000303|PubMed:16193095}; Synonyms=SDD1 {ECO:0000303|PubMed:10809670}; At1g04110 {ECO:0000312|Araport:AT1G04110}; F20D22.12 {ECO:0000303|PubMed:11130712}	PREDICTED: subtilisin-like protease SDD1 [Vitis vinifera]	GO:0004252,GO:0009897,GO:0010103,GO:0042127,GO:0048046	serine-type endopeptidase activity|external side of plasma membrane|stomatal complex morphogenesis|regulation of cell proliferation|apoplast
VIT_205s0020g02170	3.39779	0	6.79558	#DIV/0!	0.000219543	LOC100261307	At5g18840; F17K4.90	PREDICTED: sugar transporter ERD6-like 16 isoform X1 [Vitis vinifera]	GO:0005351,GO:0005355,GO:0016021,GO:0035428,GO:0046323	sugar:proton symporter activity|glucose transmembrane transporter activity|integral component of membrane|hexose transmembrane transport|glucose import
VIT_205s0020g02250	1.94159	0	3.88319	#DIV/0!	0.000410538	LOC100263082	At5g18840; F17K4.90	PREDICTED: sugar transporter ERD6-like 7 isoform X1 [Vitis vinifera]	GO:0005351,GO:0005355,GO:0016021,GO:0035428,GO:0046323	sugar:proton symporter activity|glucose transmembrane transporter activity|integral component of membrane|hexose transmembrane transport|glucose import
VIT_204s0043g00820	2.42699	0	4.85398	#DIV/0!	0.000330308	LOC100246772	SYP112; At2g18260; T30D6.23	PREDICTED: syntaxin-112 [Vitis vinifera]	GO:0000149,GO:0005484,GO:0005634,GO:0005886,GO:0006886,GO:0006887,GO:0006906,GO:0009409,GO:0012505,GO:0016021,GO:0031201,GO:0048278	SNARE binding|SNAP receptor activity|nucleus|plasma membrane|intracellular protein transport|exocytosis|vesicle fusion|response to cold|endomembrane system|integral component of membrane|SNARE complex|vesicle docking	path:vvi04130	SNARE interactions in vesicular transport
VIT_200s0583g00020	2.42699	0	4.85398	#DIV/0!	0.000330308	LOC100854362	TOM2AH3; At2g20740; F5H14.29	PREDICTED: tetraspanin-19-like [Vitis vinifera]	GO:0005774,GO:0016021	vacuolar membrane|integral component of membrane
VIT_218s0001g06690	1.94159	0	3.88319	#DIV/0!	0.000410538	LOC100264331	DLO2 {ECO:0000303|PubMed:25376907}; At4g10490 {ECO:0000312|Araport:AT4G10490}; F3H7.17 {ECO:0000312|EMBL:AAD03424.1}, F7L13.70 {ECO:0000312|EMBL:CAB40042.1}	PREDICTED: thebaine 6-O-demethylase [Vitis vinifera]	GO:0002229,GO:0046244,GO:0046872,GO:0051213	defense response to oomycetes|salicylic acid catabolic process|metal ion binding|dioxygenase activity
VIT_212s0034g01270	3.88319	0	7.76637	#DIV/0!	0.000178859	LOC100261701	N	PREDICTED: TMV resistance protein N-like [Vitis vinifera]	GO:0005524,GO:0005737,GO:0007165,GO:0009626,GO:0043531	ATP binding|cytoplasm|signal transduction|plant-type hypersensitive response|ADP binding
VIT_212s0034g00280	1.45619	0	2.91239	#DIV/0!	0.00051798	LOC104881011	WRKY19; At4g12020; F16J13.90	PREDICTED: TMV resistance protein N-like [Vitis vinifera]
VIT_205s0051g00290	0.970797	0	1.94159	#DIV/0!	0.000676128	LOC100852779	N	PREDICTED: TMV resistance protein N-like [Vitis vinifera]	GO:0005524,GO:0005737,GO:0007165,GO:0009626,GO:0043531	ATP binding|cytoplasm|signal transduction|plant-type hypersensitive response|ADP binding
VIT_218s0075g00070	1.45619	0	2.91239	#DIV/0!	0.00051798	LOC100246262	N	PREDICTED: TMV resistance protein N-like isoform X1 [Vitis vinifera]	GO:0005524,GO:0005737,GO:0007165,GO:0009626,GO:0043531	ATP binding|cytoplasm|signal transduction|plant-type hypersensitive response|ADP binding
VIT_218s0001g05380	0.970797	0	1.94159	#DIV/0!	0.000676128	LOC100242128	TTL1; At1g53300; F12M16.20	PREDICTED: TPR repeat-containing thioredoxin TTL1 [Vitis vinifera]	GO:0005623,GO:0006970,GO:0009651,GO:0009737,GO:0009738,GO:0009789,GO:0045454	cell|response to osmotic stress|response to salt stress|response to abscisic acid|abscisic acid-activated signaling pathway|positive regulation of abscisic acid-activated signaling pathway|cell redox homeostasis
VIT_217s0000g03580	0.970797	0	1.94159	#DIV/0!	0.000676128	LOC100247374	BEE3; Synonyms=BHLH50, EN76; At1g73830; F25P22.25	PREDICTED: transcription factor BEE 3 [Vitis vinifera]	GO:0003677,GO:0003700,GO:0005634,GO:0006351,GO:0006355,GO:0046983	DNA binding|DNA binding transcription factor activity|nucleus|transcription, DNA-templated|regulation of transcription, DNA-templated|protein dimerization activity
VIT_208s0040g01240	4.63537	Inf	0	#VALUE!	0.000123552	LOC100241466	BHLH106; Synonyms=EN56; At2g41130; T3K9.10	PREDICTED: transcription factor bHLH106 [Vitis vinifera]	GO:0003677,GO:0003700,GO:0005634,GO:0006351,GO:0006355,GO:0009941,GO:0042538,GO:0046983	DNA binding|DNA binding transcription factor activity|nucleus|transcription, DNA-templated|regulation of transcription, DNA-templated|chloroplast envelope|hyperosmotic salinity response|protein dimerization activity
VIT_203s0091g00210	0.970797	0	1.94159	#DIV/0!	0.000676128	LOC100249018	BHLH113; Synonyms=EN61; At3g19500; MLD14.24	PREDICTED: transcription factor bHLH113 isoform X3 [Vitis vinifera]	GO:0001046,GO:0001228,GO:0003700,GO:0005634,GO:0006355,GO:0006366,GO:0046983	core promoter sequence-specific DNA binding|transcriptional activator activity, RNA polymerase II transcription regulatory region sequence-specific DNA binding|DNA binding transcription factor activity|nucleus|regulation of transcription, DNA-templated|transcription from RNA polymerase II promoter|protein dimerization activity
VIT_203s0088g01240	1.45619	0	2.91239	#DIV/0!	0.00051798	LOC100248064	BHLH25; Synonyms=EN29; At4g37850; T28I19.130	PREDICTED: transcription factor bHLH18 [Vitis vinifera]	GO:0003677,GO:0003700,GO:0005634,GO:0006351,GO:0006355,GO:0046983	DNA binding|DNA binding transcription factor activity|nucleus|transcription, DNA-templated|regulation of transcription, DNA-templated|protein dimerization activity
VIT_200s0899g00005	1.45619	0	2.91239	#DIV/0!	0.00051798	LOC104878543	BHLH18; Synonyms=EN28; At2g22750; T30L20.1	PREDICTED: transcription factor bHLH25-like [Vitis vinifera]	GO:0003677,GO:0003700,GO:0005634,GO:0006351,GO:0006355,GO:0046983	DNA binding|DNA binding transcription factor activity|nucleus|transcription, DNA-templated|regulation of transcription, DNA-templated|protein dimerization activity
VIT_212s0028g03550	7.28097	0	14.5619	#DIV/0!	4.70467e-05	LOC100243748		PREDICTED: transcription factor bHLH36-like [Vitis vinifera]	GO:0000977,GO:0003700,GO:0006351,GO:0006355,GO:0006357,GO:0046983,GO:0050832,GO:0090575	RNA polymerase II regulatory region sequence-specific DNA binding|DNA binding transcription factor activity|transcription, DNA-templated|regulation of transcription, DNA-templated|regulation of transcription from RNA polymerase II promoter|protein dimerization activity|defense response to fungus|RNA polymerase II transcription factor complex
VIT_201s0011g03720	1.45619	0	2.91239	#DIV/0!	0.00051798	LOC100264677	BHLH75; Synonyms=EN78; At1g25330; F4F7.28	PREDICTED: transcription factor bHLH75 [Vitis vinifera]	GO:0003677,GO:0003700,GO:0005634,GO:0006351,GO:0006355,GO:0046983,GO:2000488	DNA binding|DNA binding transcription factor activity|nucleus|transcription, DNA-templated|regulation of transcription, DNA-templated|protein dimerization activity|positive regulation of brassinosteroid biosynthetic process
VIT_214s0128g00110	2.91239	0	5.82478	#DIV/0!	0.000269156	LOC100261443	BHLH96; Synonyms=EN15; At1g72210; T9N14.4	PREDICTED: transcription factor bHLH94 [Vitis vinifera]	GO:0003677,GO:0003700,GO:0005634,GO:0006351,GO:0046983	DNA binding|DNA binding transcription factor activity|nucleus|transcription, DNA-templated|protein dimerization activity
VIT_205s0020g02700	2.42699	0	4.85398	#DIV/0!	0.000330308	LOC100256370	MUTE; Synonyms=BHLH45, EN20; At3g06120; F28L1.6	PREDICTED: transcription factor MUTE [Vitis vinifera]	GO:0003677,GO:0003700,GO:0005634,GO:0006351,GO:0009913,GO:0010374,GO:0046983	DNA binding|DNA binding transcription factor activity|nucleus|transcription, DNA-templated|epidermal cell differentiation|stomatal complex development|protein dimerization activity
VIT_202s0012g01650	6.31018	0	12.6204	#DIV/0!	6.78751e-05	LOC100243804	MYB39; Synonyms=FCA0; At4g17785; dl4925c	PREDICTED: transcription factor MYB39 [Vitis vinifera]	GO:0000981,GO:0001135,GO:0003700,GO:0005634,GO:0006357,GO:0030154,GO:0043565,GO:0044212	RNA polymerase II transcription factor activity, sequence-specific DNA binding|transcription factor activity, RNA polymerase II transcription factor recruiting|DNA binding transcription factor activity|nucleus|regulation of transcription from RNA polymerase II promoter|cell differentiation|sequence-specific DNA binding|transcription regulatory region DNA binding
VIT_218s0001g11170	1.45619	0	2.91239	#DIV/0!	0.00051798	LOC100250670	MYB44; Synonyms=MYBR1; At5g67300; K8K14.2	PREDICTED: transcription factor MYB44 [Vitis vinifera]	GO:0000981,GO:0001135,GO:0003700,GO:0005634,GO:0006351,GO:0006355,GO:0006357,GO:0009414,GO:0009651,GO:0009723,GO:0009733,GO:0009737,GO:0009738,GO:0009739,GO:0009751,GO:0009753,GO:0010200,GO:0010929,GO:0030154,GO:0042742,GO:0043565,GO:0044212,GO:0046686,GO:0050832,GO:2000022,GO:2000031	RNA polymerase II transcription factor activity, sequence-specific DNA binding|transcription factor activity, RNA polymerase II transcription factor recruiting|DNA binding transcription factor activity|nucleus|transcription, DNA-templated|regulation of transcription, DNA-templated|regulation of transcription from RNA polymerase II promoter|response to water deprivation|response to salt stress|res…
VIT_206s0004g02110	4.63537	Inf	0	#VALUE!	0.000123552	LOC100243210		PREDICTED: transcription factor MYB46 [Vitis vinifera]	GO:0000981,GO:0001135,GO:0003700,GO:0005634,GO:0006351,GO:0006357,GO:0030154,GO:0043565,GO:0044212,GO:0045893,GO:2000652	RNA polymerase II transcription factor activity, sequence-specific DNA binding|transcription factor activity, RNA polymerase II transcription factor recruiting|DNA binding transcription factor activity|nucleus|transcription, DNA-templated|regulation of transcription from RNA polymerase II promoter|cell differentiation|sequence-specific DNA binding|transcription regulatory region DNA binding|posit…
VIT_201s0026g02600	2.5752	Inf	0	#VALUE!	0.000298328	LOC100253313		PREDICTED: transcription factor RAX1 [Vitis vinifera]	GO:0000981,GO:0001135,GO:0003700,GO:0005634,GO:0006351,GO:0006355,GO:0006357,GO:0007275,GO:0010199,GO:0030154,GO:0043565,GO:0044212	RNA polymerase II transcription factor activity, sequence-specific DNA binding|transcription factor activity, RNA polymerase II transcription factor recruiting|DNA binding transcription factor activity|nucleus|transcription, DNA-templated|regulation of transcription, DNA-templated|regulation of transcription from RNA polymerase II promoter|multicellular organism development|organ boundary specifi…
VIT_211s0016g02780	11.1642	0	22.3283	#DIV/0!	1.14769e-05	LOC100243880	MYB36 {ECO:0000303|PubMed:9839469}; At5g57620 {ECO:0000312|Araport:AT5G57620}; MUA2.20 {ECO:0000312|EMBL:BAB08797.1}	PREDICTED: transcription factor RAX2 [Vitis vinifera]	GO:0000981,GO:0001135,GO:0003700,GO:0005634,GO:0006351,GO:0006357,GO:0008285,GO:0030154,GO:0035987,GO:0043565,GO:0044212,GO:0045597,GO:0045892,GO:0045893,GO:0048226,GO:2000021,GO:2000067	RNA polymerase II transcription factor activity, sequence-specific DNA binding|transcription factor activity, RNA polymerase II transcription factor recruiting|DNA binding transcription factor activity|nucleus|transcription, DNA-templated|regulation of transcription from RNA polymerase II promoter|negative regulation of cell proliferation|cell differentiation|endodermal cell differentiation|seque…
VIT_215s0046g01130	3.88319	0	7.76637	#DIV/0!	0.000178859	LOC100258469	TRY; At5g53200; MFH8.14	PREDICTED: transcription factor TRY [Vitis vinifera]	GO:0000981,GO:0001135,GO:0003700,GO:0005634,GO:0006351,GO:0006355,GO:0006357,GO:0007275,GO:0010091,GO:0043565,GO:0044212	RNA polymerase II transcription factor activity, sequence-specific DNA binding|transcription factor activity, RNA polymerase II transcription factor recruiting|DNA binding transcription factor activity|nucleus|transcription, DNA-templated|regulation of transcription, DNA-templated|regulation of transcription from RNA polymerase II promoter|multicellular organism development|trichome branching|seq…
VIT_210s0003g01750	4.85398	0	9.70797	#DIV/0!	0.00011977	LOC100243022	OFP5; At4g18830; F13C5.5	PREDICTED: transcription repressor OFP5 [Vitis vinifera]	GO:0005730,GO:0006351,GO:0009553,GO:0030863,GO:0045892	nucleolus|transcription, DNA-templated|embryo sac development|cortical cytoskeleton|negative regulation of transcription, DNA-templated
VIT_211s0016g00800	0.970797	0	1.94159	#DIV/0!	0.000676128	LOC100252701	At1g23070 {ECO:0000312|Araport:AT1G23070}; T26J12.15 {ECO:0000312|EMBL:AAC00612.1}	PREDICTED: transmembrane protein 184C isoform X1 [Vitis vinifera]	GO:0005215,GO:0016021	transporter activity|integral component of membrane
VIT_212s0028g02710	1.94159	0	3.88319	#DIV/0!	0.000410538	LOC100854823	ROMT; VIT_12s0028g01880	PREDICTED: trans-resveratrol di-O-methyltransferase-like [Vitis vinifera]	GO:0008171,GO:0008757,GO:0019438,GO:0046983,GO:0102303	O-methyltransferase activity|S-adenosylmethionine-dependent methyltransferase activity|aromatic compound biosynthetic process|protein dimerization activity|resveratrol 3,5-O-dimethyltransferase activity	path:vvi00945	Stilbenoid, diarylheptanoid and gingerol biosynthesis
VIT_215s0045g01490	1.45619	0	2.91239	#DIV/0!	0.00051798	LOC100251741	ROMT; VIT_12s0028g01880	PREDICTED: trans-resveratrol di-O-methyltransferase-like [Vitis vinifera]	GO:0008171,GO:0008757,GO:0019438,GO:0046983,GO:0102303	O-methyltransferase activity|S-adenosylmethionine-dependent methyltransferase activity|aromatic compound biosynthetic process|protein dimerization activity|resveratrol 3,5-O-dimethyltransferase activity
VIT_217s0000g10420	1.45619	0	2.91239	#DIV/0!	0.00051798	LOC100265024	GT-1; At1g13450; T6J4.18	PREDICTED: trihelix transcription factor GT-1-like [Vitis vinifera]	GO:0000981,GO:0003700,GO:0005634,GO:0006351,GO:0006355,GO:0042802,GO:0043565	RNA polymerase II transcription factor activity, sequence-specific DNA binding|DNA binding transcription factor activity|nucleus|transcription, DNA-templated|regulation of transcription, DNA-templated|identical protein binding|sequence-specific DNA binding
VIT_200s0956g00030	2.91239	0	5.82478	#DIV/0!	0.000269156	LOC100852457	GT-2; At1g76890; F7O12.6	PREDICTED: trihelix transcription factor GT-2-like [Vitis vinifera]	GO:0003677,GO:0003700,GO:0005634,GO:0006351	DNA binding|DNA binding transcription factor activity|nucleus|transcription, DNA-templated
VIT_213s0067g03070	1.94159	0	3.88319	#DIV/0!	0.000410538	LOC100246693	ARR17; At3g56380; T5P19.30	PREDICTED: two-component response regulator ARR17 isoform X1 [Vitis vinifera]	GO:0000156,GO:0005634,GO:0006351,GO:0006355,GO:0009736	phosphorelay response regulator activity|nucleus|transcription, DNA-templated|regulation of transcription, DNA-templated|cytokinin-activated signaling pathway	path:vvi04075	Plant hormone signal transduction
VIT_210s0003g04240	0.970797	0	1.94159	#DIV/0!	0.000676128	LOC100254909	TYDC1	PREDICTED: tyrosine/DOPA decarboxylase 1-like [Vitis vinifera]	GO:0004058,GO:0004837,GO:0006520,GO:0030170	aromatic-L-amino-acid decarboxylase activity|tyrosine decarboxylase activity|cellular amino acid metabolic process|pyridoxal phosphate binding	path:vvi00350,path:vvi00360,path:vvi00380,path:vvi00950,path:vvi00965	Tyrosine metabolism|Phenylalanine metabolism|Tryptophan metabolism|Isoquinoline alkaloid biosynthesis|Betalain biosynthesis
VIT_206s0061g00070	0.970797	0	1.94159	#DIV/0!	0.000676128	LOC100249922	UBC20; At1g50490; F11F12.16, F17J6.3	PREDICTED: ubiquitin-conjugating enzyme E2 20 [Vitis vinifera]	GO:0000209,GO:0004842,GO:0005524,GO:0005634,GO:0005737,GO:0008283,GO:0030071,GO:0031145,GO:0031625,GO:0061630	protein polyubiquitination|ubiquitin-protein transferase activity|ATP binding|nucleus|cytoplasm|cell proliferation|regulation of mitotic metaphase/anaphase transition|anaphase-promoting complex-dependent catabolic process|ubiquitin protein ligase binding|ubiquitin protein ligase activity	path:vvi04120	Ubiquitin mediated proteolysis
VIT_204s0044g01460	2.91239	0	5.82478	#DIV/0!	0.000269156	LOC100267170	PUB26; At1g49780; F14J22.1	PREDICTED: U-box domain-containing protein 26-like [Vitis vinifera]	GO:0004842	ubiquitin-protein transferase activity
VIT_204s0008g05830	2.91239	0	5.82478	#DIV/0!	0.000269156	LOC100266281		PREDICTED: U-box domain-containing protein 7-like [Vitis vinifera]
VIT_202s0025g01560	4.36858	0	8.73717	#DIV/0!	0.000146239	LOC100251292		PREDICTED: UDP-glucose 4-epimerase GEPI48 isoform X2 [Vitis vinifera]	GO:0003978,GO:0006012	UDP-glucose 4-epimerase activity|galactose metabolic process	path:vvi00052,path:vvi00520	Galactose metabolism|Amino sugar and nucleotide sugar metabolism
VIT_206s0061g00360	3.88319	0	7.76637	#DIV/0!	0.000178859	LOC100246636	UGT86A1; At2g36970; T1J8.15	PREDICTED: UDP-glycosyltransferase 86A1 [Vitis vinifera]	GO:0008152,GO:0043231,GO:0080043,GO:0080044	metabolic process|intracellular membrane-bounded organelle|quercetin 3-O-glucosyltransferase activity|quercetin 7-O-glucosyltransferase activity
VIT_216s0050g01660	0.970797	0	1.94159	#DIV/0!	0.000676128	LOC100254171	UGT88B1 {ECO:0000303|PubMed:15610349}	PREDICTED: UDP-glycosyltransferase 88A1 [Vitis vinifera]	GO:0008152,GO:0016758	metabolic process|transferase activity, transferring hexosyl groups
VIT_207s0031g00300	1.94159	0	3.88319	#DIV/0!	0.000410538	LOC100250876		PREDICTED: uncharacterized acetyltransferase At3g50280 [Vitis vinifera]	GO:0006952,GO:0009617,GO:0009697,GO:0009753,GO:0016747,GO:1900150,GO:1900424	defense response|response to bacterium|salicylic acid biosynthetic process|response to jasmonic acid|transferase activity, transferring acyl groups other than amino-acyl groups|regulation of defense response to fungus|regulation of defense response to bacterium
VIT_217s0000g06920	2.5752	Inf	0	#VALUE!	0.000298328	LOC104882298		PREDICTED: uncharacterized protein At3g61260 isoform X1 [Vitis vinifera]
VIT_200s0480g00020	1.45619	0	2.91239	#DIV/0!	0.00051798	LOC104878424	At4g04980; C17L7.1, T32N4.10	PREDICTED: uncharacterized protein At4g04980-like [Vitis vinifera]	GO:0009658,GO:0009707	chloroplast organization|chloroplast outer membrane
VIT_200s1323g00015	4.12033	Inf	0	#VALUE!	0.000153634	LOC100265823		PREDICTED: uncharacterized protein At4g22758 isoform X1 [Vitis vinifera]
VIT_214s0060g01780	2.42699	0	4.85398	#DIV/0!	0.000330308	LOC100249500	At5g01610; F7A7.130	PREDICTED: uncharacterized protein At5g01610 [Vitis vinifera]
VIT_208s0007g03220	0.970797	0	1.94159	#DIV/0!	0.000676128	LOC100249375	At3g28850; T19N8.15	PREDICTED: uncharacterized protein At5g39865 [Vitis vinifera]	GO:0005886,GO:0009055,GO:0015035,GO:0045454	plasma membrane|electron transfer activity|protein disulfide oxidoreductase activity|cell redox homeostasis
VIT_218s0122g00300	51.4522	0	102.904	#DIV/0!	1.06948e-10	LOC100240987		PREDICTED: uncharacterized protein LOC100240987 [Vitis vinifera]
VIT_207s0005g06050	1.45619	0	2.91239	#DIV/0!	0.00051798	LOC100241125	RLT3 {ECO:0000305}; At4g12750 {ECO:0000312|Araport:AT4G12750}; T20K18.100 {ECO:0000312|EMBL:CAB40992.1}	PREDICTED: uncharacterized protein LOC100241125 isoform X1 [Vitis vinifera]	GO:0003677,GO:0005634,GO:0006351,GO:0006355,GO:0009908	DNA binding|nucleus|transcription, DNA-templated|regulation of transcription, DNA-templated|flower development
VIT_200s0208g00030	2.5752	Inf	0	#VALUE!	0.000298328	LOC100258327	NPGR2 {ECO:0000303|PubMed:12928497}; At4g28600 {ECO:0000312|Araport:AT4G28600}; T5F17.50 {ECO:0000312|EMBL:CAB81448.1}	PREDICTED: uncharacterized protein LOC100242030 [Vitis vinifera]	GO:0005516,GO:0005886	calmodulin binding|plasma membrane
VIT_208s0007g03170	0.970797	0	1.94159	#DIV/0!	0.000676128	LOC100242650		PREDICTED: uncharacterized protein LOC100242650 [Vitis vinifera]
VIT_206s0004g00875	4.36858	0	8.73717	#DIV/0!	0.000146239	LOC100243306		PREDICTED: uncharacterized protein LOC100243306 [Vitis vinifera]
VIT_212s0121g00155	0.970797	0	1.94159	#DIV/0!	0.000676128	LOC100243324	RGA3; Synonyms=177O13.36, CB3A14.6	PREDICTED: uncharacterized protein LOC100243324 [Vitis vinifera]	GO:0005524,GO:0006952,GO:0043531	ATP binding|defense response|ADP binding	path:vvi00561,path:vvi00564,path:vvi04070	Glycerolipid metabolism|Glycerophospholipid metabolism|Phosphatidylinositol signaling system
VIT_214s0108g00920	0.970797	0	1.94159	#DIV/0!	0.000676128	LOC100243883		PREDICTED: uncharacterized protein LOC100243883 [Vitis vinifera]
VIT_205s0094g00520	0.970797	0	1.94159	#DIV/0!	0.000676128	LOC100243911		PREDICTED: uncharacterized protein LOC100243911 [Vitis vinifera]
VIT_201s0011g00990	7.76637	0	15.5327	#DIV/0!	3.92439e-05	LOC100244008	RPM1; Synonyms=RPS3; At3g07040; F17A9.20	PREDICTED: uncharacterized protein LOC100244008 [Vitis vinifera]			path:vvi04626	Plant-pathogen interaction
VIT_201s0137g00585	1.94159	0	3.88319	#DIV/0!	0.000410538	LOC100261187		PREDICTED: uncharacterized protein LOC100244057 [Vitis vinifera]
VIT_200s1356g00010	3.09025	Inf	0	#VALUE!	0.000239326	LOC100244205		PREDICTED: uncharacterized protein LOC100244205 [Vitis vinifera]
VIT_211s0065g00615	1.45619	0	2.91239	#DIV/0!	0.00051798	LOC100244294		PREDICTED: uncharacterized protein LOC100244294 isoform X3 [Vitis vinifera]
VIT_219s0014g02290	2.5752	Inf	0	#VALUE!	0.000298328	LOC100245135	prmA {ECO:0000255|HAMAP-Rule:MF_00735}; LHK_00601	PREDICTED: uncharacterized protein LOC100245135 [Vitis vinifera]	GO:0005737,GO:0008276	cytoplasm|protein methyltransferase activity
VIT_214s0030g00420	0.970797	0	1.94159	#DIV/0!	0.000676128	LOC100245166	rihA {ECO:0000255|HAMAP-Rule:MF_01431}; Swoo_1120	PREDICTED: uncharacterized protein LOC100245166 isoform X1 [Vitis vinifera]	GO:0005737,GO:0006206,GO:0015949,GO:0045437	cytoplasm|pyrimidine nucleobase metabolic process|nucleobase-containing small molecule interconversion|uridine nucleosidase activity
VIT_200s0411g00020	3.60529	Inf	0	#VALUE!	0.000191576	LOC100258235		PREDICTED: uncharacterized protein LOC100245282 isoform X1 [Vitis vinifera]
VIT_213s0106g00030	3.39779	0	6.79558	#DIV/0!	0.000219543	LOC100245348		PREDICTED: uncharacterized protein LOC100245348 isoform X1 [Vitis vinifera]
VIT_218s0001g11680	10.1934	0	20.3867	#DIV/0!	1.61887e-05	LOC100245440		PREDICTED: uncharacterized protein LOC100245440 [Vitis vinifera]
VIT_207s0104g01505	0.970797	0	1.94159	#DIV/0!	0.000676128	LOC109121413		PREDICTED: uncharacterized protein LOC100245941 [Vitis vinifera]
VIT_211s0052g01070	1.45619	0	2.91239	#DIV/0!	0.00051798	LOC100246152	pvg3; Synonyms=mug49; SPBC1921.06c	PREDICTED: uncharacterized protein LOC100246152 [Vitis vinifera]	GO:0005783,GO:0005789,GO:0005794,GO:0006486,GO:0016021,GO:0032580,GO:0047220,GO:0051072,GO:0051321,GO:0071555	endoplasmic reticulum|endoplasmic reticulum membrane|Golgi apparatus|protein glycosylation|integral component of membrane|Golgi cisterna membrane|galactosylxylosylprotein 3-beta-galactosyltransferase activity|4,6-pyruvylated galactose residue biosynthetic process|meiotic cell cycle|cell wall organization
VIT_214s0068g01820	3.88319	0	7.76637	#DIV/0!	0.000178859	LOC100246292		PREDICTED: uncharacterized protein LOC100246292 [Vitis vinifera]
VIT_212s0028g00940	0.970797	0	1.94159	#DIV/0!	0.000676128	LOC100247266	JASON {ECO:0000303|PubMed:21257792}; At1g06660 {ECO:0000312|Araport:AT1G06660}; F12K11.5 {ECO:0000312|EMBL:AAF24810.1}	PREDICTED: uncharacterized protein LOC100247266 [Vitis vinifera]	GO:0006355,GO:0007142,GO:0009556	regulation of transcription, DNA-templated|male meiosis II|microsporogenesis
VIT_204s0008g01940	2.91239	0	5.82478	#DIV/0!	0.000269156	LOC100247309		PREDICTED: uncharacterized protein LOC100247309 [Vitis vinifera]
VIT_214s0108g01630	5.33938	0	10.6788	#DIV/0!	9.85573e-05	LOC100247426		PREDICTED: uncharacterized protein LOC100247426 isoform X3 [Vitis vinifera]
VIT_214s0060g01850	2.42699	0	4.85398	#DIV/0!	0.000330308	LOC100247685		PREDICTED: uncharacterized protein LOC100247685 [Vitis vinifera]
VIT_200s0215g00083	0.970797	0	1.94159	#DIV/0!	0.000676128	LOC100248648		PREDICTED: uncharacterized protein LOC100248648 isoform X1 [Vitis vinifera]
VIT_200s0215g00086	1.94159	0	3.88319	#DIV/0!	0.000410538	LOC100248648		PREDICTED: uncharacterized protein LOC100248648 isoform X3 [Vitis vinifera]
VIT_214s0068g00280	2.5752	Inf	0	#VALUE!	0.000298328	LOC100249838	CRR7 {ECO:0000303|PubMed:16359395}; At5g39210 {ECO:0000312|Araport:AT5G39210}; K3K3.10 {ECO:0000312|EMBL:BAB09375.1}	PREDICTED: uncharacterized protein LOC100249838 [Vitis vinifera]	GO:0009507,GO:0009570,GO:0010275,GO:0016020	chloroplast|chloroplast stroma|NAD(P)H dehydrogenase complex assembly|membrane
VIT_215s0045g01140	2.42699	0	4.85398	#DIV/0!	0.000330308	LOC100249861	HIPP04 {ECO:0000303|PubMed:21072340, ECO:0000303|PubMed:23368984}; At1g29000 {ECO:0000312|Araport:AT1G29000}; F1K23.4 {ECO:0000312|EMBL:AAF24557.2}	PREDICTED: uncharacterized protein LOC100249861 [Vitis vinifera]	GO:0005737,GO:0030001,GO:0046914,GO:0046916	cytoplasm|metal ion transport|transition metal ion binding|cellular transition metal ion homeostasis
VIT_212s0059g00030	4.85398	0	9.70797	#DIV/0!	0.00011977	LOC100253074		PREDICTED: uncharacterized protein LOC100249867 [Vitis vinifera]
VIT_206s0004g00690	3.39779	0	6.79558	#DIV/0!	0.000219543	LOC100250050	IQM2 {ECO:0000303|Ref.3}; At3g13600 {ECO:0000312|Araport:AT3G13600}; K20M4.4 {ECO:0000312|EMBL:BAB02602.1}	PREDICTED: uncharacterized protein LOC100250050 isoform X1 [Vitis vinifera]	GO:0005634,GO:0005737	nucleus|cytoplasm
VIT_212s0121g00290	2.42699	0	4.85398	#DIV/0!	0.000330308	LOC100250179	DGK6; At4g28130; F26K10.10, T13J8.230	PREDICTED: uncharacterized protein LOC100250179 [Vitis vinifera]	GO:0003951,GO:0004143,GO:0005524,GO:0006952,GO:0007205,GO:0009507	NAD+ kinase activity|diacylglycerol kinase activity|ATP binding|defense response|protein kinase C-activating G-protein coupled receptor signaling pathway|chloroplast	path:vvi00561,path:vvi00564,path:vvi04070	Glycerolipid metabolism|Glycerophospholipid metabolism|Phosphatidylinositol signaling system
VIT_203s0038g02370	0.970797	0	1.94159	#DIV/0!	0.000676128	LOC100250259	mcm10; TEgg053h10.1	PREDICTED: uncharacterized protein LOC100250259 isoform X1 [Vitis vinifera]	GO:0003688,GO:0003697,GO:0005634,GO:0006270,GO:0006974,GO:0031298,GO:0046872	DNA replication origin binding|single-stranded DNA binding|nucleus|DNA replication initiation|cellular response to DNA damage stimulus|replication fork protection complex|metal ion binding
VIT_201s0011g04010	1.45619	0	2.91239	#DIV/0!	0.00051798	LOC100250861	ntpR; EHR_08225	PREDICTED: uncharacterized protein LOC100250861 isoform X1 [Vitis vinifera]	GO:0006541,GO:0016787	glutamine metabolic process|hydrolase activity
VIT_210s0116g01090	1.45619	0	2.91239	#DIV/0!	0.00051798	LOC100264003		PREDICTED: uncharacterized protein LOC100252198 [Vitis vinifera]
VIT_201s0011g04080	1.45619	0	2.91239	#DIV/0!	0.00051798	LOC100252628	RHG1A {ECO:0000303|PubMed:9781696}; At5g42940 {ECO:0000312|Araport:AT5G42940}; MBD2.14 {ECO:0000312|EMBL:BAB09196.1}	PREDICTED: uncharacterized protein LOC100252628 isoform X1 [Vitis vinifera]	GO:0043161,GO:0046872,GO:0061630	proteasome-mediated ubiquitin-dependent protein catabolic process|metal ion binding|ubiquitin protein ligase activity
VIT_214s0006g02590	7.72561	Inf	0	#VALUE!	3.65806e-05	LOC100253189	ntpR; EHR_08225	PREDICTED: uncharacterized protein LOC100253189 [Vitis vinifera]	GO:0006541,GO:0016787	glutamine metabolic process|hydrolase activity
VIT_218s0001g03690	3.09025	Inf	0	#VALUE!	0.000239326	LOC100253283	PTD {ECO:0000303|PubMed:16394097}; At1g12790 {ECO:0000312|Araport:AT1G12790}; F13K23.4 {ECO:0000312|EMBL:AAF78484.1}	PREDICTED: uncharacterized protein LOC100253283 isoform X2 [Vitis vinifera]	GO:0000712,GO:0004519,GO:0005634,GO:0007059,GO:0007131,GO:0007140,GO:0009555,GO:0010845,GO:0048236	resolution of meiotic recombination intermediates|endonuclease activity|nucleus|chromosome segregation|reciprocal meiotic recombination|male meiotic nuclear division|pollen development|positive regulation of reciprocal meiotic recombination|plant-type sporogenesis
VIT_215s0046g03010	2.91239	0	5.82478	#DIV/0!	0.000269156	LOC100253410	Os04g0364800, LOC_Os04g29550; OSJNBa0081G05.7	PREDICTED: uncharacterized protein LOC100253410 [Vitis vinifera]	GO:0005576	extracellular region
VIT_210s0003g03340	2.5752	Inf	0	#VALUE!	0.000298328	LOC100253775		PREDICTED: uncharacterized protein LOC100253775 [Vitis vinifera]
VIT_210s0003g02620	3.09025	Inf	0	#VALUE!	0.000239326	LOC100253821		PREDICTED: uncharacterized protein LOC100253821 [Vitis vinifera]
VIT_204s0044g01170	2.91239	0	5.82478	#DIV/0!	0.000269156	LOC100253890	csd; SE_0608	PREDICTED: uncharacterized protein LOC100253890 [Vitis vinifera]	GO:0006534,GO:0030170,GO:0031071	cysteine metabolic process|pyridoxal phosphate binding|cysteine desulfurase activity
VIT_202s0025g03190	3.39779	0	6.79558	#DIV/0!	0.000219543	LOC100254752		PREDICTED: uncharacterized protein LOC100254752 [Vitis vinifera]
VIT_213s0073g00150	4.12033	Inf	0	#VALUE!	0.000153634	LOC100254987	SMXL3 {ECO:0000303|PubMed:23893171}; At3g52490 {ECO:0000312|Araport:AT3G52490}; F22O6.130 {ECO:0000312|EMBL:CAB43425.1}	PREDICTED: uncharacterized protein LOC100254987 [Vitis vinifera]	GO:0006351,GO:0006355,GO:0019538	transcription, DNA-templated|regulation of transcription, DNA-templated|protein metabolic process
VIT_203s0063g01990	1.45619	0	2.91239	#DIV/0!	0.00051798	LOC100255635		PREDICTED: uncharacterized protein LOC100255635 [Vitis vinifera]
VIT_204s0008g01700	2.5752	Inf	0	#VALUE!	0.000298328	LOC100255952	At1g54200 {ECO:0000312|EMBL:AEE33060.1}; F20D21.2 {ECO:0000312|EMBL:AAD25600.1}	PREDICTED: uncharacterized protein LOC100255952 [Vitis vinifera]	GO:0005886,GO:0009734,GO:0010929,GO:0060918	plasma membrane|auxin-activated signaling pathway|positive regulation of auxin mediated signaling pathway|auxin transport
VIT_209s0002g08050	5.66545	Inf	0	#VALUE!	8.10906e-05	LOC100256430		PREDICTED: uncharacterized protein LOC100256430 [Vitis vinifera]
VIT_200s0256g00050	2.42699	0	4.85398	#DIV/0!	0.000330308	LOC100245282		PREDICTED: uncharacterized protein LOC100256611 [Vitis vinifera]
VIT_208s0007g08460	9.70797	0	19.4159	#DIV/0!	1.92695e-05	LOC100257236		PREDICTED: uncharacterized protein LOC100257236 [Vitis vinifera]
VIT_219s0014g02850	10.6788	0	21.3575	#DIV/0!	1.36206e-05	LOC100257280	dlcB; DDB_G0274815	PREDICTED: uncharacterized protein LOC100257280 [Vitis vinifera]	GO:0003774,GO:0005737,GO:0005868,GO:0005874,GO:0008092,GO:0010970,GO:0045505,GO:0051959,GO:0060271,GO:2000582	motor activity|cytoplasm|cytoplasmic dynein complex|microtubule|cytoskeletal protein binding|transport along microtubule|dynein intermediate chain binding|dynein light intermediate chain binding|cilium assembly|positive regulation of ATP-dependent microtubule motor activity, plus-end-directed
VIT_200s0540g00010	3.09025	Inf	0	#VALUE!	0.000239326	LOC100258593	SD18; Synonyms=ARK3; At4g21380; T6K22.110	PREDICTED: uncharacterized protein LOC100258593 [Vitis vinifera]
VIT_200s0160g00062	0.970797	0	1.94159	#DIV/0!	0.000676128	LOC100258847		PREDICTED: uncharacterized protein LOC100258847 isoform X1 [Vitis vinifera]
VIT_200s0189g00010	2.91239	0	5.82478	#DIV/0!	0.000269156	LOC100259312		PREDICTED: uncharacterized protein LOC100259312 [Vitis vinifera]
VIT_201s0010g02450	11.1642	0	22.3283	#DIV/0!	1.14769e-05	LOC100259604		PREDICTED: uncharacterized protein LOC100259604 [Vitis vinifera]
VIT_205s0020g03640	2.91239	0	5.82478	#DIV/0!	0.000269156	LOC100259691		PREDICTED: uncharacterized protein LOC100259691 [Vitis vinifera]
VIT_219s0014g04720	6.31018	0	12.6204	#DIV/0!	6.78751e-05	LOC100260725		PREDICTED: uncharacterized protein LOC100260725 [Vitis vinifera]
VIT_205s0077g02100	4.36858	0	8.73717	#DIV/0!	0.000146239	LOC100261891	MARD1 {ECO:0000303|PubMed:15159630}; Synonyms=SAG102 {ECO:0000303|PubMed:11402199}; At3g63210 {ECO:0000312|Araport:AT3G63210}; F16M2.6 {ECO:0000312|EMBL:AAL38351.1}	PREDICTED: uncharacterized protein LOC100261891 [Vitis vinifera]	GO:0000932,GO:0009737,GO:0010162,GO:0010494,GO:0046872	P-body|response to abscisic acid|seed dormancy process|cytoplasmic stress granule|metal ion binding
VIT_218s0001g05580	1.94159	0	3.88319	#DIV/0!	0.000410538	LOC100262645		PREDICTED: uncharacterized protein LOC100262645 [Vitis vinifera]
VIT_218s0001g00830	1.94159	0	3.88319	#DIV/0!	0.000410538	LOC100263889		PREDICTED: uncharacterized protein LOC100263889 [Vitis vinifera]
VIT_218s0001g09900	2.42699	0	4.85398	#DIV/0!	0.000330308	LOC100264228		PREDICTED: uncharacterized protein LOC100264228 [Vitis vinifera]
VIT_212s0134g00380	0.970797	0	1.94159	#DIV/0!	0.000676128	LOC100264794	At4g03230; F4C21.16	PREDICTED: uncharacterized protein LOC100264794 isoform X2 [Vitis vinifera]
VIT_200s0398g00020	1.45619	0	2.91239	#DIV/0!	0.00051798	LOC100265431	At4g11900; T26M18.110	PREDICTED: uncharacterized protein LOC100265431, partial [Vitis vinifera]
VIT_205s0051g00920	1.94159	0	3.88319	#DIV/0!	0.000410538	LOC100266687		PREDICTED: uncharacterized protein LOC100266687 isoform X4 [Vitis vinifera]
VIT_212s0134g00270	4.36858	0	8.73717	#DIV/0!	0.000146239	LOC100267196	At4g03230; F4C21.16	PREDICTED: uncharacterized protein LOC100267196 [Vitis vinifera]
VIT_215s0024g00730	3.60529	Inf	0	#VALUE!	0.000191576	LOC100267645		PREDICTED: uncharacterized protein LOC100267645 [Vitis vinifera]
VIT_218s0001g12400	4.12033	Inf	0	#VALUE!	0.000153634	LOC100267647		PREDICTED: uncharacterized protein LOC100267647 [Vitis vinifera]
VIT_215s0048g02650	1.45619	0	2.91239	#DIV/0!	0.00051798	LOC100267812		PREDICTED: uncharacterized protein LOC100267812 [Vitis vinifera]
VIT_204s0008g05700	6.31018	0	12.6204	#DIV/0!	6.78751e-05	LOC100852414	ACR2 {ECO:0000303|PubMed:12481063}; At5g25320 {ECO:0000312|Araport:AT5G25320}	PREDICTED: uncharacterized protein LOC100852414 isoform X1 [Vitis vinifera]
VIT_205s0020g02330	2.42699	0	4.85398	#DIV/0!	0.000330308	LOC100852500		PREDICTED: uncharacterized protein LOC100852500 [Vitis vinifera]
VIT_209s0054g00380	6.31018	0	12.6204	#DIV/0!	6.78751e-05	LOC100852805		PREDICTED: uncharacterized protein LOC100852805 [Vitis vinifera]
VIT_202s0236g00120	3.39779	0	6.79558	#DIV/0!	0.000219543	LOC100248732		PREDICTED: uncharacterized protein LOC100853220 [Vitis vinifera]
VIT_200s0207g00150	4.36858	0	8.73717	#DIV/0!	0.000146239	LOC100853414		PREDICTED: uncharacterized protein LOC100853414 [Vitis vinifera]
VIT_200s0665g00030	12.135	0	24.2699	#DIV/0!	8.18685e-06	LOC100853798		PREDICTED: uncharacterized protein LOC100853798 isoform X1 [Vitis vinifera]
VIT_204s0079g00630	1.45619	0	2.91239	#DIV/0!	0.00051798	LOC100854905	XRI1; At5g48720; K24G6.5	PREDICTED: uncharacterized protein LOC100854905 isoform X1 [Vitis vinifera]	GO:0005634,GO:0006281,GO:0007140,GO:0007143,GO:0009555,GO:0010165	nucleus|DNA repair|male meiotic nuclear division|female meiotic nuclear division|pollen development|response to X-ray
VIT_210s0116g00630	0.970797	0	1.94159	#DIV/0!	0.000676128	LOC100854976		PREDICTED: uncharacterized protein LOC100854976 [Vitis vinifera]
VIT_207s0005g01090	7.28097	0	14.5619	#DIV/0!	4.70467e-05	LOC100854991		PREDICTED: uncharacterized protein LOC100854991 [Vitis vinifera]
VIT_201s0011g01350	5.82478	0	11.6496	#DIV/0!	8.16361e-05	LOC100855161	VQ22 {ECO:0000303|PubMed:22535423}; At3g22160 {ECO:0000312|Araport:AT3G22160}; MKA23.7 {ECO:0000312|EMBL:BAB03064.1}	PREDICTED: uncharacterized protein LOC100855161 [Vitis vinifera]	GO:0005634	nucleus
VIT_202s0154g00555	3.88319	0	7.76637	#DIV/0!	0.000178859			PREDICTED: uncharacterized protein LOC100855263 [Vitis vinifera]
VIT_201s0010g00790	44.1712	0	88.3425	#DIV/0!	7.00104e-10			PREDICTED: uncharacterized protein LOC103341994 [Prunus mume]
VIT_218s0001g09780	0.970797	0	1.94159	#DIV/0!	0.000676128	LOC109122759	PK1	PREDICTED: uncharacterized protein LOC104877935 [Vitis vinifera]	GO:0004674,GO:0005524,GO:0016021,GO:0048544	protein serine/threonine kinase activity|ATP binding|integral component of membrane|recognition of pollen
VIT_200s0207g00135	3.09025	Inf	0	#VALUE!	0.000239326	LOC104878189		PREDICTED: uncharacterized protein LOC104878190 [Vitis vinifera]
VIT_200s0846g00005	1.45619	0	2.91239	#DIV/0!	0.00051798	LOC104878530		PREDICTED: uncharacterized protein LOC104878530 isoform X1 [Vitis vinifera]
VIT_201s0011g02620	4.85398	0	9.70797	#DIV/0!	0.00011977	LOC104878923		PREDICTED: uncharacterized protein LOC104878923 isoform X2 [Vitis vinifera]
VIT_205s0049g01740	8.24066	Inf	0	#VALUE!	3.00913e-05	LOC104879302	ARPC2B; At2g33385; F4P9.42	PREDICTED: uncharacterized protein LOC104879302 [Vitis vinifera]	GO:0005200,GO:0005737,GO:0005885,GO:0007015,GO:0030041,GO:0034314,GO:0042995,GO:0051015	structural constituent of cytoskeleton|cytoplasm|Arp2/3 protein complex|actin filament organization|actin filament polymerization|Arp2/3 complex-mediated actin nucleation|cell projection|actin filament binding
VIT_205s0102g00510	3.88319	0	7.76637	#DIV/0!	0.000178859	LOC104879454		PREDICTED: uncharacterized protein LOC104879454 isoform X1 [Vitis vinifera]
VIT_206s0009g03595	1.45619	0	2.91239	#DIV/0!	0.00051798	LOC104879644	WAKL14; At2g23450; F26B6.10	PREDICTED: uncharacterized protein LOC104879644 [Vitis vinifera]
VIT_206s0009g02460	0.970797	0	1.94159	#DIV/0!	0.000676128	LOC104879681	ZAT3 {ECO:0000305}; Synonyms=DAZ2 {ECO:0000303|PubMed:21285328}; At4g35280 {ECO:0000312|Araport:AT4G35280}; F23E12.160 {ECO:0000312|EMBL:CAB80245.1}	PREDICTED: uncharacterized protein LOC104879681 [Vitis vinifera]	GO:0003676,GO:0003700,GO:0005634,GO:0006351,GO:0006355,GO:0046872,GO:0048235	nucleic acid binding|DNA binding transcription factor activity|nucleus|transcription, DNA-templated|regulation of transcription, DNA-templated|metal ion binding|pollen sperm cell differentiation
VIT_206s0080g00600	0.970797	0	1.94159	#DIV/0!	0.000676128	LOC104879734		PREDICTED: uncharacterized protein LOC104879734 [Vitis vinifera]
VIT_207s0031g02055	4.85398	0	9.70797	#DIV/0!	0.00011977	LOC104879929		PREDICTED: uncharacterized protein LOC104879929 [Vitis vinifera]
VIT_208s0040g02390	1.45619	0	2.91239	#DIV/0!	0.00051798	LOC104880052		PREDICTED: uncharacterized protein LOC104880052 [Vitis vinifera]
VIT_209s0002g04625	0.970797	0	1.94159	#DIV/0!	0.000676128	LOC104880241		PREDICTED: uncharacterized protein LOC104880241 [Vitis vinifera]
VIT_210s0116g01840	3.88319	0	7.76637	#DIV/0!	0.000178859	LOC104880467		PREDICTED: uncharacterized protein LOC104880467 [Vitis vinifera]
VIT_201s0010g04010	0.970797	0	1.94159	#DIV/0!	0.000676128	LOC104880634		PREDICTED: uncharacterized protein LOC104880633 [Vitis vinifera]
VIT_211s0037g00805	0.970797	0	1.94159	#DIV/0!	0.000676128	LOC104880711		PREDICTED: uncharacterized protein LOC104880711 [Vitis vinifera]
VIT_212s0059g02146	4.85398	0	9.70797	#DIV/0!	0.00011977	LOC104880884		PREDICTED: uncharacterized protein LOC104880884 [Vitis vinifera]
VIT_212s0134g00460	2.91239	0	5.82478	#DIV/0!	0.000269156	LOC104880905	At2g19130; T20K24.15	PREDICTED: uncharacterized protein LOC104880905 isoform X1 [Vitis vinifera]
VIT_212s0178g00145	3.88319	0	7.76637	#DIV/0!	0.000178859	LOC109123453	RPP13L4; Synonyms=ZAR1 {ECO:0000303|PubMed:20368970}; At3g50950; F18B3.230	PREDICTED: uncharacterized protein LOC104880962 [Vitis vinifera]
VIT_201s0011g04660	8.73717	0	17.4743	#DIV/0!	2.74209e-05	LOC104881294		PREDICTED: uncharacterized protein LOC104881294 [Vitis vinifera]
VIT_214s0030g01700	14.0766	0	28.1531	#DIV/0!	4.2396e-06	LOC104881414		PREDICTED: uncharacterized protein LOC104881414 [Vitis vinifera]
VIT_214s0030g00020	0.970797	0	1.94159	#DIV/0!	0.000676128	LOC104881450		PREDICTED: uncharacterized protein LOC104881450 [Vitis vinifera]
VIT_214s0081g00190	47.0836	0	94.1673	#DIV/0!	3.27902e-10			PREDICTED: uncharacterized protein LOC104881471 [Vitis vinifera]
VIT_214s0068g00650	1.94159	0	3.88319	#DIV/0!	0.000410538	LOC104881637		PREDICTED: uncharacterized protein LOC104881637 isoform X1 [Vitis vinifera]
VIT_216s0039g02840	3.39779	0	6.79558	#DIV/0!	0.000219543	LOC104881989		PREDICTED: uncharacterized protein LOC104881989 [Vitis vinifera]
VIT_216s0050g01400	2.91239	0	5.82478	#DIV/0!	0.000269156	LOC104882216	SRC2 {ECO:0000303|Ref.1}; Glyma15g16360 {ECO:0000305}	PREDICTED: uncharacterized protein LOC104882216 [Vitis vinifera]	GO:0005789,GO:0005886,GO:0016021,GO:0032586	endoplasmic reticulum membrane|plasma membrane|integral component of membrane|protein storage vacuole membrane
VIT_217s0000g10080	3.09025	Inf	0	#VALUE!	0.000239326	LOC104882266	Os01g0905400, LOC_Os01g67830; OsJ_04461, OSJNOa108M02.5	PREDICTED: uncharacterized protein LOC104882266 isoform X1 [Vitis vinifera]	GO:0003677,GO:0005634,GO:0006351,GO:0006355	DNA binding|nucleus|transcription, DNA-templated|regulation of transcription, DNA-templated
VIT_202s0012g00690	1.45619	0	2.91239	#DIV/0!	0.00051798	LOC104882430		PREDICTED: uncharacterized protein LOC104882430 [Vitis vinifera]
VIT_218s0001g08660	6.31018	0	12.6204	#DIV/0!	6.78751e-05			PREDICTED: uncharacterized protein LOC104882514 [Vitis vinifera]
VIT_218s0001g15070	0.970797	0	1.94159	#DIV/0!	0.000676128	LOC104882581		PREDICTED: uncharacterized protein LOC104882581 [Vitis vinifera]
VIT_218s0041g01776	0.970797	0	1.94159	#DIV/0!	0.000676128	LOC104882777		PREDICTED: uncharacterized protein LOC104882777 [Vitis vinifera]
VIT_206s0004g04370	2.42699	0	4.85398	#DIV/0!	0.000330308	LOC100267358	At1g07660; F24B9.25; and OrderedLocusNames=At1g07820; ORFNames=F24B9.8; and OrderedLocusNames=At2g28740; ORFNames=F8N16.2, T11P11.4; and OrderedLocusNames=At3g45930; ORFNames=F16L2_140; and OrderedLocusNames=At3g46320; ORFNames=F18L15.40; and OrderedLocusNames=At3g53730; ORFNames=F5K20_30; and OrderedLocusNames=At5g59690; ORFNames=MTH12.10; and OrderedLocusNames=At5g59970; ORFNames=MMN10.22	PREDICTED: uncharacterized protein LOC107773508 [Nicotiana tabacum]	GO:0000786,GO:0000788,GO:0003677,GO:0005730,GO:0005773,GO:0005774,GO:0005829,GO:0005886,GO:0006334,GO:0009414,GO:0009506,GO:0009507,GO:0009579,GO:0042393,GO:0046982	nucleosome|nuclear nucleosome|DNA binding|nucleolus|vacuole|vacuolar membrane|cytosol|plasma membrane|nucleosome assembly|response to water deprivation|plasmodesma|chloroplast|thylakoid|histone binding|protein heterodimerization activity
VIT_208s0032g00590	0.970797	0	1.94159	#DIV/0!	0.000676128	LOC100254700	At3g01520; F4P13.7	PREDICTED: universal stress protein A-like protein isoform X1 [Vitis vinifera]	GO:0005886,GO:0006950,GO:0016208	plasma membrane|response to stress|AMP binding
VIT_206s0080g00033	1.94159	0	3.88319	#DIV/0!	0.000410538	LOC104879741	At3g47200; F13I12.250	PREDICTED: UPF0481 protein At3g47200-like [Vitis vinifera]	GO:0005886,GO:0016021	plasma membrane|integral component of membrane
VIT_209s0054g00690	15.4512	Inf	0	#VALUE!	2.33245e-06	LOC100251259		PREDICTED: vacuolar-processing enzyme [Vitis vinifera]	GO:0008234	cysteine-type peptidase activity
VIT_218s0001g01370	1.94159	0	3.88319	#DIV/0!	0.000410538	LOC100262500	WAK5; At1g21230; F16F4.9	PREDICTED: wall-associated receptor kinase 2-like [Vitis vinifera]
VIT_218s0041g00020	0.970797	0	1.94159	#DIV/0!	0.000676128	LOC100264863	WAK2; At1g21270; F16F4.5	PREDICTED: wall-associated receptor kinase 2-like [Vitis vinifera]
VIT_210s0003g05123	5.15041	Inf	0	#VALUE!	9.97212e-05	LOC100257794	WAKL22; Synonyms=RFO1; At1g79670; F20B17_27	PREDICTED: wall-associated receptor kinase 2-like [Vitis vinifera]
VIT_201s0026g00480	1.45619	0	2.91239	#DIV/0!	0.00051798	LOC100267362		PREDICTED: WAT1-related protein At5g40240 [Vitis vinifera]
VIT_208s0007g00240	2.42699	0	4.85398	#DIV/0!	0.000330308	LOC100264924	wdr44	PREDICTED: WD repeat-containing protein 44-like [Vitis vinifera]	GO:0005794,GO:0005829,GO:0010008,GO:0048471	Golgi apparatus|cytosol|endosome membrane|perinuclear region of cytoplasm
VIT_218s0122g00790	1.94159	0	3.88319	#DIV/0!	0.000410538	LOC100251307	XCP1 {ECO:0000303|PubMed:10889267}; At4g35350; F23E12.90	PREDICTED: xylem cysteine proteinase 1 [Vitis vinifera]	GO:0000325,GO:0004197,GO:0005615,GO:0005634,GO:0005764,GO:0005886,GO:0010623,GO:0051603	plant-type vacuole|cysteine-type endopeptidase activity|extracellular space|nucleus|lysosome|plasma membrane|programmed cell death involved in cell development|proteolysis involved in cellular protein catabolic process
VIT_215s0048g01210	1.45619	0	2.91239	#DIV/0!	0.00051798	LOC100259224	SBT4.14 {ECO:0000303|PubMed:16193095}; Synonyms=XSP1 {ECO:0000303|PubMed:10889267}; At4g00230; F6N15.3	PREDICTED: xylem serine proteinase 1 [Vitis vinifera]	GO:0004252,GO:0005618,GO:0009505	serine-type endopeptidase activity|cell wall|plant-type cell wall
VIT_208s0007g08890	0.970797	0	1.94159	#DIV/0!	0.000676128	LOC100262460	ZOG1	PREDICTED: zeatin O-glucosyltransferase-like [Vitis vinifera]	GO:0006486,GO:0009690,GO:0009965,GO:0010015,GO:0010083,GO:0010380,GO:0045926,GO:0048316,GO:0048439,GO:0050403,GO:0050404	protein glycosylation|cytokinin metabolic process|leaf morphogenesis|root morphogenesis|regulation of vegetative meristem growth|regulation of chlorophyll biosynthetic process|negative regulation of growth|seed development|flower morphogenesis|trans-zeatin O-beta-D-glucosyltransferase activity|zeatin O-beta-D-xylosyltransferase activity	path:vvi00908	Zeatin biosynthesis
VIT_204s0044g00270	3.39779	0	6.79558	#DIV/0!	0.000219543	LOC100266095		PREDICTED: zeaxanthin epoxidase, chloroplastic [Vitis vinifera]	GO:0002239,GO:0004497,GO:0044550,GO:0071949	response to oomycetes|monooxygenase activity|secondary metabolite biosynthetic process|FAD binding
VIT_219s0027g01130	3.09025	Inf	0	#VALUE!	0.000239326	LOC100264678	COL4; At5g24930; F6A4.140	PREDICTED: zinc finger protein CONSTANS-LIKE 4 [Vitis vinifera]	GO:0005634,GO:0008270,GO:0009416,GO:0009909	nucleus|zinc ion binding|response to light stimulus|regulation of flower development
VIT_212s0028g03030	0.970797	0	1.94159	#DIV/0!	0.000676128	LOC100252370	MGP {ECO:0000303|PubMed:17785527}; Synonyms=IDD3 {ECO:0000303|PubMed:16784536}; At1g03840 {ECO:0000312|Araport:AT1G03840}; F11M21.23 {ECO:0000312|EMBL:AAD10684.1}	PREDICTED: zinc finger protein MAGPIE [Vitis vinifera]	GO:0003700,GO:0005634,GO:0006351,GO:0006355,GO:0008356,GO:0044212,GO:0046872	DNA binding transcription factor activity|nucleus|transcription, DNA-templated|regulation of transcription, DNA-templated|asymmetric cell division|transcription regulatory region DNA binding|metal ion binding
VIT_212s0035g01880	3.60529	Inf	0	#VALUE!	0.000191576	LOC100247287	ZHD4; Synonyms=FTM2, HB31; At1g14440; F14L17.21	PREDICTED: zinc-finger homeodomain protein 4 [Vitis vinifera]	GO:0003677,GO:0005634,GO:0006351,GO:0006355,GO:0042803,GO:0046872,GO:0048574	DNA binding|nucleus|transcription, DNA-templated|regulation of transcription, DNA-templated|protein homodimerization activity|metal ion binding|long-day photoperiodism, flowering
VIT_215s0046g02000	0.970797	0	1.94159	#DIV/0!	0.000676128	LOC100852885	GSVIVT00026920001, LOC100243180	RecName: Full=Probable polygalacturonase; Short=PG; AltName: Full=Pectinase	GO:0004650,GO:0005975,GO:0016021	polygalacturonase activity|carbohydrate metabolic process|integral component of membrane
VIT_200s0246g00160	0.970797	0	1.94159	#DIV/0!	0.000676128		rpl32 {ECO:0000255|HAMAP-Rule:MF_00340}	ribosomal protein L32 [Vitis vinifera]	GO:0003735,GO:0006412,GO:0009507,GO:0015934	structural constituent of ribosome|translation|chloroplast|large ribosomal subunit
VIT_204s0008g05390	0.970797	0	1.94159	#DIV/0!	0.000676128	BIG8.1	CXE17; At5g16080; F1N13.220	serine hydrolase-like [Vitis vinifera]	GO:0009056,GO:0016787,GO:0052689	catabolic process|hydrolase activity|carboxylic ester hydrolase activity
VIT_200s0866g00010	1.94159	0	3.88319	#DIV/0!	0.000410538			succinate dehydrogenase subunit 3 [Vitis vinifera]
VIT_203s0017g01140	5.15041	Inf	0	#VALUE!	9.97212e-05	LOC100248624	UGT85A24; Synonyms=UGT2	UDP-glycosyltransferase 85A2-like [Vitis vinifera]	GO:0008152,GO:0035251	metabolic process|UDP-glucosyltransferase activity
VIT_206s0004g05763	1.94159	0	3.88319	#DIV/0!	0.000410538	CTR6	COPT1; At5g59030; K18B18.10, K18B18.2	uncharacterized protein LOC100258646 [Vitis vinifera]	GO:0005375,GO:0006825,GO:0016020,GO:0016021,GO:0048235,GO:0048364	copper ion transmembrane transporter activity|copper ion transport|membrane|integral component of membrane|pollen sperm cell differentiation|root development
VIT_200s0332g00050	0.970797	0	1.94159	#DIV/0!	0.000676128	petD	petD {ECO:0000255|HAMAP-Rule:MF_01344}	unnamed protein product (mitochondrion) [Petunia x hybrida]	GO:0009535,GO:0009767,GO:0016021,GO:0045156	chloroplast thylakoid membrane|photosynthetic electron transport chain|integral component of membrane|electron transporter, transferring electrons within the cyclic electron transport pathway of photosynthesis activity	path:vvi00195	Photosynthesis
VIT_207s0005g05950	0.970797	0	1.94159	#DIV/0!	0.000676128	LOC100263730	CKX4; At4g29740; T16L4.250	unnamed protein product, partial [Vitis vinifera]	GO:0005615,GO:0008131,GO:0009823,GO:0016614,GO:0019139,GO:0050660	extracellular space|primary amine oxidase activity|cytokinin catabolic process|oxidoreductase activity, acting on CH-OH group of donors|cytokinin dehydrogenase activity|flavin adenine dinucleotide binding	path:vvi00908	Zeatin biosynthesis
VIT_205s0102g00680	1.94159	0	3.88319	#DIV/0!	0.000410538	LOC100256145	CDC20-2; Synonyms=CDC20_1; At4g33260; F17M5.20	unnamed protein product, partial [Vitis vinifera]			path:vvi04120	Ubiquitin mediated proteolysis
VIT_209s0096g00610	2.42699	0	4.85398	#DIV/0!	0.000330308	LOC100232919	FQR1 {ECO:0000303|PubMed:11842161}; At5g54500 {ECO:0000312|Araport:AT5G54500}; F24B18.12 {ECO:0000312|EMBL:BAA97523.1}	unnamed protein product, partial [Vitis vinifera]	GO:0003955,GO:0005886,GO:0010181,GO:0055114,GO:0071365	NAD(P)H dehydrogenase (quinone) activity|plasma membrane|FMN binding|oxidation-reduction process|cellular response to auxin stimulus	path:vvi00130	Ubiquinone and other terpenoid-quinone biosynthesis
VIT_201s0127g00180	1.94159	0	3.88319	#DIV/0!	0.000410538	LOC100246556	MENG {ECO:0000255|HAMAP-Rule:MF_03192}; At1g23360; F26F24.24	unnamed protein product, partial [Vitis vinifera]	GO:0009507,GO:0042372,GO:0052624	chloroplast|phylloquinone biosynthetic process|2-phytyl-1,4-naphthoquinone methyltransferase activity	path:vvi00130	Ubiquinone and other terpenoid-quinone biosynthesis
VIT_201s0010g00850	1.45619	0	2.91239	#DIV/0!	0.00051798	LOC100241089	PHYLLO; At1g68890/At1g68900; T6L1.7/T6L1.8	unnamed protein product, partial [Vitis vinifera]	GO:0009063,GO:0009234,GO:0016021,GO:0030976,GO:0031969,GO:0042372,GO:0042550,GO:0046872,GO:0070204,GO:0070205	cellular amino acid catabolic process|menaquinone biosynthetic process|integral component of membrane|thiamine pyrophosphate binding|chloroplast membrane|phylloquinone biosynthetic process|photosystem I stabilization|metal ion binding|2-succinyl-5-enolpyruvyl-6-hydroxy-3-cyclohexene-1-carboxylic-acid synthase activity|2-succinyl-6-hydroxy-2,4-cyclohexadiene-1-carboxylate synthase activity	path:vvi00130	Ubiquinone and other terpenoid-quinone biosynthesis
VIT_206s0004g06330	1.45619	0	2.91239	#DIV/0!	0.00051798	LOC100258625		unnamed protein product, partial [Vitis vinifera]			path:vvi00130	Ubiquinone and other terpenoid-quinone biosynthesis
VIT_208s0007g00900	3.09025	Inf	0	#VALUE!	0.000239326	LOC100254617		unnamed protein product, partial [Vitis vinifera]	GO:0016491	oxidoreductase activity	path:vvi00960	Tropane, piperidine and pyridine alkaloid biosynthesis
VIT_204s0008g02010	1.45619	0	2.91239	#DIV/0!	0.00051798	LOC100249062	At3g43860; T28A8.150	unnamed protein product, partial [Vitis vinifera]	GO:0005576,GO:0008810,GO:0030245,GO:0071555	extracellular region|cellulase activity|cellulose catabolic process|cell wall organization	path:vvi00500	Starch and sucrose metabolism
VIT_205s0049g01590	3.60529	Inf	0	#VALUE!	0.000191576	LOC100250427	SMD3B {ECO:0000303|PubMed:21421416}; At1g20580 {ECO:0000312|Araport:AT1G20580}; F2D10.7 {ECO:0000312|EMBL:AAF80609.1}, F5M15.9 {ECO:0000312|EMBL:AAF79623.1}	unnamed protein product, partial [Vitis vinifera]	GO:0000243,GO:0000245,GO:0000387,GO:0000398,GO:0003723,GO:0005682,GO:0005685,GO:0005686,GO:0005687,GO:0005689,GO:0005730,GO:0005829,GO:0034715,GO:0034719,GO:0048589,GO:0071010,GO:0071011,GO:0071013,GO:0097526	commitment complex|spliceosomal complex assembly|spliceosomal snRNP assembly|mRNA splicing, via spliceosome|RNA binding|U5 snRNP|U1 snRNP|U2 snRNP|U4 snRNP|U12-type spliceosomal complex|nucleolus|cytosol|pICln-Sm protein complex|SMN-Sm protein complex|developmental growth|prespliceosome|precatalytic spliceosome|catalytic step 2 spliceosome|spliceosomal tri-snRNP complex	path:vvi03040	Spliceosome
VIT_218s0001g04280	30.0947	0	60.1894	#DIV/0!	3.22454e-08	LOC100267145	ValCS	unnamed protein product, partial [Vitis vinifera]	GO:0000287,GO:0005737,GO:0010333,GO:0016114,GO:0102905,GO:0102906	magnesium ion binding|cytoplasm|terpene synthase activity|terpenoid biosynthetic process|valencene synthase activity|7-epi-alpha-selinene synthase activity	path:vvi00909	Sesquiterpenoid and triterpenoid biosynthesis
VIT_218s0001g04830	3.09025	Inf	0	#VALUE!	0.000239326	LOC100241480	ValCS	unnamed protein product, partial [Vitis vinifera]	GO:0000287,GO:0005737,GO:0010333,GO:0016114,GO:0102905,GO:0102906	magnesium ion binding|cytoplasm|terpene synthase activity|terpenoid biosynthetic process|valencene synthase activity|7-epi-alpha-selinene synthase activity	path:vvi00909	Sesquiterpenoid and triterpenoid biosynthesis
VIT_217s0000g03020	0.970797	0	1.94159	#DIV/0!	0.000676128	LOC100244105		unnamed protein product, partial [Vitis vinifera]			path:vvi03018	RNA degradation
VIT_209s0054g00140	5.82478	0	11.6496	#DIV/0!	8.16361e-05	LOC100250265	RPL7D; At3g13580; K20M4.2	unnamed protein product, partial [Vitis vinifera]	GO:0000463,GO:0002181,GO:0003723,GO:0003729,GO:0003735,GO:0009507,GO:0016020,GO:0022625,GO:0022626,GO:0042788	maturation of LSU-rRNA from tricistronic rRNA transcript (SSU-rRNA, 5.8S rRNA, LSU-rRNA)|cytoplasmic translation|RNA binding|mRNA binding|structural constituent of ribosome|chloroplast|membrane|cytosolic large ribosomal subunit|cytosolic ribosome|polysomal ribosome	path:vvi03010	Ribosome
VIT_210s0092g00790	1.94159	0	3.88319	#DIV/0!	0.000410538	LOC109123291	RPS19	unnamed protein product, partial [Vitis vinifera]	GO:0003723,GO:0003735,GO:0005739,GO:0006412,GO:0015935	RNA binding|structural constituent of ribosome|mitochondrion|translation|small ribosomal subunit	path:vvi03010	Ribosome
VIT_217s0000g06750	3.39779	0	6.79558	#DIV/0!	0.000219543	LOC100241572	Dctpp1; Synonyms=Tdrg-TL1	unnamed protein product, partial [Vitis vinifera]	GO:0000287,GO:0005829,GO:0006253,GO:0009143,GO:0016462,GO:0032556,GO:0042262,GO:0042802,GO:0047429,GO:0047840,GO:0051289	magnesium ion binding|cytosol|dCTP catabolic process|nucleoside triphosphate catabolic process|pyrophosphatase activity|pyrimidine deoxyribonucleotide binding|DNA protection|identical protein binding|nucleoside-triphosphate diphosphatase activity|dCTP diphosphatase activity|protein homotetramerization	path:vvi00240	Pyrimidine metabolism
VIT_216s0115g00180	3.88319	0	7.76637	#DIV/0!	0.000178859	LOC100252452		unnamed protein product, partial [Vitis vinifera]			path:vvi00230,path:vvi00240,path:vvi03020	Purine metabolism|Pyrimidine metabolism|RNA polymerase
VIT_217s0000g04830	2.91239	0	5.82478	#DIV/0!	0.000269156	LOC100257823	DPB2 {ECO:0000305}; Synonyms=CYL2 {ECO:0000303|PubMed:16212602}; At5g22110 {ECO:0000312|Araport:AT5G22110}	unnamed protein product, partial [Vitis vinifera]	GO:0003677,GO:0003887,GO:0006261,GO:0007049,GO:0008622,GO:0009793,GO:0042276,GO:0051781,GO:0070182	DNA binding|DNA-directed DNA polymerase activity|DNA-dependent DNA replication|cell cycle|epsilon DNA polymerase complex|embryo development ending in seed dormancy|error-prone translesion synthesis|positive regulation of cell division|DNA polymerase binding	path:vvi00230,path:vvi00240,path:vvi03030,path:vvi03410,path:vvi03420	Purine metabolism|Pyrimidine metabolism|DNA replication|Base excision repair|Nucleotide excision repair
VIT_204s0008g01560	0.970797	0	1.94159	#DIV/0!	0.000676128	LOC100268136		unnamed protein product, partial [Vitis vinifera]	GO:0005737	cytoplasm	path:vvi04141	Protein processing in endoplasmic reticulum
VIT_201s0010g02960	0.970797	0	1.94159	#DIV/0!	0.000676128	LOC100244321	CML31; Os01g0955100, LOC_Os01g72530; B1139B11.15	unnamed protein product, partial [Vitis vinifera]	GO:0005509	calcium ion binding	path:vvi04626	Plant-pathogen interaction
VIT_209s0002g04910	2.5752	Inf	0	#VALUE!	0.000298328	LOC100241167	At1g61190; F11P17.9	unnamed protein product, partial [Vitis vinifera]			path:vvi04626	Plant-pathogen interaction
VIT_204s0023g00580	5.33938	0	10.6788	#DIV/0!	9.85573e-05	LOC109122469		unnamed protein product, partial [Vitis vinifera]	GO:0009734	auxin-activated signaling pathway	path:vvi04075	Plant hormone signal transduction
VIT_218s0001g02540	0.970797	0	1.94159	#DIV/0!	0.000676128	LOC100259216	RR4 {ECO:0000303|PubMed:17284581}; Os01g0952500 {ECO:0000312|EMBL:BAF07334.1}, LOC_Os01g72330 {ECO:0000305}; OsJ_04783 {ECO:0000312|EMBL:EAZ14855.1}, P0431G06.9 {ECO:0000312|EMBL:BAB64697.1}	unnamed protein product, partial [Vitis vinifera]	GO:0000160,GO:0005634,GO:0006351,GO:0006355,GO:0009736	phosphorelay signal transduction system|nucleus|transcription, DNA-templated|regulation of transcription, DNA-templated|cytokinin-activated signaling pathway	path:vvi04075	Plant hormone signal transduction
VIT_201s0010g01090	4.36858	0	8.73717	#DIV/0!	0.000146239	LOC100261517	PER11; Synonyms=P11; At1g68850; F14K14.4, T6L1.4	unnamed protein product, partial [Vitis vinifera]	GO:0004601,GO:0005576,GO:0006979,GO:0020037,GO:0042744,GO:0046872,GO:0048511	peroxidase activity|extracellular region|response to oxidative stress|heme binding|hydrogen peroxide catabolic process|metal ion binding|rhythmic process	path:vvi00940	Phenylpropanoid biosynthesis
VIT_214s0060g00510	2.91239	0	5.82478	#DIV/0!	0.000269156	LOC104881373	GSVIVT00037159001, LOC100264145	unnamed protein product, partial [Vitis vinifera]	GO:0004601,GO:0005576,GO:0006979,GO:0020037,GO:0042744,GO:0046872	peroxidase activity|extracellular region|response to oxidative stress|heme binding|hydrogen peroxide catabolic process|metal ion binding	path:vvi00940	Phenylpropanoid biosynthesis
VIT_211s0016g01660	1.94159	0	3.88319	#DIV/0!	0.000410538	LOC100255939	PAL	unnamed protein product, partial [Vitis vinifera]	GO:0005737,GO:0006559,GO:0009800,GO:0045548	cytoplasm|L-phenylalanine catabolic process|cinnamic acid biosynthetic process|phenylalanine ammonia-lyase activity	path:vvi00360,path:vvi00940	Phenylalanine metabolism|Phenylpropanoid biosynthesis
VIT_203s0038g04020	0.970797	0	1.94159	#DIV/0!	0.000676128	LOC100243609	plaa2 {ECO:0000312|EMBL:CAE52833.1}	unnamed protein product, partial [Vitis vinifera]	GO:0004650,GO:0005576,GO:0005618,GO:0019863,GO:0045490,GO:0047911,GO:0071555	polygalacturonase activity|extracellular region|cell wall|IgE binding|pectin catabolic process|galacturan 1,4-alpha-galacturonidase activity|cell wall organization	path:vvi00040	Pentose and glucuronate interconversions
VIT_215s0046g00910	2.42699	0	4.85398	#DIV/0!	0.000330308	LOC100250219	Os03g0268000, LOC_Os03g16110; OJ1364E02.17, OJA1364E02.7	unnamed protein product, partial [Vitis vinifera]	GO:0004722,GO:0005634,GO:0006468,GO:0010161,GO:0046872	protein serine/threonine phosphatase activity|nucleus|protein phosphorylation|red light signaling pathway|metal ion binding	path:vvi03015	mRNA surveillance pathway
VIT_200s0266g00070	3.60529	Inf	0	#VALUE!	0.000191576	LOC100852527		unnamed protein product, partial [Vitis vinifera]	GO:0000287,GO:0005829,GO:0010333,GO:0016114	magnesium ion binding|cytosol|terpene synthase activity|terpenoid biosynthetic process	path:vvi00902	Monoterpenoid biosynthesis
VIT_210s0003g02930	3.39779	0	6.79558	#DIV/0!	0.000219543	LOC100253808		unnamed protein product, partial [Vitis vinifera]	GO:0004674,GO:0005524,GO:0005768,GO:0005886,GO:0006898,GO:0010359,GO:0016021,GO:0016045,GO:0042742,GO:0052544	protein serine/threonine kinase activity|ATP binding|endosome|plasma membrane|receptor-mediated endocytosis|regulation of anion channel activity|integral component of membrane|detection of bacterium|defense response to bacterium|defense response by callose deposition in cell wall	path:vvi04016,path:vvi04626	MAPK signaling pathway - plant|Plant-pathogen interaction
VIT_206s0004g01620	6.31018	0	12.6204	#DIV/0!	6.78751e-05	LOC100248434		unnamed protein product, partial [Vitis vinifera]			path:vvi04016,path:vvi04075	MAPK signaling pathway - plant|Plant hormone signal transduction
VIT_217s0000g00690	3.39779	0	6.79558	#DIV/0!	0.000219543	LOC100247469	Os09g0509200, LOC_Os09g33500; OsJ_29962	unnamed protein product, partial [Vitis vinifera]	GO:0004739,GO:0005759,GO:0006086,GO:0006096	pyruvate dehydrogenase (acetyl-transferring) activity|mitochondrial matrix|acetyl-CoA biosynthetic process from pyruvate|glycolytic process	path:vvi00010,path:vvi00020,path:vvi00620	Glycolysis / Gluconeogenesis|Citrate cycle (TCA cycle)|Pyruvate metabolism
VIT_217s0000g00680	1.94159	0	3.88319	#DIV/0!	0.000410538	LOC100247469		unnamed protein product, partial [Vitis vinifera]			path:vvi00010,path:vvi00020,path:vvi00620	Glycolysis / Gluconeogenesis|Citrate cycle (TCA cycle)|Pyruvate metabolism
VIT_203s0063g02220	0.970797	0	1.94159	#DIV/0!	0.000676128	LOC109122072	PDC1	unnamed protein product, partial [Vitis vinifera]	GO:0000287,GO:0004737,GO:0030976	magnesium ion binding|pyruvate decarboxylase activity|thiamine pyrophosphate binding	path:vvi00010	Glycolysis / Gluconeogenesis
VIT_212s0121g00390	0.970797	0	1.94159	#DIV/0!	0.000676128	LOC104880965	DGK5; At2g20900; F5H14.13	unnamed protein product, partial [Vitis vinifera]	GO:0003951,GO:0004143,GO:0005524,GO:0006952,GO:0007205	NAD+ kinase activity|diacylglycerol kinase activity|ATP binding|defense response|protein kinase C-activating G-protein coupled receptor signaling pathway	path:vvi00561,path:vvi00564,path:vvi04070	Glycerolipid metabolism|Glycerophospholipid metabolism|Phosphatidylinositol signaling system
VIT_206s0004g05700	10.1934	0	20.3867	#DIV/0!	1.61887e-05	LOC100244980	GSTU8; At3g09270; F3L24.14	unnamed protein product, partial [Vitis vinifera]	GO:0004364,GO:0005737,GO:0005829,GO:0006749,GO:0009407,GO:0046686	glutathione transferase activity|cytoplasm|cytosol|glutathione metabolic process|toxin catabolic process|response to cadmium ion	path:vvi00480	Glutathione metabolism
VIT_214s0060g00800	0.970797	0	1.94159	#DIV/0!	0.000676128	LOC100254435	GOLS2	unnamed protein product, partial [Vitis vinifera]	GO:0005737,GO:0006012,GO:0046872,GO:0047216	cytoplasm|galactose metabolic process|metal ion binding|inositol 3-alpha-galactosyltransferase activity	path:vvi00052	Galactose metabolism
VIT_218s0001g02330	3.39779	0	6.79558	#DIV/0!	0.000219543	LOC100252781		unnamed protein product, partial [Vitis vinifera]	GO:0003924,GO:0005525,GO:0005886,GO:0015031	GTPase activity|GTP binding|plasma membrane|protein transport	path:vvi04144,path:vvi04145	Endocytosis|Phagosome
VIT_214s0006g03050	1.45619	0	2.91239	#DIV/0!	0.00051798	LOC100249716	DDB_G0289029	unnamed protein product, partial [Vitis vinifera]	GO:0015031	protein transport	path:vvi04144	Endocytosis
VIT_213s0073g00340	3.09025	Inf	0	#VALUE!	0.000239326	LOC100244534		unnamed protein product, partial [Vitis vinifera]	GO:0007034,GO:0015031,GO:0032585	vacuolar transport|protein transport|multivesicular body membrane	path:vvi04144	Endocytosis
VIT_213s0147g00100	7.28097	0	14.5619	#DIV/0!	4.70467e-05	LOC100244193	RPA3A; Synonyms=RAFA3A, RPA14A; At3g52630; F3C22.30	unnamed protein product, partial [Vitis vinifera]	GO:0003677,GO:0005634,GO:0006260,GO:0006281,GO:0006310	DNA binding|nucleus|DNA replication|DNA repair|DNA recombination	path:vvi03030,path:vvi03420,path:vvi03430,path:vvi03440	DNA replication|Nucleotide excision repair|Mismatch repair|Homologous recombination
VIT_215s0021g00270	1.45619	0	2.91239	#DIV/0!	0.00051798	LOC100251295	KAO1; Synonyms=CYP88A3; At1g05160; YUP8H12.23	unnamed protein product, partial [Vitis vinifera]	GO:0005506,GO:0005783,GO:0005789,GO:0007275,GO:0009686,GO:0010268,GO:0016021,GO:0016125,GO:0016132,GO:0020037,GO:0051777	iron ion binding|endoplasmic reticulum|endoplasmic reticulum membrane|multicellular organism development|gibberellin biosynthetic process|brassinosteroid homeostasis|integral component of membrane|sterol metabolic process|brassinosteroid biosynthetic process|heme binding|ent-kaurenoate oxidase activity	path:vvi00904	Diterpenoid biosynthesis
VIT_203s0091g00090	1.45619	0	2.91239	#DIV/0!	0.00051798	LOC100264709		unnamed protein product, partial [Vitis vinifera]			path:vvi00270	Cysteine and methionine metabolism
VIT_207s0005g00380	0.970797	0	1.94159	#DIV/0!	0.000676128	LOC100257320	BGLU22; Os05g0366600, LOC_Os05g30350; OSJNBa0090H02.10	unnamed protein product, partial [Vitis vinifera]	GO:0005975,GO:0008422,GO:0102483,GO:1901657	carbohydrate metabolic process|beta-glucosidase activity|scopolin beta-glucosidase activity|glycosyl compound metabolic process	path:vvi00460,path:vvi00500,path:vvi00940	Cyanoamino acid metabolism|Starch and sucrose metabolism|Phenylpropanoid biosynthesis
VIT_202s0033g00670	3.88319	0	7.76637	#DIV/0!	0.000178859	LOC100263621	NIT4A	unnamed protein product, partial [Vitis vinifera]	GO:0005886,GO:0006807,GO:0047427,GO:0047558	plasma membrane|nitrogen compound metabolic process|cyanoalanine nitrilase activity|3-cyanoalanine hydratase activity	path:vvi00460	Cyanoamino acid metabolism
VIT_216s0022g01490	0.970797	0	1.94159	#DIV/0!	0.000676128	LOC100262346	LIGB; At4g15093; dl3590w	unnamed protein product, partial [Vitis vinifera]	GO:0006725,GO:0008198,GO:0008270,GO:0016701,GO:0051213	cellular aromatic compound metabolic process|ferrous iron binding|zinc ion binding|oxidoreductase activity, acting on single donors with incorporation of molecular oxygen|dioxygenase activity	path:vvi00965	Betalain biosynthesis
VIT_219s0093g00460	3.09025	Inf	0	#VALUE!	0.000239326	LOC100249829		unnamed protein product, partial [Vitis vinifera]			path:vvi03022	Basal transcription factors
VIT_219s0027g01380	5.82478	0	11.6496	#DIV/0!	8.16361e-05	LOC104877750	At3g58140; F9D24.50	unnamed protein product, partial [Vitis vinifera]	GO:0000049,GO:0004826,GO:0005524,GO:0005739,GO:0005759,GO:0006432,GO:0009507,GO:0009570,GO:0016020	tRNA binding|phenylalanine-tRNA ligase activity|ATP binding|mitochondrion|mitochondrial matrix|phenylalanyl-tRNA aminoacylation|chloroplast|chloroplast stroma|membrane	path:vvi00970	Aminoacyl-tRNA biosynthesis
VIT_204s0069g00300	3.88319	0	7.76637	#DIV/0!	0.000178859	LOC100248495	OsI_17385, OSIGBa0126B18.7	unnamed protein product, partial [Vitis vinifera]	GO:0005739,GO:0030170,GO:0034387,GO:0102351	mitochondrion|pyridoxal phosphate binding|4-aminobutyrate:pyruvate transaminase activity|gamma-aminobutyrate transaminase (glyoxylate dependent) activity	path:vvi00250,path:vvi00650	Alanine, aspartate and glutamate metabolism|Butanoate metabolism
VIT_210s0003g03480	1.45619	0	2.91239	#DIV/0!	0.00051798	LOC100258320	MRP4 {ECO:0000303|PubMed:17676037}; Synonyms=LPA1 {ECO:0000303|PubMed:17676037}	unnamed protein product, partial [Vitis vinifera]	GO:0005524,GO:0016021,GO:0042626,GO:0055085	ATP binding|integral component of membrane|ATPase activity, coupled to transmembrane movement of substances|transmembrane transport	path:vvi02010	ABC transporters
VIT_207s0005g04670	2.5752	Inf	0	#VALUE!	0.000298328	LOC100258320	ABCC5; Synonyms=MRP5; At1g04120; F20D22.11	unnamed protein product, partial [Vitis vinifera]	GO:0000325,GO:0005524,GO:0005773,GO:0005774,GO:0008281,GO:0008559,GO:0009651,GO:0016021,GO:0030007,GO:0042626,GO:0055085,GO:1901527	plant-type vacuole|ATP binding|vacuole|vacuolar membrane|sulfonylurea receptor activity|xenobiotic transmembrane transporting ATPase activity|response to salt stress|integral component of membrane|cellular potassium ion homeostasis|ATPase activity, coupled to transmembrane movement of substances|transmembrane transport|abscisic acid-activated signaling pathway involved in stomatal movement	path:vvi02010	ABC transporters
VIT_212s0035g00140	23.7845	0	47.569	#DIV/0!	2.01861e-07	LOC100855151	MIK2 {ECO:0000303|PubMed:26863186}; At4g08850 {ECO:0000312|Araport:AT4G08850}; T32A17.160 {ECO:0000312|EMBL:CAB82121.1}	unnamed protein product, partial [Vitis vinifera]
VIT_213s0064g01110	23.7845	0	47.569	#DIV/0!	2.01861e-07			unnamed protein product, partial [Vitis vinifera]
VIT_208s0056g01190	13.1058	0	26.2115	#DIV/0!	5.87523e-06	LOC100245102		unnamed protein product, partial [Vitis vinifera]	GO:0000981,GO:0001135,GO:0005634,GO:0006351,GO:0006357,GO:0030154,GO:0043565,GO:0044212	RNA polymerase II transcription factor activity, sequence-specific DNA binding|transcription factor activity, RNA polymerase II transcription factor recruiting|nucleus|transcription, DNA-templated|regulation of transcription from RNA polymerase II promoter|cell differentiation|sequence-specific DNA binding|transcription regulatory region DNA binding
VIT_201s0146g00320	11.1642	0	22.3283	#DIV/0!	1.14769e-05			unnamed protein product, partial [Vitis vinifera]
VIT_218s0001g00320	10.6788	0	21.3575	#DIV/0!	1.36206e-05	LOC100243824	AATL1; At1g47670; F16N3.4	unnamed protein product, partial [Vitis vinifera]	GO:0003333,GO:0005886,GO:0015171,GO:0016021	amino acid transmembrane transport|plasma membrane|amino acid transmembrane transporter activity|integral component of membrane
VIT_200s0125g00160	8.73717	0	17.4743	#DIV/0!	2.74209e-05	LOC100261601	At1g56130; F14G9.25, T6H22.8	unnamed protein product, partial [Vitis vinifera]
VIT_203s0038g01050	7.76637	0	15.5327	#DIV/0!	3.92439e-05	LOC104877812	At4g26485; M3E9.90	unnamed protein product, partial [Vitis vinifera]	GO:0005737,GO:0070042,GO:0070475	cytoplasm|rRNA (uridine-N3-)-methyltransferase activity|rRNA base methylation
VIT_209s0002g03920	7.28097	0	14.5619	#DIV/0!	4.70467e-05	LOC100253256	PLA2G6; Synonyms=PLPLA9	unnamed protein product, partial [Vitis vinifera]
VIT_206s0004g02360	6.31018	0	12.6204	#DIV/0!	6.78751e-05	LOC100267248		unnamed protein product, partial [Vitis vinifera]
VIT_218s0089g00700	6.31018	0	12.6204	#DIV/0!	6.78751e-05	LOC100253312	CYP714C2; Os12g0119000, LOC_Os12g02640; OsJ_35025	unnamed protein product, partial [Vitis vinifera]	GO:0004497,GO:0005506,GO:0016021,GO:0016705,GO:0020037	monooxygenase activity|iron ion binding|integral component of membrane|oxidoreductase activity, acting on paired donors, with incorporation or reduction of molecular oxygen|heme binding
VIT_206s0080g01000	5.82478	0	11.6496	#DIV/0!	8.16361e-05	LOC100260340		unnamed protein product, partial [Vitis vinifera]	GO:0016491	oxidoreductase activity
VIT_210s0071g00130	5.82478	0	11.6496	#DIV/0!	8.16361e-05	LOC100253123	At5g66900; MUD21.16	unnamed protein product, partial [Vitis vinifera]
VIT_211s0037g01310	5.82478	0	11.6496	#DIV/0!	8.16361e-05	LOC100267616	BHLH93; Synonyms=EN47; At5g65640; K21L13.16	unnamed protein product, partial [Vitis vinifera]	GO:0003677,GO:0003700,GO:0005634,GO:0006351,GO:0007275,GO:0010371,GO:0045487,GO:0046983	DNA binding|DNA binding transcription factor activity|nucleus|transcription, DNA-templated|multicellular organism development|regulation of gibberellin biosynthetic process|gibberellin catabolic process|protein dimerization activity
VIT_214s0128g00600	5.82478	0	11.6496	#DIV/0!	8.16361e-05	LOC109123939	At5g39150; MXF12.18, MXF12_160	unnamed protein product, partial [Vitis vinifera]	GO:0005618,GO:0030145,GO:0045735,GO:0048046	cell wall|manganese ion binding|nutrient reservoir activity|apoplast
VIT_216s0022g02130	5.82478	0	11.6496	#DIV/0!	8.16361e-05	LOC100247993		unnamed protein product, partial [Vitis vinifera]
VIT_219s0027g01170	5.82478	0	11.6496	#DIV/0!	8.16361e-05	LOC100262891	RGA1; Synonyms=177O13.37, CB3A14.4	unnamed protein product, partial [Vitis vinifera]	GO:0005524,GO:0006952,GO:0043531	ATP binding|defense response|ADP binding
VIT_200s0726g00010	4.85398	0	9.70797	#DIV/0!	0.00011977	LOC109122197	SINAT5; At5g53360; K19E1.16	unnamed protein product, partial [Vitis vinifera]	GO:0005634,GO:0005737,GO:0006511,GO:0007275,GO:0008270,GO:0016567,GO:0061630	nucleus|cytoplasm|ubiquitin-dependent protein catabolic process|multicellular organism development|zinc ion binding|protein ubiquitination|ubiquitin protein ligase activity
VIT_205s0020g02040	4.85398	0	9.70797	#DIV/0!	0.00011977	LOC100249490	PCMP-E73; At2g36980; T1J8.16	unnamed protein product, partial [Vitis vinifera]
VIT_206s0004g03950	4.85398	0	9.70797	#DIV/0!	0.00011977			unnamed protein product, partial [Vitis vinifera]
VIT_216s0050g01940	4.85398	0	9.70797	#DIV/0!	0.00011977	LOC100262816	At5g24080; MZF18.3	unnamed protein product, partial [Vitis vinifera]
VIT_217s0000g09820	4.85398	0	9.70797	#DIV/0!	0.00011977	LOC100253504	At4g24790; F22K18.10	unnamed protein product, partial [Vitis vinifera]	GO:0003677,GO:0003887,GO:0005524,GO:0005634,GO:0005663,GO:0006261,GO:0006281,GO:0009360	DNA binding|DNA-directed DNA polymerase activity|ATP binding|nucleus|DNA replication factor C complex|DNA-dependent DNA replication|DNA repair|DNA polymerase III complex
VIT_202s0025g03170	4.36858	0	8.73717	#DIV/0!	0.000146239	LOC104881936	RAP2-11; Synonyms=ERF002; At5g19790; T29J13.210	unnamed protein product, partial [Vitis vinifera]	GO:0000302,GO:0003700,GO:0005634,GO:0006351,GO:0009723,GO:0009873,GO:0035865,GO:0043565,GO:0048528	response to reactive oxygen species|DNA binding transcription factor activity|nucleus|transcription, DNA-templated|response to ethylene|ethylene-activated signaling pathway|cellular response to potassium ion|sequence-specific DNA binding|post-embryonic root development
VIT_205s0020g04330	4.36858	0	8.73717	#DIV/0!	0.000146239	LOC100261329	ACA13; At3g22910; F5N5.8	unnamed protein product, partial [Vitis vinifera]	GO:0005388,GO:0005516,GO:0005524,GO:0005887,GO:0043231,GO:0046872	calcium-transporting ATPase activity|calmodulin binding|ATP binding|integral component of plasma membrane|intracellular membrane-bounded organelle|metal ion binding
VIT_206s0004g03930	4.36858	0	8.73717	#DIV/0!	0.000146239	LOC100262108	RWK1; Synonyms=ART1; At1g24485; F21J9.15	unnamed protein product, partial [Vitis vinifera]	GO:0016021	integral component of membrane
VIT_209s0002g00600	4.36858	0	8.73717	#DIV/0!	0.000146239	LOC104877849		unnamed protein product, partial [Vitis vinifera]
VIT_218s0122g01470	4.36858	0	8.73717	#DIV/0!	0.000146239	LOC100261556	CYP87A3; Os04g0570000, LOC_Os04g48170; OSJNBa0088I22.16	unnamed protein product, partial [Vitis vinifera]	GO:0004497,GO:0005506,GO:0007275,GO:0010268,GO:0016021,GO:0016125,GO:0016132,GO:0016705,GO:0020037,GO:0030659	monooxygenase activity|iron ion binding|multicellular organism development|brassinosteroid homeostasis|integral component of membrane|sterol metabolic process|brassinosteroid biosynthetic process|oxidoreductase activity, acting on paired donors, with incorporation or reduction of molecular oxygen|heme binding|cytoplasmic vesicle membrane
VIT_207s0104g01140	3.88319	0	7.76637	#DIV/0!	0.000178859	LOC100257891		unnamed protein product, partial [Vitis vinifera]
VIT_210s0003g01850	3.88319	0	7.76637	#DIV/0!	0.000178859	LOC100246406	RKF1; At1g29750; F1N18.19, T3M22.1	unnamed protein product, partial [Vitis vinifera]	GO:0004674,GO:0004702,GO:0005524,GO:0005886,GO:0016021	protein serine/threonine kinase activity|signal transducer, downstream of receptor, with serine/threonine kinase activity|ATP binding|plasma membrane|integral component of membrane
VIT_218s0117g00300	3.88319	0	7.76637	#DIV/0!	0.000178859	LOC100261402	Copb2	unnamed protein product, partial [Vitis vinifera]	GO:0000139,GO:0005080,GO:0005198,GO:0005794,GO:0005829,GO:0006886,GO:0006888,GO:0006890,GO:0006891,GO:0030126,GO:1901998	Golgi membrane|protein kinase C binding|structural molecule activity|Golgi apparatus|cytosol|intracellular protein transport|ER to Golgi vesicle-mediated transport|retrograde vesicle-mediated transport, Golgi to ER|intra-Golgi vesicle-mediated transport|COPI vesicle coat|toxin transport
VIT_219s0015g00850	3.88319	0	7.76637	#DIV/0!	0.000178859	LOC100254893	OPT1; At5g55930; MYN21.4	unnamed protein product, partial [Vitis vinifera]	GO:0005887,GO:0015031,GO:0016020,GO:0035673	integral component of plasma membrane|protein transport|membrane|oligopeptide transmembrane transporter activity
VIT_202s0033g01020	3.39779	0	6.79558	#DIV/0!	0.000219543	LOC100252759	AMAT	unnamed protein product, partial [Vitis vinifera]	GO:0016747	transferase activity, transferring acyl groups other than amino-acyl groups
VIT_206s0009g02750	3.39779	0	6.79558	#DIV/0!	0.000219543			unnamed protein product, partial [Vitis vinifera]
VIT_212s0055g00930	3.39779	0	6.79558	#DIV/0!	0.000219543	LOC100243595	NAKR2 {ECO:0000303|PubMed:21193571}; Synonyms=HPP03 {ECO:0000303|PubMed:23368984}; At2g37390 {ECO:0000312|Araport:AT2G37390}; F3G5.18 {ECO:0000312|EMBL:AAC98058.1}	unnamed protein product, partial [Vitis vinifera]	GO:0005737,GO:0030001,GO:0046914,GO:0046916	cytoplasm|metal ion transport|transition metal ion binding|cellular transition metal ion homeostasis
VIT_200s1002g00020	2.91239	0	5.82478	#DIV/0!	0.000269156	LOC100260791	STY17 {ECO:0000303|PubMed:16429265}; At4g35780 {ECO:0000312|Araport:AT4G35780}; F8D20.290 {ECO:0000312|EMBL:CAA20048.1}	unnamed protein product, partial [Vitis vinifera]	GO:0004674,GO:0004712,GO:0004871,GO:0005524,GO:0005829,GO:0009658,GO:0035556	protein serine/threonine kinase activity|protein serine/threonine/tyrosine kinase activity|signal transducer activity|ATP binding|cytosol|chloroplast organization|intracellular signal transduction
VIT_210s0042g00610	2.91239	0	5.82478	#DIV/0!	0.000269156	LOC104880590	MIK2 {ECO:0000303|PubMed:26863186}; At4g08850 {ECO:0000312|Araport:AT4G08850}; T32A17.160 {ECO:0000312|EMBL:CAB82121.1}	unnamed protein product, partial [Vitis vinifera]
VIT_211s0016g02860	2.91239	0	5.82478	#DIV/0!	0.000269156	LOC100264581	NUDT8; Synonyms=NUDX8; At5g47240; MQL5.10	unnamed protein product, partial [Vitis vinifera]	GO:0009611,GO:0016787,GO:0046872	response to wounding|hydrolase activity|metal ion binding
VIT_213s0106g00080	2.91239	0	5.82478	#DIV/0!	0.000269156	LOC100254093		unnamed protein product, partial [Vitis vinifera]
VIT_215s0045g00060	2.91239	0	5.82478	#DIV/0!	0.000269156	LOC100248925	SEC1A; At1g02010; F22M8.14, T7I23.1	unnamed protein product, partial [Vitis vinifera]	GO:0006904,GO:0015031	vesicle docking involved in exocytosis|protein transport
VIT_217s0000g04740	2.91239	0	5.82478	#DIV/0!	0.000269156	LOC100245742	Wdhd1; Synonyms=And1	unnamed protein product, partial [Vitis vinifera]	GO:0000775,GO:0003677,GO:0003682,GO:0003723,GO:0005654,GO:0006396,GO:0033044,GO:0070063,GO:0070829	chromosome, centromeric region|DNA binding|chromatin binding|RNA binding|nucleoplasm|RNA processing|regulation of chromosome organization|RNA polymerase binding|heterochromatin maintenance
VIT_217s0000g06720	2.91239	0	5.82478	#DIV/0!	0.000269156	LOC100853199		unnamed protein product, partial [Vitis vinifera]
VIT_219s0085g01170	2.91239	0	5.82478	#DIV/0!	0.000269156	LOC100265574		unnamed protein product, partial [Vitis vinifera]
VIT_200s0225g00050	2.42699	0	4.85398	#DIV/0!	0.000330308	LOC100261384	DTX29 {ECO:0000303|PubMed:11739388}; At3g26590 {ECO:0000312|Araport:AT3G26590}; MFE16.12 {ECO:0000312|EMBL:BAB01841.1}	unnamed protein product, partial [Vitis vinifera]	GO:0005773,GO:0005774,GO:0006855,GO:0015238,GO:0015297,GO:0016021	vacuole|vacuolar membrane|drug transmembrane transport|drug transmembrane transporter activity|antiporter activity|integral component of membrane
VIT_200s0273g00020	2.42699	0	4.85398	#DIV/0!	0.000330308	LOC104878281	CPK13; At3g51850; ATEM1.10	unnamed protein product, partial [Vitis vinifera]	GO:0004674,GO:0004683,GO:0005509,GO:0005516,GO:0005524,GO:0005634,GO:0005737,GO:0005886,GO:0009738,GO:0009931,GO:0018105,GO:0035556,GO:0046777	protein serine/threonine kinase activity|calmodulin-dependent protein kinase activity|calcium ion binding|calmodulin binding|ATP binding|nucleus|cytoplasm|plasma membrane|abscisic acid-activated signaling pathway|calcium-dependent protein serine/threonine kinase activity|peptidyl-serine phosphorylation|intracellular signal transduction|protein autophosphorylation
VIT_200s2397g00010	2.42699	0	4.85398	#DIV/0!	0.000330308	LOC100853016	EMB2261; Synonyms=PCMP-H78; At3g49170; F2K15.30	unnamed protein product, partial [Vitis vinifera]
VIT_201s0011g02390	2.42699	0	4.85398	#DIV/0!	0.000330308	LOC104878959	RHA2B {ECO:0000303|PubMed:9781696}; At2g01150; F10A8.3	unnamed protein product, partial [Vitis vinifera]	GO:0004842,GO:0005634,GO:0005737,GO:0009738,GO:0009789,GO:0016567,GO:0043161,GO:0046872,GO:0047484,GO:0061630,GO:0080167	ubiquitin-protein transferase activity|nucleus|cytoplasm|abscisic acid-activated signaling pathway|positive regulation of abscisic acid-activated signaling pathway|protein ubiquitination|proteasome-mediated ubiquitin-dependent protein catabolic process|metal ion binding|regulation of response to osmotic stress|ubiquitin protein ligase activity|response to karrikin
VIT_203s0017g02240	2.42699	0	4.85398	#DIV/0!	0.000330308	VPRP1	PDCB2; At5g08000; F13G24.200	unnamed protein product, partial [Vitis vinifera]	GO:0001872,GO:0004553,GO:0009408,GO:0009506,GO:0030247,GO:0031225,GO:0046658	(1->3)-beta-D-glucan binding|hydrolase activity, hydrolyzing O-glycosyl compounds|response to heat|plasmodesma|polysaccharide binding|anchored component of membrane|anchored component of plasma membrane
VIT_204s0008g02660	2.42699	0	4.85398	#DIV/0!	0.000330308	LOC100257836	NPG1 {ECO:0000303|PubMed:12928497}; Synonyms=NPG {ECO:0000303|PubMed:12928497}; At2g43040 {ECO:0000312|Araport:AT2G43040}; MFL8.10 {ECO:0000312|EMBL:AAD22127.1}	unnamed protein product, partial [Vitis vinifera]	GO:0005516	calmodulin binding
VIT_204s0008g04830	2.42699	0	4.85398	#DIV/0!	0.000330308	LOC100245568	PDR1; Synonyms=ABC1	unnamed protein product, partial [Vitis vinifera]	GO:0005524,GO:0005886,GO:0006952,GO:0016021,GO:0016887	ATP binding|plasma membrane|defense response|integral component of membrane|ATPase activity
VIT_204s0008g05550	2.42699	0	4.85398	#DIV/0!	0.000330308	LOC100249164	At1g56130; F14G9.25, T6H22.8	unnamed protein product, partial [Vitis vinifera]
VIT_204s0023g02540	2.42699	0	4.85398	#DIV/0!	0.000330308	LOC100242057	PEX11C; Synonyms=PEX11-1; At1g01820; T1N6.24	unnamed protein product, partial [Vitis vinifera]	GO:0005777,GO:0005779,GO:0007031,GO:0009506,GO:0016559,GO:0042802,GO:0044375	peroxisome|integral component of peroxisomal membrane|peroxisome organization|plasmodesma|peroxisome fission|identical protein binding|regulation of peroxisome size
VIT_206s0061g00970	2.42699	0	4.85398	#DIV/0!	0.000330308	LOC100244772	PRCP; Synonyms=PCP	unnamed protein product, partial [Vitis vinifera]	GO:0002155,GO:0002353,GO:0003085,GO:0004185,GO:0005886,GO:0006508,GO:0007597,GO:0008239,GO:0035577,GO:0042593,GO:0043312,GO:0043535,GO:0045178,GO:0060055,GO:0070062,GO:0097009,GO:0101003,GO:2000377	regulation of thyroid hormone mediated signaling pathway|plasma kallikrein-kinin cascade|negative regulation of systemic arterial blood pressure|serine-type carboxypeptidase activity|plasma membrane|proteolysis|blood coagulation, intrinsic pathway|dipeptidyl-peptidase activity|azurophil granule membrane|glucose homeostasis|neutrophil degranulation|regulation of blood vessel endothelial cell migra…
VIT_207s0005g01060	2.42699	0	4.85398	#DIV/0!	0.000330308	LOC100245167		unnamed protein product, partial [Vitis vinifera]	GO:0000786,GO:0003677,GO:0005634,GO:0006334	nucleosome|DNA binding|nucleus|nucleosome assembly
VIT_207s0129g00750	2.42699	0	4.85398	#DIV/0!	0.000330308	LOC100261095	CYP81E1; Synonyms=CYP91A4	unnamed protein product, partial [Vitis vinifera]	GO:0005506,GO:0016020,GO:0020037,GO:0033773	iron ion binding|membrane|heme binding|isoflavone 2'-hydroxylase activity
VIT_207s0141g00740	2.42699	0	4.85398	#DIV/0!	0.000330308	LOC100855253	FIM2 {ECO:0000305}; At5g48460 {ECO:0000312|Araport:AT5G48460}; MJE7.9 {ECO:0000312|EMBL:BAA96966.1}	unnamed protein product, partial [Vitis vinifera]	GO:0005737,GO:0005884,GO:0032432,GO:0051015,GO:0051017,GO:0051639,GO:0051764	cytoplasm|actin filament|actin filament bundle|actin filament binding|actin filament bundle assembly|actin filament network formation|actin crosslink formation
VIT_208s0007g02980	2.42699	0	4.85398	#DIV/0!	0.000330308	LOC104880154	choD; MT3517	unnamed protein product, partial [Vitis vinifera]	GO:0004769,GO:0006694,GO:0008203,GO:0009405,GO:0016995	steroid delta-isomerase activity|steroid biosynthetic process|cholesterol metabolic process|pathogenesis|cholesterol oxidase activity
VIT_208s0007g04330	2.42699	0	4.85398	#DIV/0!	0.000330308	LOC100260611	CHUP1; At3g25690; T5M7.14	unnamed protein product, partial [Vitis vinifera]	GO:0009507,GO:0009707,GO:0009902	chloroplast|chloroplast outer membrane|chloroplast relocation
VIT_209s0018g00880	2.42699	0	4.85398	#DIV/0!	0.000330308		CTC_01794	unnamed protein product, partial [Vitis vinifera]
VIT_210s0003g04450	2.42699	0	4.85398	#DIV/0!	0.000330308	LOC100246392	ABCC12; Synonyms=MRP12, MRP13; At1g30410; T4K22.13	unnamed protein product, partial [Vitis vinifera]	GO:0000325,GO:0005524,GO:0005774,GO:0008559,GO:0016021,GO:0042626,GO:0055085	plant-type vacuole|ATP binding|vacuolar membrane|xenobiotic transmembrane transporting ATPase activity|integral component of membrane|ATPase activity, coupled to transmembrane movement of substances|transmembrane transport
VIT_211s0016g01580	2.42699	0	4.85398	#DIV/0!	0.000330308	LOC104880625		unnamed protein product, partial [Vitis vinifera]
VIT_211s0016g03490	2.42699	0	4.85398	#DIV/0!	0.000330308	LOC100245760	GLOX1 {ECO:0000303|PubMed:21673079}; At1g67290 {ECO:0000312|Araport:AT1G67290}; F1N21.11 {ECO:0000312|EMBL:AAG00252.1}	unnamed protein product, partial [Vitis vinifera]	GO:0004031,GO:0005576,GO:0007275,GO:0102797,GO:0102798	aldehyde oxidase activity|extracellular region|multicellular organism development|geranial:oxygen oxidoreductase activity|heptaldehyde:oxygen oxidoreductase activity
VIT_211s0037g01370	2.42699	0	4.85398	#DIV/0!	0.000330308	LOC100262122		unnamed protein product, partial [Vitis vinifera]
VIT_211s0118g00550	2.42699	0	4.85398	#DIV/0!	0.000330308	LOC100251733		unnamed protein product, partial [Vitis vinifera]
VIT_214s0030g01090	2.42699	0	4.85398	#DIV/0!	0.000330308	LOC100246423	EO; Synonyms=QR; Solyc05g005480	unnamed protein product, partial [Vitis vinifera]	GO:0008270,GO:0009507,GO:0102978	zinc ion binding|chloroplast|furaneol oxidoreductase activity
VIT_214s0108g00280	2.42699	0	4.85398	#DIV/0!	0.000330308	LOC100248942	MIK2 {ECO:0000303|PubMed:26863186}; At4g08850 {ECO:0000312|Araport:AT4G08850}; T32A17.160 {ECO:0000312|EMBL:CAB82121.1}	unnamed protein product, partial [Vitis vinifera]
VIT_215s0021g02300	2.42699	0	4.85398	#DIV/0!	0.000330308	LOC100266738	SPL8; At1g02065; T7I23.32	unnamed protein product, partial [Vitis vinifera]	GO:0003677,GO:0005634,GO:0005737,GO:0006351,GO:0006355,GO:0009554,GO:0009556,GO:0030154,GO:0046872,GO:0048653	DNA binding|nucleus|cytoplasm|transcription, DNA-templated|regulation of transcription, DNA-templated|megasporogenesis|microsporogenesis|cell differentiation|metal ion binding|anther development
VIT_215s0046g02530	2.42699	0	4.85398	#DIV/0!	0.000330308	LOC100246463	ROPGEF3; At4g00460; F5I10.1, F6N23.23	unnamed protein product, partial [Vitis vinifera]	GO:0005089	Rho guanyl-nucleotide exchange factor activity
VIT_216s0039g01910	2.42699	0	4.85398	#DIV/0!	0.000330308	LOC100264780	BSPA	unnamed protein product, partial [Vitis vinifera]	GO:0003824,GO:0009116,GO:0045735	catalytic activity|nucleoside metabolic process|nutrient reservoir activity
VIT_218s0001g03040	2.42699	0	4.85398	#DIV/0!	0.000330308	LOC100245707		unnamed protein product, partial [Vitis vinifera]
VIT_219s0085g00460	2.42699	0	4.85398	#DIV/0!	0.000330308	LOC100854011		unnamed protein product, partial [Vitis vinifera]
VIT_200s0283g00010	1.94159	0	3.88319	#DIV/0!	0.000410538	LOC100260952	gatA {ECO:0000255|HAMAP-Rule:MF_00120}; Moth_2009	unnamed protein product, partial [Vitis vinifera]	GO:0004040,GO:0005524,GO:0006412,GO:0030956,GO:0050567	amidase activity|ATP binding|translation|glutamyl-tRNA(Gln) amidotransferase complex|glutaminyl-tRNA synthase (glutamine-hydrolyzing) activity
VIT_200s0389g00040	1.94159	0	3.88319	#DIV/0!	0.000410538	LOC100852998		unnamed protein product, partial [Vitis vinifera]	GO:0004497,GO:0005506,GO:0016021,GO:0016705,GO:0020037	monooxygenase activity|iron ion binding|integral component of membrane|oxidoreductase activity, acting on paired donors, with incorporation or reduction of molecular oxygen|heme binding
VIT_203s0038g02780	1.94159	0	3.88319	#DIV/0!	0.000410538		rpl23-A; CsCp084; and Name=rpl23-B; OrderedLocusNames=CsCp129	unnamed protein product, partial [Vitis vinifera]	GO:0003735,GO:0005840,GO:0006412,GO:0009507,GO:0019843	structural constituent of ribosome|ribosome|translation|chloroplast|rRNA binding
VIT_203s0038g03460	1.94159	0	3.88319	#DIV/0!	0.000410538	LOC100252039		unnamed protein product, partial [Vitis vinifera]
VIT_203s0063g00630	1.94159	0	3.88319	#DIV/0!	0.000410538	LOC100267610	Os01g0234100, LOC_Os01g13300; P0702F03.19	unnamed protein product, partial [Vitis vinifera]	GO:0003677,GO:0005634,GO:0006351,GO:0006355	DNA binding|nucleus|transcription, DNA-templated|regulation of transcription, DNA-templated
VIT_204s0008g05350	1.94159	0	3.88319	#DIV/0!	0.000410538	LOC100245713	CXE17; At5g16080; F1N13.220	unnamed protein product, partial [Vitis vinifera]	GO:0009056,GO:0016787,GO:0052689	catabolic process|hydrolase activity|carboxylic ester hydrolase activity
VIT_206s0004g02690	1.94159	0	3.88319	#DIV/0!	0.000410538	LOC100262081		unnamed protein product, partial [Vitis vinifera]
VIT_207s0005g01720	1.94159	0	3.88319	#DIV/0!	0.000410538	LOC100262417		unnamed protein product, partial [Vitis vinifera]
VIT_208s0032g00200	1.94159	0	3.88319	#DIV/0!	0.000410538	LOC104877453		unnamed protein product, partial [Vitis vinifera]
VIT_209s0002g05430	1.94159	0	3.88319	#DIV/0!	0.000410538	LOC100241161	ABCG40 {ECO:0000303|PubMed:18299247}; Synonyms=PDR12 {ECO:0000303|PubMed:12430018, ECO:0000303|PubMed:16506311}, PDR9 {ECO:0000303|PubMed:18299247}; At1g15520 {ECO:0000312|Araport:AT1G15520}; T16N11.3 {ECO:0000312|EMBL:AAF71978.1}	unnamed protein product, partial [Vitis vinifera]	GO:0002229,GO:0005524,GO:0005886,GO:0006855,GO:0009723,GO:0009751,GO:0009753,GO:0010193,GO:0015692,GO:0016021,GO:0042626,GO:0046865,GO:0080168	defense response to oomycetes|ATP binding|plasma membrane|drug transmembrane transport|response to ethylene|response to salicylic acid|response to jasmonic acid|response to ozone|lead ion transport|integral component of membrane|ATPase activity, coupled to transmembrane movement of substances|terpenoid transport|abscisic acid transport
VIT_209s0002g06310	1.94159	0	3.88319	#DIV/0!	0.000410538	LOC104880313		unnamed protein product, partial [Vitis vinifera]
VIT_209s0054g01580	1.94159	0	3.88319	#DIV/0!	0.000410538	LOC100254729	SRF5; At1g78980; YUP8H12R.40	unnamed protein product, partial [Vitis vinifera]
VIT_209s0070g00810	1.94159	0	3.88319	#DIV/0!	0.000410538	LOC100244400		unnamed protein product, partial [Vitis vinifera]
VIT_213s0019g02550	1.94159	0	3.88319	#DIV/0!	0.000410538	LOC109123728		unnamed protein product, partial [Vitis vinifera]	GO:0004252,GO:0005576	serine-type endopeptidase activity|extracellular region
VIT_214s0030g00780	1.94159	0	3.88319	#DIV/0!	0.000410538	LOC100260652	SCD2 {ECO:0000303|PubMed:24179130}; At3g48860 {ECO:0000312|Araport:AT3G48860}; T21J18.130 {ECO:0000312|EMBL:CAB87914.1}	unnamed protein product, partial [Vitis vinifera]	GO:0000911,GO:0005886,GO:0009825,GO:0030136,GO:0040008	cytokinesis by cell plate formation|plasma membrane|multidimensional cell growth|clathrin-coated vesicle|regulation of growth
VIT_214s0060g02760	1.94159	0	3.88319	#DIV/0!	0.000410538	LOC100244270	At5g39110; MXF12.14, MXF12_120	unnamed protein product, partial [Vitis vinifera]	GO:0005618,GO:0030145,GO:0045735,GO:0048046	cell wall|manganese ion binding|nutrient reservoir activity|apoplast
VIT_214s0081g00400	1.94159	0	3.88319	#DIV/0!	0.000410538	LOC104881479	ACD6 {ECO:0000303|PubMed:10488236}; At4g14400 {ECO:0000312|EMBL:AEE83439.1}; dl3240w {ECO:0000312|EMBL:CAB10219.1}, FCAALL.190 {ECO:0000312|EMBL:CAB78482.1}	unnamed protein product, partial [Vitis vinifera]	GO:0005887,GO:0008219,GO:0009416,GO:0009615,GO:0009617,GO:0009751,GO:0009816,GO:0016020,GO:0016567,GO:0030176,GO:0050826,GO:0071446,GO:1900150,GO:1900426,GO:1902290,GO:2000031	integral component of plasma membrane|cell death|response to light stimulus|response to virus|response to bacterium|response to salicylic acid|defense response to bacterium, incompatible interaction|membrane|protein ubiquitination|integral component of endoplasmic reticulum membrane|response to freezing|cellular response to salicylic acid stimulus|regulation of defense response to fungus|positive…
VIT_214s0219g00160	1.94159	0	3.88319	#DIV/0!	0.000410538	LOC100853255		unnamed protein product, partial [Vitis vinifera]
VIT_216s0022g02020	1.94159	0	3.88319	#DIV/0!	0.000410538	LOC104882102		unnamed protein product, partial [Vitis vinifera]
VIT_216s0050g01900	1.94159	0	3.88319	#DIV/0!	0.000410538	LOC100853486	PSKR1 {ECO:0000303|PubMed:16829587}; Synonyms=PSKR; At2g02220 {ECO:0000312|Araport:AT2G02220}; F5O4.1 {ECO:0000312|EMBL:AAM15093.1}	unnamed protein product, partial [Vitis vinifera]
VIT_218s0001g00650	1.94159	0	3.88319	#DIV/0!	0.000410538	LOC100260830		unnamed protein product, partial [Vitis vinifera]
VIT_219s0090g00840	1.94159	0	3.88319	#DIV/0!	0.000410538	LOC100245129	WRKY6 {ECO:0000303|PubMed:11722756}; At1g62300 {ECO:0000312|Araport:AT1G62300}; F19K23.22 {ECO:0000312|EMBL:AAB60774.1}	unnamed protein product, partial [Vitis vinifera]	GO:0003700,GO:0005634,GO:0006351,GO:0009873,GO:0010200,GO:0016036,GO:0043565,GO:0044212,GO:0045892,GO:0080169	DNA binding transcription factor activity|nucleus|transcription, DNA-templated|ethylene-activated signaling pathway|response to chitin|cellular response to phosphate starvation|sequence-specific DNA binding|transcription regulatory region DNA binding|negative regulation of transcription, DNA-templated|cellular response to boron-containing substance deprivation
VIT_200s0327g00020	1.45619	0	2.91239	#DIV/0!	0.00051798	LOC100852881	AMP1; At3g54720; T5N23_80	unnamed protein product, partial [Vitis vinifera]	GO:0004180,GO:0004181,GO:0005789,GO:0006508,GO:0009640,GO:0009793,GO:0009908,GO:0010080,GO:0010081,GO:0010082,GO:0010305,GO:0016021,GO:0046872,GO:0048364,GO:0048507	carboxypeptidase activity|metallocarboxypeptidase activity|endoplasmic reticulum membrane|proteolysis|photomorphogenesis|embryo development ending in seed dormancy|flower development|regulation of floral meristem growth|regulation of inflorescence meristem growth|regulation of root meristem growth|leaf vascular tissue pattern formation|integral component of membrane|metal ion binding|root develop…
VIT_201s0011g02630	1.45619	0	2.91239	#DIV/0!	0.00051798	LOC104878924		unnamed protein product, partial [Vitis vinifera]
VIT_204s0008g05720	1.45619	0	2.91239	#DIV/0!	0.00051798	LOC100247361	At5g11130/At5g11120; F2I11.10, F2I11.20, T5K6.3	unnamed protein product, partial [Vitis vinifera]	GO:0000139,GO:0006486,GO:0016021,GO:0016757,GO:0071555	Golgi membrane|protein glycosylation|integral component of membrane|transferase activity, transferring glycosyl groups|cell wall organization
VIT_205s0094g01270	1.45619	0	2.91239	#DIV/0!	0.00051798	LOC100249031	At5g48380; K23F3.10, MJE7.1	unnamed protein product, partial [Vitis vinifera]
VIT_206s0004g00510	1.45619	0	2.91239	#DIV/0!	0.00051798	LOC104879635		unnamed protein product, partial [Vitis vinifera]
VIT_206s0004g03200	1.45619	0	2.91239	#DIV/0!	0.00051798			unnamed protein product, partial [Vitis vinifera]
VIT_207s0005g04330	1.45619	0	2.91239	#DIV/0!	0.00051798	LOC104879821	CjBAp12	unnamed protein product, partial [Vitis vinifera]	GO:0005576	extracellular region
VIT_207s0104g00940	1.45619	0	2.91239	#DIV/0!	0.00051798			unnamed protein product, partial [Vitis vinifera]
VIT_207s0151g00630	1.45619	0	2.91239	#DIV/0!	0.00051798	LOC100853754	AMP2-2 {ECO:0000303|PubMed:10571855}	unnamed protein product, partial [Vitis vinifera]	GO:0005576,GO:0031640,GO:0042742,GO:0045735,GO:0050832	extracellular region|killing of cells of other organism|defense response to bacterium|nutrient reservoir activity|defense response to fungus
VIT_208s0007g05830	1.45619	0	2.91239	#DIV/0!	0.00051798			unnamed protein product, partial [Vitis vinifera]
VIT_209s0002g00310	1.45619	0	2.91239	#DIV/0!	0.00051798		atpI {ECO:0000255|HAMAP-Rule:MF_01393}; GSVIVT00013243001, LOC100246719, VIVICP009	unnamed protein product, partial [Vitis vinifera]	GO:0009544,GO:0015986,GO:0016021,GO:0045263,GO:0046933	chloroplast ATP synthase complex|ATP synthesis coupled proton transport|integral component of membrane|proton-transporting ATP synthase complex, coupling factor F(o)|proton-transporting ATP synthase activity, rotational mechanism
VIT_209s0002g03700	1.45619	0	2.91239	#DIV/0!	0.00051798	LOC104880234		unnamed protein product, partial [Vitis vinifera]
VIT_209s0002g08520	1.45619	0	2.91239	#DIV/0!	0.00051798	LOC100259273	At5g07610; MBK20.4	unnamed protein product, partial [Vitis vinifera]
VIT_209s0018g00900	1.45619	0	2.91239	#DIV/0!	0.00051798	LOC100245568	ABCG36 {ECO:0000305}; Synonyms=PDR9 {ECO:0000303|PubMed:14572653}; OsI_002763 {ECO:0000312|EMBL:EAY74916.1}	unnamed protein product, partial [Vitis vinifera]	GO:0005524,GO:0016021,GO:0016887	ATP binding|integral component of membrane|ATPase activity
VIT_210s0003g00400	1.45619	0	2.91239	#DIV/0!	0.00051798			unnamed protein product, partial [Vitis vinifera]
VIT_210s0003g03640	1.45619	0	2.91239	#DIV/0!	0.00051798	LOC104880511	At1g09600; F14J9.26	unnamed protein product, partial [Vitis vinifera]	GO:0004693,GO:0005524,GO:0005634,GO:0006468	cyclin-dependent protein serine/threonine kinase activity|ATP binding|nucleus|protein phosphorylation
VIT_210s0003g05280	1.45619	0	2.91239	#DIV/0!	0.00051798	LOC109123264		unnamed protein product, partial [Vitis vinifera]
VIT_211s0016g01630	1.45619	0	2.91239	#DIV/0!	0.00051798	LOC100852794	AL1; At5g05610; MOP10.15	unnamed protein product, partial [Vitis vinifera]	GO:0005634,GO:0006351,GO:0006355,GO:0016569,GO:0035064,GO:0043565,GO:0044212,GO:0046872	nucleus|transcription, DNA-templated|regulation of transcription, DNA-templated|covalent chromatin modification|methylated histone binding|sequence-specific DNA binding|transcription regulatory region DNA binding|metal ion binding
VIT_212s0028g03970	1.45619	0	2.91239	#DIV/0!	0.00051798	LOC100243110		unnamed protein product, partial [Vitis vinifera]
VIT_212s0034g01640	1.45619	0	2.91239	#DIV/0!	0.00051798	LOC100244662		unnamed protein product, partial [Vitis vinifera]
VIT_212s0034g01690	1.45619	0	2.91239	#DIV/0!	0.00051798	LOC100244662		unnamed protein product, partial [Vitis vinifera]
VIT_212s0059g01010	1.45619	0	2.91239	#DIV/0!	0.00051798	LOC100244725	CSLH1; Os10g0341700, LOC_Os10g20090; OSJNBa0035F15.9	unnamed protein product, partial [Vitis vinifera]	GO:0000139,GO:0005794,GO:0005886,GO:0009833,GO:0016021,GO:0016759,GO:0016760,GO:0030244,GO:0071555	Golgi membrane|Golgi apparatus|plasma membrane|plant-type primary cell wall biogenesis|integral component of membrane|cellulose synthase activity|cellulose synthase (UDP-forming) activity|cellulose biosynthetic process|cell wall organization
VIT_213s0019g00120	1.45619	0	2.91239	#DIV/0!	0.00051798	LOC100263803		unnamed protein product, partial [Vitis vinifera]
VIT_213s0067g02010	1.45619	0	2.91239	#DIV/0!	0.00051798			unnamed protein product, partial [Vitis vinifera]
VIT_213s0074g00520	1.45619	0	2.91239	#DIV/0!	0.00051798	LOC109123768		unnamed protein product, partial [Vitis vinifera]
VIT_213s0074g00625	1.45619	0	2.91239	#DIV/0!	0.00051798			unnamed protein product, partial [Vitis vinifera]
VIT_214s0066g00680	1.45619	0	2.91239	#DIV/0!	0.00051798	LOC100243933	LOB; Synonyms=ASL4; At5g63090; MDC12.5	unnamed protein product, partial [Vitis vinifera]	GO:0007275,GO:0010199	multicellular organism development|organ boundary specification between lateral organs and the meristem
VIT_214s0128g00640	1.45619	0	2.91239	#DIV/0!	0.00051798	LOC100240807	GLP6; At5g39100; MXF12.13	unnamed protein product, partial [Vitis vinifera]	GO:0005618,GO:0030145,GO:0045735,GO:0048046	cell wall|manganese ion binding|nutrient reservoir activity|apoplast
VIT_215s0046g00380	1.45619	0	2.91239	#DIV/0!	0.00051798	LOC100246839	SINAT3; At3g61790; F15G16.180	unnamed protein product, partial [Vitis vinifera]	GO:0005634,GO:0006511,GO:0007275,GO:0008270,GO:0061630	nucleus|ubiquitin-dependent protein catabolic process|multicellular organism development|zinc ion binding|ubiquitin protein ligase activity
VIT_215s0046g02490	1.45619	0	2.91239	#DIV/0!	0.00051798	LOC100253319	PAIR1; Os03g0106300, LOC_Os03g01590; OSJNBa0009C08.13	unnamed protein product, partial [Vitis vinifera]	GO:0005634,GO:0009554,GO:0009556,GO:0070192	nucleus|megasporogenesis|microsporogenesis|chromosome organization involved in meiotic cell cycle
VIT_216s0098g01550	1.45619	0	2.91239	#DIV/0!	0.00051798	LOC100267488		unnamed protein product, partial [Vitis vinifera]
VIT_218s0041g00130	1.45619	0	2.91239	#DIV/0!	0.00051798			unnamed protein product, partial [Vitis vinifera]
VIT_218s0041g02130	1.45619	0	2.91239	#DIV/0!	0.00051798	LOC100243179		unnamed protein product, partial [Vitis vinifera]
VIT_218s0041g02370	1.45619	0	2.91239	#DIV/0!	0.00051798	LOC104882770	RPS6; At5g46470 {ECO:0000312|Araport:AT5G46470}; K11I1.6 {ECO:0000312|EMBL:BAB10815.1}	unnamed protein product, partial [Vitis vinifera]	GO:0005524,GO:0007165,GO:0042742,GO:0043531	ATP binding|signal transduction|defense response to bacterium|ADP binding
VIT_218s0122g01240	1.45619	0	2.91239	#DIV/0!	0.00051798	LOC100266837	PBL21 {ECO:0000303|PubMed:20413097}; Synonyms=ASG5 {ECO:0000305}; At1g20650 {ECO:0000312|Araport:AT1G20650}; F2D10.13 {ECO:0000312|EMBL:AAF80637.1}, F5M15.3 {ECO:0000312|EMBL:AAF79602.1}	unnamed protein product, partial [Vitis vinifera]
VIT_218s0166g00060	1.45619	0	2.91239	#DIV/0!	0.00051798			unnamed protein product, partial [Vitis vinifera]
VIT_219s0014g02520	1.45619	0	2.91239	#DIV/0!	0.00051798		rps8	unnamed protein product, partial [Vitis vinifera]	GO:0003735,GO:0006412,GO:0009507,GO:0019843,GO:0022627	structural constituent of ribosome|translation|chloroplast|rRNA binding|cytosolic small ribosomal subunit
VIT_219s0027g00970	1.45619	0	2.91239	#DIV/0!	0.00051798			unnamed protein product, partial [Vitis vinifera]
VIT_219s0027g01490	1.45619	0	2.91239	#DIV/0!	0.00051798	LOC100264283	RGA3; Synonyms=177O13.36, CB3A14.6	unnamed protein product, partial [Vitis vinifera]	GO:0005524,GO:0006952,GO:0043531	ATP binding|defense response|ADP binding
VIT_200s0239g00130	0.970797	0	1.94159	#DIV/0!	0.000676128	LOC100247384		unnamed protein product, partial [Vitis vinifera]
VIT_200s0269g00180	0.970797	0	1.94159	#DIV/0!	0.000676128	LOC109122091		unnamed protein product, partial [Vitis vinifera]
VIT_200s0291g00020	0.970797	0	1.94159	#DIV/0!	0.000676128	LOC100247775		unnamed protein product, partial [Vitis vinifera]
VIT_200s0333g00060	0.970797	0	1.94159	#DIV/0!	0.000676128	LOC100854001		unnamed protein product, partial [Vitis vinifera]
VIT_200s0686g00030	0.970797	0	1.94159	#DIV/0!	0.000676128	LOC100854519	ACR1 {ECO:0000303|PubMed:12481063}; At5g65890 {ECO:0000312|Araport:AT5G65890}; F6H11.30 {ECO:0000312|EMBL:CAA16674.1}, K14B20.6 {ECO:0000312|EMBL:BAB11136.1}	unnamed protein product, partial [Vitis vinifera]	GO:0005634,GO:0016597	nucleus|amino acid binding
VIT_200s1869g00010	0.970797	0	1.94159	#DIV/0!	0.000676128	LOC104878653	MD1	unnamed protein product, partial [Vitis vinifera]	GO:0005737,GO:0005975,GO:0006099,GO:0006108,GO:0030060	cytoplasm|carbohydrate metabolic process|tricarboxylic acid cycle|malate metabolic process|L-malate dehydrogenase activity
VIT_201s0011g02680	0.970797	0	1.94159	#DIV/0!	0.000676128	LOC104878916		unnamed protein product, partial [Vitis vinifera]
VIT_201s0011g03170	0.970797	0	1.94159	#DIV/0!	0.000676128	LOC100259509		unnamed protein product, partial [Vitis vinifera]
VIT_201s0011g04030	0.970797	0	1.94159	#DIV/0!	0.000676128	LOC100247313	RTNLB9; At3g18260; MIE15.5	unnamed protein product, partial [Vitis vinifera]	GO:0005789,GO:0016021	endoplasmic reticulum membrane|integral component of membrane
VIT_201s0026g00425	0.970797	0	1.94159	#DIV/0!	0.000676128	LOC100263361	RPOT1; Synonyms=RPOT-A	unnamed protein product, partial [Vitis vinifera]	GO:0003677,GO:0003899,GO:0005739,GO:0006351	DNA binding|DNA-directed 5'-3' RNA polymerase activity|mitochondrion|transcription, DNA-templated
VIT_201s0146g00350	0.970797	0	1.94159	#DIV/0!	0.000676128	LOC100264403		unnamed protein product, partial [Vitis vinifera]	GO:0005737	cytoplasm
VIT_201s0150g00240	0.970797	0	1.94159	#DIV/0!	0.000676128	LOC100259213		unnamed protein product, partial [Vitis vinifera]
VIT_203s0017g01730	0.970797	0	1.94159	#DIV/0!	0.000676128	LOC100260803	ABCI7; Synonyms=NAP6; At1g32500; F5D14.28	unnamed protein product, partial [Vitis vinifera]	GO:0005215,GO:0009507,GO:0009536,GO:0009570,GO:0009793,GO:0010027,GO:0016226	transporter activity|chloroplast|plastid|chloroplast stroma|embryo development ending in seed dormancy|thylakoid membrane organization|iron-sulfur cluster assembly
VIT_203s0038g04050	0.970797	0	1.94159	#DIV/0!	0.000676128	LOC104877901		unnamed protein product, partial [Vitis vinifera]
VIT_203s0063g00510	0.970797	0	1.94159	#DIV/0!	0.000676128	LOC100248596	At1g67720; F12A21.30	unnamed protein product, partial [Vitis vinifera]
VIT_203s0110g00110	0.970797	0	1.94159	#DIV/0!	0.000676128	LOC100852691		unnamed protein product, partial [Vitis vinifera]
VIT_203s0132g00390	0.970797	0	1.94159	#DIV/0!	0.000676128	LOC100854955	WAK2; At1g21270; F16F4.5	unnamed protein product, partial [Vitis vinifera]
VIT_204s0008g04430	0.970797	0	1.94159	#DIV/0!	0.000676128	LOC100853277		unnamed protein product, partial [Vitis vinifera]
VIT_204s0008g04840	0.970797	0	1.94159	#DIV/0!	0.000676128	LOC100245568	ABCG36 {ECO:0000305}; Synonyms=PDR9 {ECO:0000303|PubMed:14572653}; OsI_002763 {ECO:0000312|EMBL:EAY74916.1}	unnamed protein product, partial [Vitis vinifera]	GO:0005524,GO:0016021,GO:0016887	ATP binding|integral component of membrane|ATPase activity
VIT_204s0044g01820	0.970797	0	1.94159	#DIV/0!	0.000676128	LOC100248166		unnamed protein product, partial [Vitis vinifera]
VIT_206s0004g01060	0.970797	0	1.94159	#DIV/0!	0.000676128	LOC100253645	PCMP-E23; At2g34400; F13P17.24, T31E10.26	unnamed protein product, partial [Vitis vinifera]
VIT_206s0004g03110	0.970797	0	1.94159	#DIV/0!	0.000676128	LOC100246731		unnamed protein product, partial [Vitis vinifera]
VIT_206s0009g03280	0.970797	0	1.94159	#DIV/0!	0.000676128	LOC104878148		unnamed protein product, partial [Vitis vinifera]
VIT_207s0005g00550	0.970797	0	1.94159	#DIV/0!	0.000676128	LOC100254535		unnamed protein product, partial [Vitis vinifera]
VIT_207s0005g02250	0.970797	0	1.94159	#DIV/0!	0.000676128		PDR3	unnamed protein product, partial [Vitis vinifera]	GO:0005524,GO:0016021,GO:0016887	ATP binding|integral component of membrane|ATPase activity
VIT_207s0031g01260	0.970797	0	1.94159	#DIV/0!	0.000676128			unnamed protein product, partial [Vitis vinifera]
VIT_208s0007g04500	0.970797	0	1.94159	#DIV/0!	0.000676128			unnamed protein product, partial [Vitis vinifera]
VIT_208s0040g00150	0.970797	0	1.94159	#DIV/0!	0.000676128	LOC100853498	RTC2; Synonyms=YPQ3; YBR147W; YBR1124	unnamed protein product, partial [Vitis vinifera]	GO:0015174,GO:0031966,GO:0034488,GO:0071627	basic amino acid transmembrane transporter activity|mitochondrial membrane|basic amino acid transmembrane export from vacuole|integral component of fungal-type vacuolar membrane
VIT_208s0040g03090	0.970797	0	1.94159	#DIV/0!	0.000676128	LOC100248309		unnamed protein product, partial [Vitis vinifera]
VIT_208s0058g01260	0.970797	0	1.94159	#DIV/0!	0.000676128	LOC100251758		unnamed protein product, partial [Vitis vinifera]
VIT_209s0018g00740	0.970797	0	1.94159	#DIV/0!	0.000676128	LOC100243234		unnamed protein product, partial [Vitis vinifera]
VIT_209s0070g00560	0.970797	0	1.94159	#DIV/0!	0.000676128	LOC100256729		unnamed protein product, partial [Vitis vinifera]
VIT_210s0003g00430	0.970797	0	1.94159	#DIV/0!	0.000676128	LOC100250378		unnamed protein product, partial [Vitis vinifera]	GO:0008171,GO:0046983,GO:0102767	O-methyltransferase activity|protein dimerization activity|flavanone 4'-O-methyltransferase activity
VIT_210s0003g01180	0.970797	0	1.94159	#DIV/0!	0.000676128		At3g58610; F14P22.200	unnamed protein product, partial [Vitis vinifera]	GO:0004455,GO:0005507,GO:0005618,GO:0005739,GO:0009097,GO:0009099,GO:0009507,GO:0009536,GO:0009570,GO:0009941,GO:0046686,GO:0048046	ketol-acid reductoisomerase activity|copper ion binding|cell wall|mitochondrion|isoleucine biosynthetic process|valine biosynthetic process|chloroplast|plastid|chloroplast stroma|chloroplast envelope|response to cadmium ion|apoplast
VIT_210s0003g04190	0.970797	0	1.94159	#DIV/0!	0.000676128	LOC100266852	At1g06800; F4H5.11, F4H5_10	unnamed protein product, partial [Vitis vinifera]	GO:0004806,GO:0008970,GO:0009507,GO:0016042,GO:0047714	triglyceride lipase activity|phosphatidylcholine 1-acylhydrolase activity|chloroplast|lipid catabolic process|galactolipase activity
VIT_210s0003g04505	0.970797	0	1.94159	#DIV/0!	0.000676128			unnamed protein product, partial [Vitis vinifera]
VIT_210s0071g00830	0.970797	0	1.94159	#DIV/0!	0.000676128	LOC100257837		unnamed protein product, partial [Vitis vinifera]
VIT_210s0116g01240	0.970797	0	1.94159	#DIV/0!	0.000676128	LOC100853501	SLAH1; At1g62280; F19K23.20	unnamed protein product, partial [Vitis vinifera]	GO:0005886,GO:0006821,GO:0006873,GO:0008308,GO:0009414,GO:0009651,GO:0016021,GO:1901529	plasma membrane|chloride transport|cellular ion homeostasis|voltage-gated anion channel activity|response to water deprivation|response to salt stress|integral component of membrane|positive regulation of anion channel activity
VIT_211s0016g01600	0.970797	0	1.94159	#DIV/0!	0.000676128	LOC100252554	NPR4 {ECO:0000303|PubMed:17309686}; Os01g0837000 {ECO:0000312|EMBL:BAS75114.1}, LOC_Os01g61990 {ECO:0000305}; P0506B12.37 {ECO:0000312|EMBL:BAD73402.1}	unnamed protein product, partial [Vitis vinifera]	GO:0005886,GO:0016021	plasma membrane|integral component of membrane
VIT_211s0065g01080	0.970797	0	1.94159	#DIV/0!	0.000676128	LOC100246466	RH10; At5g60990; MSL3.13, MSL3_110	unnamed protein product, partial [Vitis vinifera]	GO:0003723,GO:0004004,GO:0005524,GO:0005730,GO:0005737,GO:0006364,GO:0010501	RNA binding|ATP-dependent RNA helicase activity|ATP binding|nucleolus|cytoplasm|rRNA processing|RNA secondary structure unwinding
VIT_212s0028g03043	0.970797	0	1.94159	#DIV/0!	0.000676128			unnamed protein product, partial [Vitis vinifera]
VIT_212s0034g00970	0.970797	0	1.94159	#DIV/0!	0.000676128	LOC100259948	ESP1; Synonyms=AESP, ESP, RSW4; At4g22970; F7H19.150	unnamed protein product, partial [Vitis vinifera]	GO:0000911,GO:0004197,GO:0005634,GO:0005737,GO:0005874,GO:0006887,GO:0008233,GO:0009793,GO:0009826,GO:0009960,GO:0016192,GO:0045876,GO:0051304,GO:0051307,GO:0072686,GO:2000114	cytokinesis by cell plate formation|cysteine-type endopeptidase activity|nucleus|cytoplasm|microtubule|exocytosis|peptidase activity|embryo development ending in seed dormancy|unidimensional cell growth|endosperm development|vesicle-mediated transport|positive regulation of sister chromatid cohesion|chromosome separation|meiotic chromosome separation|mitotic spindle|regulation of establishment of…
VIT_213s0019g04040	0.970797	0	1.94159	#DIV/0!	0.000676128	LOC100256543	SCPL28; At2g35770; T20F21.4	unnamed protein product, partial [Vitis vinifera]	GO:0004185,GO:0005576,GO:0005773,GO:0051603	serine-type carboxypeptidase activity|extracellular region|vacuole|proteolysis involved in cellular protein catabolic process
VIT_213s0067g02230	0.970797	0	1.94159	#DIV/0!	0.000676128	LOC104877883	MED15A; Synonyms=MED15_2; At1g15780; F7H2.12	unnamed protein product, partial [Vitis vinifera]	GO:0003713,GO:0005634,GO:0006351,GO:0006355,GO:0009751,GO:0016592,GO:0031490,GO:0045723	transcription coactivator activity|nucleus|transcription, DNA-templated|regulation of transcription, DNA-templated|response to salicylic acid|mediator complex|chromatin DNA binding|positive regulation of fatty acid biosynthetic process
VIT_213s0084g00710	0.970797	0	1.94159	#DIV/0!	0.000676128	LOC100853979		unnamed protein product, partial [Vitis vinifera]
VIT_214s0036g01160	0.970797	0	1.94159	#DIV/0!	0.000676128			unnamed protein product, partial [Vitis vinifera]
VIT_214s0066g00240	0.970797	0	1.94159	#DIV/0!	0.000676128	LOC100257735	At5g14450; F18O22.240	unnamed protein product, partial [Vitis vinifera]	GO:0005576,GO:0009505,GO:0009506,GO:0016042,GO:0016788	extracellular region|plant-type cell wall|plasmodesma|lipid catabolic process|hydrolase activity, acting on ester bonds
VIT_215s0048g01960	0.970797	0	1.94159	#DIV/0!	0.000676128	LOC100264301	CYP87A3; Os04g0570000, LOC_Os04g48170; OSJNBa0088I22.16	unnamed protein product, partial [Vitis vinifera]	GO:0004497,GO:0005506,GO:0007275,GO:0010268,GO:0016021,GO:0016125,GO:0016132,GO:0016705,GO:0020037,GO:0030659	monooxygenase activity|iron ion binding|multicellular organism development|brassinosteroid homeostasis|integral component of membrane|sterol metabolic process|brassinosteroid biosynthetic process|oxidoreductase activity, acting on paired donors, with incorporation or reduction of molecular oxygen|heme binding|cytoplasmic vesicle membrane
VIT_216s0039g02280	0.970797	0	1.94159	#DIV/0!	0.000676128	LOC100259687		unnamed protein product, partial [Vitis vinifera]
VIT_217s0000g04180	0.970797	0	1.94159	#DIV/0!	0.000676128	LOC100250877	TCP12; Synonyms=BRC2; At1g68800; F14K14.9	unnamed protein product, partial [Vitis vinifera]	GO:0003677,GO:0003700,GO:0005634,GO:0006351,GO:0006355,GO:0007275,GO:2000032	DNA binding|DNA binding transcription factor activity|nucleus|transcription, DNA-templated|regulation of transcription, DNA-templated|multicellular organism development|regulation of secondary shoot formation
VIT_217s0000g06040	0.970797	0	1.94159	#DIV/0!	0.000676128	LOC104882316	PKS1; At2g02950; T17M13.12	unnamed protein product, partial [Vitis vinifera]	GO:0005737,GO:0005886,GO:0009585,GO:0009638,GO:0009958,GO:0010017,GO:0010114,GO:0010218	cytoplasm|plasma membrane|red, far-red light phototransduction|phototropism|positive gravitropism|red or far-red light signaling pathway|response to red light|response to far red light
VIT_218s0001g03170	0.970797	0	1.94159	#DIV/0!	0.000676128	LOC100264284	At4g08290; T12G13.130	unnamed protein product, partial [Vitis vinifera]	GO:0005886,GO:0015171,GO:0016021,GO:0032973,GO:0043090,GO:0080144	plasma membrane|amino acid transmembrane transporter activity|integral component of membrane|amino acid export|amino acid import|amino acid homeostasis
VIT_218s0001g07580	0.970797	0	1.94159	#DIV/0!	0.000676128	LOC100252401		unnamed protein product, partial [Vitis vinifera]
VIT_218s0001g09620	0.970797	0	1.94159	#DIV/0!	0.000676128	LOC100247079	HOS15 {ECO:0000303|PubMed:18356294}; At5g67320 {ECO:0000312|Araport:AT5G67320}; K8K14.4 {ECO:0000312|EMBL:BAB09017.1}	unnamed protein product, partial [Vitis vinifera]	GO:0000118,GO:0003714,GO:0005634,GO:0006351,GO:0006357,GO:0009409,GO:0016575,GO:0080008	histone deacetylase complex|transcription corepressor activity|nucleus|transcription, DNA-templated|regulation of transcription from RNA polymerase II promoter|response to cold|histone deacetylation|Cul4-RING E3 ubiquitin ligase complex
VIT_218s0001g11210	0.970797	0	1.94159	#DIV/0!	0.000676128	LOC100242069	CTC1 {ECO:0000303|PubMed:19854131}; At4g09680 {ECO:0000312|Araport:AT4G09680}; F17A8.30 {ECO:0000312|EMBL:CAB39635.1}	unnamed protein product, partial [Vitis vinifera]	GO:0000723,GO:0000781,GO:0003677,GO:0005634	telomere maintenance|chromosome, telomeric region|DNA binding|nucleus
VIT_218s0001g11550	0.970797	0	1.94159	#DIV/0!	0.000676128			unnamed protein product, partial [Vitis vinifera]
VIT_219s0014g04490	0.970797	0	1.94159	#DIV/0!	0.000676128	LOC100267473	SD11; At4g27300; M4I22.110	unnamed protein product, partial [Vitis vinifera]
VIT_219s0015g01570	0.970797	0	1.94159	#DIV/0!	0.000676128	LOC100266498		unnamed protein product, partial [Vitis vinifera]
VIT_214s0171g00210	9.78578	Inf	0	#VALUE!	1.69165e-05	LOC100267874	KEG; At5g13530; T6I14.60, T6I14.70	unnamed protein product, partial [Vitis vinifera]	GO:0004672,GO:0004674,GO:0004842,GO:0005524,GO:0005769,GO:0005802,GO:0006952,GO:0009737,GO:0009738,GO:0009788,GO:0016197,GO:0016567,GO:0032940,GO:0043621,GO:0045324,GO:0046872,GO:0048589	protein kinase activity|protein serine/threonine kinase activity|ubiquitin-protein transferase activity|ATP binding|early endosome|trans-Golgi network|defense response|response to abscisic acid|abscisic acid-activated signaling pathway|negative regulation of abscisic acid-activated signaling pathway|endosomal transport|protein ubiquitination|secretion by cell|protein self-association|late endosom…
VIT_209s0002g02610	8.7557	Inf	0	#VALUE!	2.47937e-05	LOC100265130	JAL19; At1g73040; F3N23.24	unnamed protein product, partial [Vitis vinifera]	GO:0030246	carbohydrate binding
VIT_201s0010g03540	7.21057	Inf	0	#VALUE!	4.45414e-05	LOC100264256	MAP65-8; At1g27920; F13K9.3	unnamed protein product, partial [Vitis vinifera]	GO:0000226,GO:0000910,GO:0000922,GO:0005634,GO:0005819,GO:0005874,GO:0008017,GO:0009524	microtubule cytoskeleton organization|cytokinesis|spindle pole|nucleus|spindle|microtubule|microtubule binding|phragmoplast
VIT_203s0063g00670	7.21057	Inf	0	#VALUE!	4.45414e-05	LOC100250434	KRP7; Synonyms=ICK5; At1g49620; F14J22.14	unnamed protein product, partial [Vitis vinifera]	GO:0001673,GO:0004861,GO:0005654,GO:0007050,GO:0045736	male germ cell nucleus|cyclin-dependent protein serine/threonine kinase inhibitor activity|nucleoplasm|cell cycle arrest|negative regulation of cyclin-dependent protein serine/threonine kinase activity
VIT_210s0003g03560	7.21057	Inf	0	#VALUE!	4.45414e-05	LOC100852590		unnamed protein product, partial [Vitis vinifera]	GO:0016104,GO:0016866	triterpenoid biosynthetic process|intramolecular transferase activity
VIT_217s0000g05730	7.21057	Inf	0	#VALUE!	4.45414e-05	LOC100246789		unnamed protein product, partial [Vitis vinifera]
VIT_201s0026g00390	6.69553	Inf	0	#VALUE!	5.43219e-05	LOC100248456		unnamed protein product, partial [Vitis vinifera]
VIT_218s0041g00580	6.69553	Inf	0	#VALUE!	5.43219e-05	LOC109121456	NPF5.10; At1g22540; F12K8.12	unnamed protein product, partial [Vitis vinifera]	GO:0006857,GO:0016021,GO:0022857	oligopeptide transport|integral component of membrane|transmembrane transporter activity
VIT_203s0017g00660	5.66545	Inf	0	#VALUE!	8.10906e-05	LOC100245203	RPS4 {ECO:0000303|PubMed:19519800}	unnamed protein product, partial [Vitis vinifera]	GO:0005634,GO:0006952,GO:0007165,GO:0043531	nucleus|defense response|signal transduction|ADP binding
VIT_214s0060g00470	5.66545	Inf	0	#VALUE!	8.10906e-05	LOC100256323	PDR3	unnamed protein product, partial [Vitis vinifera]	GO:0005524,GO:0016021,GO:0016887	ATP binding|integral component of membrane|ATPase activity
VIT_200s0246g00230	4.63537	Inf	0	#VALUE!	0.000123552	LOC109122067	AtMg01280 {ECO:0000312|Araport:ATMG01280}; and OrderedLocusNames=At2g07695 {ECO:0000312|Araport:AT2G07695}	unnamed protein product, partial [Vitis vinifera]	GO:0016021,GO:0031966,GO:0042773	integral component of membrane|mitochondrial membrane|ATP synthesis coupled electron transport
VIT_208s0007g05290	4.63537	Inf	0	#VALUE!	0.000123552	LOC100262373		unnamed protein product, partial [Vitis vinifera]
VIT_209s0054g01570	4.63537	Inf	0	#VALUE!	0.000123552	LOC100254729	SRF5; At1g78980; YUP8H12R.40	unnamed protein product, partial [Vitis vinifera]
VIT_215s0048g01515	4.63537	Inf	0	#VALUE!	0.000123552	LOC100252376	CYP76B10; Synonyms=G10H	unnamed protein product, partial [Vitis vinifera]	GO:0005506,GO:0005789,GO:0016021,GO:0016099,GO:0016709,GO:0020037,GO:0102811	iron ion binding|endoplasmic reticulum membrane|integral component of membrane|monoterpenoid biosynthetic process|oxidoreductase activity, acting on paired donors, with incorporation or reduction of molecular oxygen, NAD(P)H as one donor, and incorporation of one atom of oxygen|heme binding|geraniol 10-hydroxylase activity
VIT_209s0018g01175	4.12033	Inf	0	#VALUE!	0.000153634	LOC100852751		unnamed protein product, partial [Vitis vinifera]
VIT_218s0001g08620	4.12033	Inf	0	#VALUE!	0.000153634		psaB {ECO:0000255|HAMAP-Rule:MF_00482}	unnamed protein product, partial [Vitis vinifera]	GO:0009522,GO:0009535,GO:0009579,GO:0015979,GO:0016021,GO:0016168,GO:0016491,GO:0018298,GO:0046872,GO:0051539	photosystem I|chloroplast thylakoid membrane|thylakoid|photosynthesis|integral component of membrane|chlorophyll binding|oxidoreductase activity|protein-chromophore linkage|metal ion binding|4 iron, 4 sulfur cluster binding
VIT_200s2290g00010	3.60529	Inf	0	#VALUE!	0.000191576			unnamed protein product, partial [Vitis vinifera]
VIT_200s1267g00005	3.09025	Inf	0	#VALUE!	0.000239326	LOC104878593		unnamed protein product, partial [Vitis vinifera]
VIT_201s0127g00620	3.09025	Inf	0	#VALUE!	0.000239326	LOC100242868		unnamed protein product, partial [Vitis vinifera]
VIT_204s0008g03480	3.09025	Inf	0	#VALUE!	0.000239326	LOC100242297	CCD1; Synonyms=NCED1	unnamed protein product, partial [Vitis vinifera]	GO:0016702,GO:0046872	oxidoreductase activity, acting on single donors with incorporation of molecular oxygen, incorporation of two atoms of oxygen|metal ion binding
VIT_204s0044g00620	3.09025	Inf	0	#VALUE!	0.000239326	LOC100248787	NSP2	unnamed protein product, partial [Vitis vinifera]	GO:0005783,GO:0006351,GO:0006355,GO:0009877,GO:0031965	endoplasmic reticulum|transcription, DNA-templated|regulation of transcription, DNA-templated|nodulation|nuclear membrane
VIT_204s0210g00120	3.09025	Inf	0	#VALUE!	0.000239326	LOC100245229	SSL5 {ECO:0000303|PubMed:10777701}; Synonyms=YLS2 {ECO:0000303|PubMed:11230571}; At3g51430 {ECO:0000312|Araport:AT3G51430}; F26O13.70 {ECO:0000312|EMBL:CAB63007.1}	unnamed protein product, partial [Vitis vinifera]	GO:0005773,GO:0005783,GO:0009058,GO:0009615,GO:0009620,GO:0009723,GO:0009751,GO:0009753,GO:0016020,GO:0016788	vacuole|endoplasmic reticulum|biosynthetic process|response to virus|response to fungus|response to ethylene|response to salicylic acid|response to jasmonic acid|membrane|hydrolase activity, acting on ester bonds
VIT_205s0049g00330	3.09025	Inf	0	#VALUE!	0.000239326	LOC100247670	At1g06620; F12K11.24, F12K11.6	unnamed protein product, partial [Vitis vinifera]	GO:0016491,GO:0046872	oxidoreductase activity|metal ion binding
VIT_208s0032g00340	3.09025	Inf	0	#VALUE!	0.000239326			unnamed protein product, partial [Vitis vinifera]
VIT_213s0147g00030	3.09025	Inf	0	#VALUE!	0.000239326	LOC104882706	CDKF-4; Os02g0700600, LOC_Os02g47220; OJ1111_E07.13-1, OsJ_08052 {ECO:0000312|EMBL:EEE57632.1}, P0459B01.42-1	unnamed protein product, partial [Vitis vinifera]	GO:0004674,GO:0004693,GO:0005524,GO:0005634,GO:0005737,GO:0008353,GO:0010468,GO:0035556	protein serine/threonine kinase activity|cyclin-dependent protein serine/threonine kinase activity|ATP binding|nucleus|cytoplasm|RNA polymerase II carboxy-terminal domain kinase activity|regulation of gene expression|intracellular signal transduction
VIT_214s0030g00980	3.09025	Inf	0	#VALUE!	0.000239326	LOC100251264	RPC25; YKL144C; UNF1, YKL1	unnamed protein product, partial [Vitis vinifera]	GO:0003677,GO:0003899,GO:0005654,GO:0005666,GO:0006384,GO:0006386,GO:0008380,GO:0042797	DNA binding|DNA-directed 5'-3' RNA polymerase activity|nucleoplasm|DNA-directed RNA polymerase III complex|transcription initiation from RNA polymerase III promoter|termination of RNA polymerase III transcription|RNA splicing|tRNA transcription from RNA polymerase III promoter
VIT_216s0013g00320	3.09025	Inf	0	#VALUE!	0.000239326	LOC100254450		unnamed protein product, partial [Vitis vinifera]
VIT_216s0013g00330	3.09025	Inf	0	#VALUE!	0.000239326	LOC100242168	rbcL {ECO:0000255|HAMAP-Rule:MF_01338}	unnamed protein product, partial [Vitis vinifera]	GO:0000287,GO:0004497,GO:0009507,GO:0009853,GO:0016984,GO:0019253	magnesium ion binding|monooxygenase activity|chloroplast|photorespiration|ribulose-bisphosphate carboxylase activity|reductive pentose-phosphate cycle
VIT_216s0050g00250	3.09025	Inf	0	#VALUE!	0.000239326	LOC104882200	At2g24130; F27D4.4	unnamed protein product, partial [Vitis vinifera]
VIT_219s0015g02630	3.09025	Inf	0	#VALUE!	0.000239326	LOC104877651		unnamed protein product, partial [Vitis vinifera]
VIT_201s0010g02640	2.5752	Inf	0	#VALUE!	0.000298328	LOC100264875	LHT2; Synonyms=AATL2; At1g24400; F21J9.6	unnamed protein product, partial [Vitis vinifera]	GO:0005886,GO:0006865,GO:0015293,GO:0016021	plasma membrane|amino acid transport|symporter activity|integral component of membrane
VIT_205s0051g00190	2.5752	Inf	0	#VALUE!	0.000298328	LOC100247669	N	unnamed protein product, partial [Vitis vinifera]	GO:0005524,GO:0005737,GO:0007165,GO:0009626,GO:0043531	ATP binding|cytoplasm|signal transduction|plant-type hypersensitive response|ADP binding
VIT_210s0003g02845	2.5752	Inf	0	#VALUE!	0.000298328	LOC104879828	RWA1 {ECO:0000303|PubMed:21212300, ECO:0000303|PubMed:21673009}; At5g46340 {ECO:0000312|EMBL:AED95371.1}; MPL12.14 {ECO:0000312|EMBL:BAB11089.1}	unnamed protein product, partial [Vitis vinifera]	GO:0000139,GO:0005794,GO:0009834,GO:0016021,GO:0016491,GO:0016740,GO:0045491,GO:0045492,GO:1990937	Golgi membrane|Golgi apparatus|plant-type secondary cell wall biogenesis|integral component of membrane|oxidoreductase activity|transferase activity|xylan metabolic process|xylan biosynthetic process|xylan acetylation
VIT_214s0006g02160	2.5752	Inf	0	#VALUE!	0.000298328	LOC100252958	At5g38780; MKD10.80	unnamed protein product, partial [Vitis vinifera]	GO:0008168,GO:0046872	methyltransferase activity|metal ion binding
VIT_215s0046g01170	2.5752	Inf	0	#VALUE!	0.000298328	LOC100241356		unnamed protein product, partial [Vitis vinifera]	GO:0009813,GO:0016491,GO:0050662	flavonoid biosynthetic process|oxidoreductase activity|coenzyme binding
VIT_217s0000g04930	2.5752	Inf	0	#VALUE!	0.000298328	LOC100267350		unnamed protein product, partial [Vitis vinifera]	GO:0005737,GO:0047366	cytoplasm|quercetin-3-sulfate 4'-sulfotransferase activity
VIT_218s0089g00080	2.5752	Inf	0	#VALUE!	0.000298328	LOC100261885	N	unnamed protein product, partial [Vitis vinifera]	GO:0005524,GO:0005737,GO:0007165,GO:0009626,GO:0043531	ATP binding|cytoplasm|signal transduction|plant-type hypersensitive response|ADP binding
VIT_218s0001g04640	42.7151	0	85.4301	#DIV/0!	1.02686e-09	LOC100267796					path:vvi00300	Lysine biosynthesis
VIT_219s0140g00230	17.4743	0	34.9487	#DIV/0!	1.4045e-06
VIT_209s0054g01660	4.36858	0	8.73717	#DIV/0!	0.000146239
VIT_209s0002g06070	3.39779	0	6.79558	#DIV/0!	0.000219543	LOC100258268
VIT_201s0026g01920	2.91239	0	5.82478	#DIV/0!	0.000269156
VIT_208s0007g00580	2.91239	0	5.82478	#DIV/0!	0.000269156
VIT_212s0034g00920	1.94159	0	3.88319	#DIV/0!	0.000410538	LOC100256601
VIT_213s0064g01460	1.94159	0	3.88319	#DIV/0!	0.000410538
VIT_219s0015g02390	1.94159	0	3.88319	#DIV/0!	0.000410538	LOC100248044
VIT_200s0131g00070	1.45619	0	2.91239	#DIV/0!	0.00051798
VIT_218s0001g01500	1.45619	0	2.91239	#DIV/0!	0.00051798
VIT_218s0001g11340	1.45619	0	2.91239	#DIV/0!	0.00051798
VIT_200s0179g00160	0.970797	0	1.94159	#DIV/0!	0.000676128	LOC100258060
VIT_201s0010g01580	0.970797	0	1.94159	#DIV/0!	0.000676128
VIT_204s0079g00510	0.970797	0	1.94159	#DIV/0!	0.000676128	LOC100266771
VIT_206s0061g00420	0.970797	0	1.94159	#DIV/0!	0.000676128
VIT_206s0061g01220	0.970797	0	1.94159	#DIV/0!	0.000676128	LOC100854857
VIT_208s0056g00460	0.970797	0	1.94159	#DIV/0!	0.000676128
VIT_211s0016g05830	0.970797	0	1.94159	#DIV/0!	0.000676128	LOC100257854
VIT_211s0052g00910	0.970797	0	1.94159	#DIV/0!	0.000676128
VIT_212s0055g01210	0.970797	0	1.94159	#DIV/0!	0.000676128
VIT_215s0048g00880	0.970797	0	1.94159	#DIV/0!	0.000676128
VIT_218s0001g09240	0.970797	0	1.94159	#DIV/0!	0.000676128
VIT_209s0054g00590	4.12033	Inf	0	#VALUE!	0.000153634
VIT_212s0055g00440	4.12033	Inf	0	#VALUE!	0.000153634	LOC100252142
VIT_201s0026g02090	3.60529	Inf	0	#VALUE!	0.000191576
VIT_203s0017g01820	3.09025	Inf	0	#VALUE!	0.000239326
VIT_211s0016g01530	315.112	2.80931	627.135	7.80241	3.87018e-31	LOC100250779		PREDICTED: ankyrin repeat-containing protein At2g01680-like [Vitis vinifera]
VIT_206s0061g00100	328.763	4.68219	652.375	7.12237	1.52813e-30	LOC100265368	VIT_06s0061g00120	PREDICTED: glucan endo-1,3-beta-glucosidase-like [Vitis vinifera]	GO:0004553,GO:0005975,GO:0006952,GO:0009607,GO:0030247,GO:0042973,GO:0046658	hydrolase activity, hydrolyzing O-glycosyl compounds|carbohydrate metabolic process|defense response|response to biotic stimulus|polysaccharide binding|glucan endo-1,3-beta-D-glucosidase activity|anchored component of plasma membrane
VIT_208s0007g01930	122.895	2.80931	242.699	6.43281	2.99801e-15	LOC100257936	DCR; Synonyms=PEL3; At5g23940; MRO11.2	PREDICTED: BAHD acyltransferase DCR [Vitis vinifera]	GO:0005737,GO:0005829,GO:0010090,GO:0010143,GO:0016747,GO:0051179,GO:0090626	cytoplasm|cytosol|trichome morphogenesis|cutin biosynthetic process|transferase activity, transferring acyl groups other than amino-acyl groups|localization|plant epidermis morphogenesis
VIT_214s0066g01420	40.8031	0.936438	80.5761	6.42702	1.11577e-08	LOC100256108	SWEET6B; Os01g0605700, LOC_Os01g42090; OsJ_02536, P0681B11.45, P0704D04.1	PREDICTED: bidirectional sugar transporter SWEET6b isoform X1 [Vitis vinifera]	GO:0005887,GO:0008643,GO:0016021,GO:0051119	integral component of plasma membrane|carbohydrate transport|integral component of membrane|sugar transmembrane transporter activity
VIT_207s0031g01070	34.9783	0.936438	68.9266	6.20173	4.94345e-08	LOC100263656		unnamed protein product, partial [Vitis vinifera]	GO:0005507,GO:0005576,GO:0008447	copper ion binding|extracellular region|L-ascorbate oxidase activity
VIT_216s0100g01170	104.45	2.80931	205.809	6.19494	1.32869e-13	LOC100253166	STS; GSVIVT00009216001, LOC100242994	stilbene synthase 6 [Vitis vinifera]	GO:0005737,GO:0006952,GO:0009058,GO:0050350	cytoplasm|defense response|biosynthetic process|trihydroxystilbene synthase activity	path:vvi00941,path:vvi04712	Flavonoid biosynthesis|Circadian rhythm - plant
VIT_213s0019g01360	98.6248	2.80931	194.159	6.11088	4.42438e-13	LOC104881136		hypothetical protein VITISV_019433 [Vitis vinifera]
VIT_206s0004g01990	414.916	12.1737	816.44	6.06751	1.12372e-31	LOC104879582		PREDICTED: extensin-like [Vitis vinifera]
VIT_203s0063g00550	30.6097	0.936438	60.1894	6.00618	1.55137e-07	LOC100253696	CNR1	unnamed protein product, partial [Vitis vinifera]	GO:0008285,GO:0016021	negative regulation of cell proliferation|integral component of membrane
VIT_218s0122g00690	28.6681	0.936438	56.3062	5.90997	2.6013e-07	LOC100251785	LAC14; At5g09360; T5E8.160	PREDICTED: uncharacterized protein LOC100256879 [Vitis vinifera]	GO:0005507,GO:0016722,GO:0046274,GO:0048046,GO:0052716	copper ion binding|oxidoreductase activity, oxidizing metal ions|lignin catabolic process|apoplast|hydroquinone:oxygen oxidoreductase activity
VIT_213s0019g05400	27.6973	0.936438	54.3646	5.85934	3.37571e-07	LOC100254715		PREDICTED: myosin-9-like [Vitis vinifera]
VIT_213s0019g01366	107.877	3.74575	211.634	5.82017	2.41134e-13	LOC104881135		PREDICTED: uncharacterized protein LOC104881135 isoform X1 [Vitis vinifera]
VIT_216s0050g02220	46.6575	1.87288	91.2549	5.60657	1.03875e-08	CHIT3	CHIT3	class III chitinase [Vitis vinifera]	GO:0000272,GO:0004568,GO:0006032	polysaccharide catabolic process|chitinase activity|chitin catabolic process	path:vvi00520	Amino sugar and nucleotide sugar metabolism
VIT_206s0004g01030	89.4319	3.74575	174.743	5.54384	9.94266e-12	LOC100241568	DIR7; At3g13650; MMM17.4	PREDICTED: dirigent protein 22 [Vitis vinifera]	GO:0016853,GO:0048046	isomerase activity|apoplast
VIT_205s0020g03290	20.4164	0.936438	39.8027	5.40954	2.51173e-06	LOC109122557	LECRK3 {ECO:0000303|PubMed:25485617}; H0512B01.11 {ECO:0000312|EMBL:CAH67716.1}, OsI_14844 {ECO:0000312|EMBL:EAY93045.1}, OSIGBa0147O06.1 {ECO:0000312|EMBL:CAH66271.1}	PREDICTED: G-type lectin S-receptor-like serine/threonine-protein kinase RLK1 [Vitis vinifera]	GO:0004674,GO:0005524,GO:0006952,GO:0016021,GO:0030246	protein serine/threonine kinase activity|ATP binding|defense response|integral component of membrane|carbohydrate binding
VIT_203s0088g00750	20.4164	0.936438	39.8027	5.40954	2.51173e-06	LOC100253281		PREDICTED: pathogenesis-related leaf protein 6 [Vitis vinifera]	GO:0005576,GO:0006952,GO:0009607	extracellular region|defense response|response to biotic stimulus	path:vvi04016,path:vvi04075,path:vvi04626	MAPK signaling pathway - plant|Plant hormone signal transduction|Plant-pathogen interaction
VIT_207s0129g01010	79.7239	3.74575	155.327	5.37391	7.21883e-11	LOC104879917		hypothetical protein VITISV_011346 [Vitis vinifera]
VIT_201s0010g00760	19.4456	0.936438	37.8611	5.33739	3.30761e-06			unnamed protein product, partial [Vitis vinifera]
VIT_208s0058g00150	17.9894	0.936438	34.9487	5.22191	5.01785e-06	LOC100250641	AMT2; At2g38290; F16M14.22	PREDICTED: ammonium transporter 2-like [Vitis vinifera]	GO:0005886,GO:0009506,GO:0009624,GO:0015398,GO:0015696,GO:0016021	plasma membrane|plasmodesma|response to nematode|high-affinity secondary active ammonium transmembrane transporter activity|ammonium transport|integral component of membrane
VIT_200s0780g00040	88.9761	4.68219	172.802	5.20579	3.11593e-11	LOC100255057	RGLG2 {ECO:0000303|PubMed:17586653}; At5g14420; F18O22.210	PREDICTED: E3 ubiquitin-protein ligase RGLG2-like [Vitis vinifera]	GO:0004842,GO:0005634,GO:0005886,GO:0009690,GO:0009738,GO:0009850,GO:0046872,GO:0080148	ubiquitin-protein transferase activity|nucleus|plasma membrane|cytokinin metabolic process|abscisic acid-activated signaling pathway|auxin metabolic process|metal ion binding|negative regulation of response to water deprivation
VIT_213s0019g01280	17.504	0.936438	33.9779	5.18127	5.77219e-06	LOC104881139		PREDICTED: uncharacterized protein LOC104881139 [Vitis vinifera]
VIT_210s0003g04080	85.0929	4.68219	165.035	5.13945	6.72798e-11	LOC104880522		PREDICTED: uncharacterized protein LOC104880522 [Vitis vinifera]
VIT_215s0048g00620	236.319	13.1101	458.216	5.12727	3.355e-19			unnamed protein product, partial [Vitis vinifera]
VIT_212s0059g01720	132.751	7.4915	257.261	5.10183	1.24253e-13			hypothetical protein VITISV_031602 [Vitis vinifera]
VIT_209s0002g05810	80.7243	4.68219	156.298	5.06097	1.60595e-10	LOC100249812	BOR4; At1g15460; F9L1.41	PREDICTED: boron transporter 4 [Vitis vinifera]	GO:0005452,GO:0005886,GO:0005887,GO:0015301,GO:0046713,GO:0051453,GO:0080029,GO:0080139	inorganic anion exchanger activity|plasma membrane|integral component of plasma membrane|anion:anion antiporter activity|borate transport|regulation of intracellular pH|cellular response to boron-containing substance levels|borate efflux transmembrane transporter activity
VIT_208s0007g00030	32.0956	1.87288	62.131	5.05199	3.49144e-07	LOC100264818	CHX20; At3g53720; F5K20_20	PREDICTED: cation/H(+) antiporter 20 [Vitis vinifera]	GO:0005783,GO:0006623,GO:0006813,GO:0006885,GO:0012505,GO:0015299,GO:0015672,GO:0016021,GO:0030007,GO:0030104	endoplasmic reticulum|protein targeting to vacuole|potassium ion transport|regulation of pH|endomembrane system|solute:proton antiporter activity|monovalent inorganic cation transport|integral component of membrane|cellular potassium ion homeostasis|water homeostasis
VIT_203s0088g00700	64.1911	3.74575	124.262	5.05199	1.82339e-09	LOC100242852	PR1B1	PREDICTED: pathogenesis-related leaf protein 6 [Vitis vinifera]	GO:0005576,GO:0031640,GO:0050832	extracellular region|killing of cells of other organism|defense response to fungus	path:vvi04016,path:vvi04075,path:vvi04626	MAPK signaling pathway - plant|Plant hormone signal transduction|Plant-pathogen interaction
VIT_217s0000g03370	78.7827	4.68219	152.415	5.02468	2.36743e-10	LOC100259493	SARD1 {ECO:0000303|PubMed:20921422}; At1g73805 {ECO:0000312|Araport:AT1G73805}; F25P22.22 {ECO:0000312|EMBL:AAG52065.1}	PREDICTED: uncharacterized protein LOC100259493 [Vitis vinifera]	GO:0002229,GO:0003700,GO:0005634,GO:0006351,GO:0006355,GO:0009617,GO:0009626,GO:0010112,GO:0010224,GO:0042742,GO:0043565,GO:0071219,GO:0080142,GO:1900426	defense response to oomycetes|DNA binding transcription factor activity|nucleus|transcription, DNA-templated|regulation of transcription, DNA-templated|response to bacterium|plant-type hypersensitive response|regulation of systemic acquired resistance|response to UV-B|defense response to bacterium|sequence-specific DNA binding|cellular response to molecule of bacterial origin|regulation of salicy…
VIT_205s0077g01530	196.972	12.1737	380.552	4.96626	1.01976e-16	LOC100246525	PRUA1	PREDICTED: major allergen Pru av 1 [Vitis vinifera]	GO:0006952,GO:0009607	defense response|response to biotic stimulus
VIT_204s0069g01010	412.933	26.2203	797.024	4.92587	6.66896e-26	LOC100244374		PREDICTED: protein YLS9 [Vitis vinifera]	GO:0005829,GO:0005886,GO:0006970,GO:0009737,GO:0009738,GO:0010116,GO:0016021,GO:1902074	cytosol|plasma membrane|response to osmotic stress|response to abscisic acid|abscisic acid-activated signaling pathway|positive regulation of abscisic acid biosynthetic process|integral component of membrane|response to salt
VIT_203s0017g01400	129.383	8.42794	249.495	4.88769	5.40125e-13	LOC100266732		PREDICTED: cysteine-rich and transmembrane domain-containing protein A [Vitis vinifera]
VIT_206s0004g01010	310.822	20.6016	598.982	4.86168	1.47725e-21	LOC100244918	DIR19; At1g58170; T15M6.17, T18I24.8	PREDICTED: dirigent protein 22 [Vitis vinifera]	GO:0016853,GO:0048046	isomerase activity|apoplast
VIT_218s0001g06850	14.1062	0.936438	27.1823	4.85934	1.56729e-05	LOC100257440	PNC1	PREDICTED: cationic peroxidase 1 [Vitis vinifera]	GO:0004601,GO:0005576,GO:0006979,GO:0020037,GO:0042744,GO:0046872	peroxidase activity|extracellular region|response to oxidative stress|heme binding|hydrogen peroxide catabolic process|metal ion binding	path:vvi00940	Phenylpropanoid biosynthesis
VIT_217s0000g07370	28.2124	1.87288	54.3646	4.85934	9.21298e-07	LOC100253457	EDS1 {ECO:0000303|PubMed:10077677}; Synonyms=EDS1-90 {ECO:0000303|PubMed:22072959}, EDS1A {ECO:0000303|PubMed:16040633}; At3g48090 {ECO:0000312|Araport:AT3G48090}; T17F15.40 {ECO:0000312|EMBL:CAB41130.1}	PREDICTED: lipase-like PAD4 [Vitis vinifera]	GO:0000304,GO:0001666,GO:0005634,GO:0005737,GO:0005783,GO:0006629,GO:0009626,GO:0009627,GO:0010310,GO:0010618,GO:0010942,GO:0016298,GO:0042803	response to singlet oxygen|response to hypoxia|nucleus|cytoplasm|endoplasmic reticulum|lipid metabolic process|plant-type hypersensitive response|systemic acquired resistance|regulation of hydrogen peroxide metabolic process|aerenchyma formation|positive regulation of cell death|lipase activity|protein homodimerization activity	path:vvi04626	Plant-pathogen interaction
VIT_213s0084g00130	253.911	16.8559	489.281	4.85934	4.52181e-19	LOC100248873	CXE6; At1g68620; F24J5.14	PREDICTED: probable carboxylesterase 15 [Vitis vinifera]	GO:0009056,GO:0016787,GO:0052689	catabolic process|hydrolase activity|carboxylic ester hydrolase activity
VIT_200s0347g00040	135.723	9.36438	261.144	4.80152	3.84599e-13	LOC100249342	PBP1; Synonyms=KRP2; At5g54490; F24B18.11	PREDICTED: calcium-binding protein PBP1 [Vitis vinifera]	GO:0005509,GO:0009733	calcium ion binding|response to auxin
VIT_215s0024g00410	189.72	13.1101	365.02	4.79922	7.39497e-16	LOC100242017	PP2A1; At4g19840; T16H5.200	PREDICTED: protein PHLOEM PROTEIN 2-LIKE A1 isoform X2 [Vitis vinifera]	GO:0009625,GO:0030246,GO:0043394	response to insect|carbohydrate binding|proteoglycan binding
VIT_203s0091g00160	617.849	44.0126	1187.28	4.75361	2.94738e-31	LOC100254416		PREDICTED: uncharacterized protein LOC100254416 [Vitis vinifera]	GO:0008237,GO:0046872	metallopeptidase activity|metal ion binding
VIT_217s0000g06770	13.1354	0.936438	25.2407	4.75243	2.09921e-05	LOC100256967	PCMP-H12; Synonyms=OTP82 {ECO:0000303|PubMed:19845878}; At1g08070; T6D22.15	PREDICTED: pentatricopeptide repeat-containing protein At2g02980 [Vitis vinifera]
VIT_217s0000g00650	13.1354	0.936438	25.2407	4.75243	2.09921e-05			unnamed protein product, partial [Vitis vinifera]
VIT_207s0129g00660	12.65	0.936438	24.2699	4.69584	2.43253e-05	LOC100250868	GH3.1; At2g14960; T26I20.12	PREDICTED: probable indole-3-acetic acid-amido synthetase GH3.1 [Vitis vinifera]	GO:0009733,GO:0016874	response to auxin|ligase activity	path:vvi04075	Plant hormone signal transduction
VIT_204s0044g01420	12.65	0.936438	24.2699	4.69584	2.43253e-05	LOC100252291	GSVIVT00026920001, LOC100243180	unnamed protein product, partial [Vitis vinifera]	GO:0004650,GO:0005975,GO:0016021	polygalacturonase activity|carbohydrate metabolic process|integral component of membrane
VIT_218s0001g06400	24.8146	1.87288	47.569	4.6667	2.18361e-06	LOC100245494		PREDICTED: uncharacterized protein LOC100245494 [Vitis vinifera]
VIT_213s0019g01310	122.617	9.36438	234.933	4.64892	3.95012e-12	LOC104881137		PREDICTED: uncharacterized protein LOC104881137 [Vitis vinifera]
VIT_216s0039g01360	12.1646	0.936438	23.2991	4.63695	2.82126e-05	LOC100252889	PAL	PREDICTED: phenylalanine ammonia-lyase [Vitis vinifera]	GO:0005737,GO:0006559,GO:0009800,GO:0045548	cytoplasm|L-phenylalanine catabolic process|cinnamic acid biosynthetic process|phenylalanine ammonia-lyase activity	path:vvi00360,path:vvi00940	Phenylalanine metabolism|Phenylpropanoid biosynthesis
VIT_201s0011g06140	24.3292	1.87288	46.5982	4.63695	2.47295e-06	LOC100852659	PUB21; At5g37490; MPA22.3	PREDICTED: U-box domain-containing protein 21-like [Vitis vinifera]	GO:0004842,GO:0010200	ubiquitin-protein transferase activity|response to chitin
VIT_203s0063g00430	12.1646	0.936438	23.2991	4.63695	2.82126e-05	LOC100245165	AMY1.1	unnamed protein product, partial [Vitis vinifera]	GO:0004556,GO:0005509,GO:0005975,GO:0103025	alpha-amylase activity|calcium ion binding|carbohydrate metabolic process|alpha-amylase activity (releasing maltohexaose)	path:vvi00500	Starch and sucrose metabolism
VIT_205s0077g01560	473.478	37.4575	905.753	4.59579	5.49273e-26	LOC100261887	PRUA1	PREDICTED: major allergen Pru av 1 [Vitis vinifera]	GO:0006952,GO:0009607	defense response|response to biotic stimulus
VIT_200s0270g00120	200.003	15.9194	382.494	4.58657	1.12552e-15	LOC100242727	KTI2 {ECO:0000305}; At1g17860 {ECO:0000312|Araport:AT1G17860}; F2H15.9 {ECO:0000312|EMBL:AAF97266.1}	PREDICTED: alpha-amylase/subtilisin inhibitor-like [Vitis vinifera]	GO:0004866,GO:0005618,GO:0048046	endopeptidase inhibitor activity|cell wall|apoplast
VIT_217s0000g02150	11.6792	0.936438	22.3283	4.57555	3.2751e-05	LOC100267867	RPL19A; Synonyms=EMB2386; At1g02780; F22D16.23	PREDICTED: 60S ribosomal protein L19-1 [Vitis vinifera]	GO:0003729,GO:0003735,GO:0005730,GO:0005829,GO:0005886,GO:0006412,GO:0009506,GO:0016020,GO:0022625,GO:0022626,GO:0042788	mRNA binding|structural constituent of ribosome|nucleolus|cytosol|plasma membrane|translation|plasmodesma|membrane|cytosolic large ribosomal subunit|cytosolic ribosome|polysomal ribosome	path:vvi03010	Ribosome
VIT_208s0105g00200	11.6792	0.936438	22.3283	4.57555	3.2751e-05	LOC100262692	PUB24; At3g11840; F26K24.13	PREDICTED: E3 ubiquitin-protein ligase PUB23 [Vitis vinifera]	GO:0004842,GO:0006952	ubiquitin-protein transferase activity|defense response
VIT_218s0001g00770	11.6792	0.936438	22.3283	4.57555	3.2751e-05	LOC100241982	PLDDELTA {ECO:0000303|PubMed:11891260}; At4g35790 {ECO:0000312|Araport:AT4G35790}; F4B14.60 {ECO:0000312|EMBL:CAA21465.1}	PREDICTED: phospholipase D delta-like [Vitis vinifera]	GO:0004630,GO:0005509,GO:0005773,GO:0005886,GO:0009409,GO:0009506,GO:0009789,GO:0012501,GO:0016020,GO:0016042,GO:0046470,GO:0046473,GO:0070290,GO:0090333	phospholipase D activity|calcium ion binding|vacuole|plasma membrane|response to cold|plasmodesma|positive regulation of abscisic acid-activated signaling pathway|programmed cell death|membrane|lipid catabolic process|phosphatidylcholine metabolic process|phosphatidic acid metabolic process|N-acylphosphatidylethanolamine-specific phospholipase D activity|regulation of stomatal closure	path:vvi00564,path:vvi00565,path:vvi04144	Glycerophospholipid metabolism|Ether lipid metabolism|Endocytosis
VIT_201s0011g05920	11.6792	0.936438	22.3283	4.57555	3.2751e-05	LOC100249254	At5g37990; K18L3.150	PREDICTED: probable S-adenosylmethionine-dependent methyltransferase At5g37990 [Vitis vinifera]	GO:0008168,GO:0046872	methyltransferase activity|metal ion binding
VIT_209s0002g03010	11.6792	0.936438	22.3283	4.57555	3.2751e-05	LOC100266874	At2g19230; F27F23.3	unnamed protein product, partial [Vitis vinifera]
VIT_215s0048g02070	22.873	1.87288	43.6858	4.54384	3.59856e-06	LOC100248930	BAP2; Synonyms=BAL; At2g45760; F4I18.26	PREDICTED: BON1-associated protein 2 [Vitis vinifera]	GO:0006952,GO:0016020	defense response|membrane
VIT_212s0034g01890	34.0668	2.80931	65.0434	4.53311	5.57896e-07	LOC100254961	GLUA3; Synonyms=GLUA-3, GT22, GT3; Os03g0427300, LOC_Os03g31360; OSJNBa0083F15.19	PREDICTED: glutelin type-A 3 [Vitis vinifera]	GO:0045735	nutrient reservoir activity
VIT_207s0005g03340	67.1628	5.61863	128.145	4.51142	5.55685e-09	MYB14	MYB14 {ECO:0000303|PubMed:9839469}; At2g31180 {ECO:0000312|Araport:AT2G31180}; F16D14.2 {ECO:0000312|EMBL:AAD20663.1}	R2R3 Myb14 transcription factor [Vitis vinifera]	GO:0000981,GO:0001135,GO:0003700,GO:0005634,GO:0006351,GO:0006357,GO:0009409,GO:0009651,GO:0009723,GO:0009733,GO:0009751,GO:0009753,GO:0030154,GO:0043565,GO:0044212,GO:0045893,GO:0050826	RNA polymerase II transcription factor activity, sequence-specific DNA binding|transcription factor activity, RNA polymerase II transcription factor recruiting|DNA binding transcription factor activity|nucleus|transcription, DNA-templated|regulation of transcription from RNA polymerase II promoter|response to cold|response to salt stress|response to ethylene|response to auxin|response to salicyli…
VIT_200s0748g00020	22.3876	1.87288	42.7151	4.51142	4.08042e-06	LOC100855392	CRK25; At4g05200; C17L7.120, C6L9.3	PREDICTED: putative receptor-like protein kinase At4g00960 [Vitis vinifera]
VIT_200s0226g00100	44.7752	3.74575	85.4301	4.51142	1.15815e-07	LOC100254306		PREDICTED: uncharacterized protein LOC100254306 isoform X1 [Vitis vinifera]
VIT_200s0615g00020	44.2898	3.74575	84.4593	4.49493	1.28718e-07	LOC100855415	CAD	PREDICTED: probable mannitol dehydrogenase [Vitis vinifera]	GO:0008270,GO:0046029	zinc ion binding|mannitol dehydrogenase activity	path:vvi00940	Phenylpropanoid biosynthesis
VIT_206s0004g01040	173.761	14.983	331.042	4.46561	4.04521e-14	LOC100246695	DIR7; At3g13650; MMM17.4	PREDICTED: dirigent protein 22-like [Vitis vinifera]	GO:0016853,GO:0048046	isomerase activity|apoplast
VIT_213s0067g02630	443.413	38.394	844.593	4.45931	3.36969e-24	LOC100853941		PREDICTED: uncharacterized protein LOC100853941 [Vitis vinifera]
VIT_204s0044g00220	333.902	29.0296	635.872	4.45314	1.61234e-20	LOC100257537		PREDICTED: zeaxanthin epoxidase, chloroplastic isoform X1 [Vitis vinifera]	GO:0002239,GO:0004497,GO:0044550,GO:0071949	response to oomycetes|monooxygenase activity|secondary metabolite biosynthetic process|FAD binding
VIT_204s0008g01500	10.7084	0.936438	20.3867	4.4443	4.42587e-05	LOC100261109		PREDICTED: 17.3 kDa class II heat shock protein [Vitis vinifera]	GO:0005737	cytoplasm	path:vvi04141	Protein processing in endoplasmic reticulum
VIT_212s0059g00770	10.7084	0.936438	20.3867	4.4443	4.42587e-05	LOC100260211	Bp10	PREDICTED: L-ascorbate oxidase homolog [Vitis vinifera]	GO:0005507,GO:0005576,GO:0016491	copper ion binding|extracellular region|oxidoreductase activity
VIT_216s0148g00360	10.7084	0.936438	20.3867	4.4443	4.42587e-05	LOC100247971	LRK10 {ECO:0000312|EMBL:AAC49629.1}	PREDICTED: probable receptor-like protein kinase At1g67000 [Vitis vinifera]	GO:0004674,GO:0005524,GO:0005886,GO:0016021	protein serine/threonine kinase activity|ATP binding|plasma membrane|integral component of membrane
VIT_202s0025g04230	10.7084	0.936438	20.3867	4.4443	4.42587e-05	LOC100244461	tlp	PREDICTED: protein P21 [Vitis vinifera]	GO:0005576,GO:0031640,GO:0050832	extracellular region|killing of cells of other organism|defense response to fungus
VIT_210s0003g01220	52.5712	4.68219	99.9921	4.41656	4.89467e-08	LOC100266966	HIPP28 {ECO:0000303|PubMed:21072340, ECO:0000303|PubMed:23368984}; At1g06330 {ECO:0000312|Araport:AT1G06330}; T2D23.3 {ECO:0000312|EMBL:AAF82161.1}	PREDICTED: heavy metal-associated isoprenylated plant protein 26 [Vitis vinifera]	GO:0005737,GO:0030001,GO:0046914,GO:0046916	cytoplasm|metal ion transport|transition metal ion binding|cellular transition metal ion homeostasis
VIT_215s0048g01350	31.1544	2.80931	59.2186	4.39776	1.10429e-06	LOC100255710	CXE8; At2g45600; 17K2.13	PREDICTED: probable carboxylesterase 8 [Vitis vinifera]	GO:0009056,GO:0016787,GO:0052689	catabolic process|hydrolase activity|carboxylic ester hydrolase activity
VIT_210s0003g01160	31.1544	2.80931	59.2186	4.39776	1.10429e-06	LOC100256680	BHLH30; Synonyms=EN53; At1g68810; F14K14.8, T6L1.1	PREDICTED: transcription factor bHLH106-like [Vitis vinifera]	GO:0003677,GO:0003700,GO:0005634,GO:0006351,GO:0006355,GO:0046983	DNA binding|DNA binding transcription factor activity|nucleus|transcription, DNA-templated|regulation of transcription, DNA-templated|protein dimerization activity
VIT_217s0000g03390	31.1544	2.80931	59.2186	4.39776	1.10429e-06	LOC100242382	SARD1 {ECO:0000303|PubMed:20921422}; At1g73805 {ECO:0000312|Araport:AT1G73805}; F25P22.22 {ECO:0000312|EMBL:AAG52065.1}	PREDICTED: uncharacterized protein LOC100242382 [Vitis vinifera]	GO:0002229,GO:0003700,GO:0005634,GO:0006351,GO:0006355,GO:0009617,GO:0009626,GO:0010112,GO:0010224,GO:0042742,GO:0043565,GO:0071219,GO:0080142,GO:1900426	defense response to oomycetes|DNA binding transcription factor activity|nucleus|transcription, DNA-templated|regulation of transcription, DNA-templated|response to bacterium|plant-type hypersensitive response|regulation of systemic acquired resistance|response to UV-B|defense response to bacterium|sequence-specific DNA binding|cellular response to molecule of bacterial origin|regulation of salicy…
VIT_217s0000g05870	10.223	0.936438	19.4159	4.37391	5.15159e-05	LOC100256955	GALM	PREDICTED: aldose 1-epimerase [Vitis vinifera]	GO:0004034,GO:0005737,GO:0006006,GO:0030246,GO:0033499	aldose 1-epimerase activity|cytoplasm|glucose metabolic process|carbohydrate binding|galactose catabolic process via UDP-galactose	path:vvi00010,path:vvi00052	Glycolysis / Gluconeogenesis|Galactose metabolism
VIT_200s0194g00330	39.9212	3.74575	75.7221	4.33739	3.34542e-07	LOC104878150		PREDICTED: uncharacterized protein LOC104878150 [Vitis vinifera]
VIT_213s0019g04880	28.7274	2.80931	54.3646	4.27438	1.95994e-06	LOC100263249		unnamed protein product, partial [Vitis vinifera]
VIT_202s0025g01280	47.7172	4.68219	90.2841	4.26922	1.34029e-07	LOC100253577	WRKY53; At4g23810; F9D16.280	PREDICTED: probable WRKY transcription factor 41 [Vitis vinifera]	GO:0003677,GO:0003700,GO:0005634,GO:0006351,GO:0009507,GO:0009751,GO:0009816,GO:0010150,GO:0010193,GO:0010200,GO:0031347,GO:0042542,GO:0043565,GO:0045893	DNA binding|DNA binding transcription factor activity|nucleus|transcription, DNA-templated|chloroplast|response to salicylic acid|defense response to bacterium, incompatible interaction|leaf senescence|response to ozone|response to chitin|regulation of defense response|response to hydrogen peroxide|sequence-specific DNA binding|positive regulation of transcription, DNA-templated
VIT_201s0010g02770	18.9898	1.87288	35.9195	4.26144	9.91865e-06	LOC100240759	ADK-B; Os11g0312400 {ECO:0000312|EMBL:BAT13742.1}, LOC_Os11g20790 {ECO:0000305}; and OrderedLocusNames=Os11g0312220 {ECO:0000312|EMBL:BAT13739.1}	unnamed protein product, partial [Vitis vinifera]	GO:0004017,GO:0005524,GO:0005737,GO:0006163	adenylate kinase activity|ATP binding|cytoplasm|purine nucleotide metabolic process	path:vvi00230,path:vvi00730	Purine metabolism|Thiamine metabolism
VIT_212s0057g00613	66.2217	6.55507	125.233	4.25586	1.37747e-08	LOC109123452	ACA13; At3g22910; F5N5.8	hypothetical protein VITISV_000631 [Vitis vinifera]	GO:0005388,GO:0005516,GO:0005524,GO:0005887,GO:0043231,GO:0046872	calcium-transporting ATPase activity|calmodulin binding|ATP binding|integral component of plasma membrane|intracellular membrane-bounded organelle|metal ion binding
VIT_205s0020g04280	55.9987	5.61863	105.817	4.23521	5.07407e-08	LOC100242476	ACA13; At3g22910; F5N5.8	PREDICTED: putative calcium-transporting ATPase 13, plasma membrane-type [Vitis vinifera]	GO:0005388,GO:0005516,GO:0005524,GO:0005887,GO:0043231,GO:0046872	calcium-transporting ATPase activity|calmodulin binding|ATP binding|integral component of plasma membrane|intracellular membrane-bounded organelle|metal ion binding
VIT_209s0002g02950	9.25221	0.936438	17.4743	4.22191	6.9959e-05	LOC100248142		hypothetical protein VITISV_044245 [Vitis vinifera]
VIT_214s0083g00920	9.25221	0.936438	17.4743	4.22191	6.9959e-05			unnamed protein product, partial [Vitis vinifera]
VIT_218s0001g03620	82.7845	8.42794	156.298	4.21298	2.40018e-09	LOC100263754	At1g07160; F10K1.13	PREDICTED: probable protein phosphatase 2C 2 [Vitis vinifera]	GO:0004722,GO:0046872	protein serine/threonine phosphatase activity|metal ion binding
VIT_207s0129g00240	73.5323	7.4915	138.824	4.21186	6.79482e-09	LOC100264451	AZF1; Synonyms=ZF1; At5g67450; K8K14.19	PREDICTED: zinc finger protein ZAT10 [Vitis vinifera]	GO:0003677,GO:0003700,GO:0005634,GO:0006351,GO:0009409,GO:0009738,GO:0010200,GO:0042538,GO:0043565,GO:0045892,GO:0046872	DNA binding|DNA binding transcription factor activity|nucleus|transcription, DNA-templated|response to cold|abscisic acid-activated signaling pathway|response to chitin|hyperosmotic salinity response|sequence-specific DNA binding|negative regulation of transcription, DNA-templated|metal ion binding
VIT_209s0002g02970	44.3195	4.68219	83.4885	4.15632	2.72369e-07	LOC100248142		hypothetical protein VITISV_044245 [Vitis vinifera]
VIT_210s0071g00150	167.54	17.7923	315.509	4.14835	6.41471e-13	LOC100247995	At5g66900; MUD21.16	PREDICTED: probable disease resistance protein At5g66900 [Vitis vinifera]
VIT_207s0031g01050	8.76681	0.936438	16.5035	4.13945	8.16154e-05	LOC100252644	AAO	PREDICTED: L-ascorbate oxidase [Vitis vinifera]	GO:0005507,GO:0005576,GO:0008447	copper ion binding|extracellular region|L-ascorbate oxidase activity
VIT_208s0007g03660	8.76681	0.936438	16.5035	4.13945	8.16154e-05	LOC104880144	CYP94C1; At2g27690; F15K20.21	unnamed protein product, partial [Vitis vinifera]	GO:0005506,GO:0005789,GO:0009611,GO:0016021,GO:0018685,GO:0020037,GO:0043231	iron ion binding|endoplasmic reticulum membrane|response to wounding|integral component of membrane|alkane 1-monooxygenase activity|heme binding|intracellular membrane-bounded organelle
VIT_213s0019g04060	8.76681	0.936438	16.5035	4.13945	8.16154e-05	MLO7	MLO6; At1g61560; T25B24.9	unnamed protein product, partial [Vitis vinifera]	GO:0005516,GO:0005886,GO:0009817,GO:0016021	calmodulin binding|plasma membrane|defense response to fungus, incompatible interaction|integral component of membrane
VIT_216s0050g01150	25.815	2.80931	48.5398	4.11088	3.92503e-06	LOC100257736	HSP83A	PREDICTED: heat shock protein 83-like [Vitis vinifera]	GO:0005524,GO:0005737,GO:0006457,GO:0006950,GO:0051082	ATP binding|cytoplasm|protein folding|response to stress|unfolded protein binding	path:vvi04141,path:vvi04626	Protein processing in endoplasmic reticulum|Plant-pathogen interaction
VIT_200s0174g00070	25.815	2.80931	48.5398	4.11088	3.92503e-06	LOC100265081		unnamed protein product, partial [Vitis vinifera]
VIT_212s0034g01950	34.0965	3.74575	64.0726	4.09638	1.21127e-06	LOC100265260	GLUA3; Synonyms=GLUA-3, GT22, GT3; Os03g0427300, LOC_Os03g31360; OSJNBa0083F15.19	PREDICTED: glutelin type-A 3-like [Vitis vinifera]	GO:0045735	nutrient reservoir activity
VIT_216s0100g01000	100.348	11.2373	188.335	4.06694	6.98587e-10	LOC100254045	GSVIVT00005194001, LOC100241891, VITISV_031376	PREDICTED: stilbene synthase 4-like [Vitis vinifera]	GO:0005737,GO:0006952,GO:0009058,GO:0050350	cytoplasm|defense response|biosynthetic process|trihydroxystilbene synthase activity	path:vvi00941,path:vvi04712	Flavonoid biosynthesis|Circadian rhythm - plant
VIT_211s0016g01670	8.28141	0.936438	15.5327	4.05199	9.52794e-05	LOC100250779		PREDICTED: ankyrin repeat-containing protein At2g01680-like [Vitis vinifera]
VIT_206s0009g02110	8.28141	0.936438	15.5327	4.05199	9.52794e-05	LOC100247908	At5g26960; F2P16.220	unnamed protein product, partial [Vitis vinifera]	GO:0016567,GO:0031463	protein ubiquitination|Cul3-RING ubiquitin ligase complex
VIT_202s0025g00350	146.638	16.8559	274.735	4.02672	9.93609e-12	LOC100258716	HIPP39 {ECO:0000303|PubMed:21072340, ECO:0000303|PubMed:23368984}; At1g01490 {ECO:0000312|Araport:AT1G01490}; F22L4.5 {ECO:0000312|EMBL:AAF81309.1}	PREDICTED: uncharacterized protein LOC100258716 [Vitis vinifera]	GO:0005737,GO:0030001,GO:0046914,GO:0046916	cytoplasm|metal ion transport|transition metal ion binding|cellular transition metal ion homeostasis
VIT_216s0050g00430	80.3871	9.36438	150.473	4.00618	6.79664e-09	LOC109121431		PREDICTED: uncharacterized protein LOC100254969 isoform X2 [Vitis vinifera]
VIT_216s0013g00890	23.8734	2.80931	44.6566	3.99058	6.25988e-06	LOC100244163	ERF2; Synonyms=ERF-2	PREDICTED: ethylene-responsive transcription factor 2-like [Vitis vinifera]	GO:0003677,GO:0003700,GO:0005634,GO:0006351,GO:0006952,GO:0009873	DNA binding|DNA binding transcription factor activity|nucleus|transcription, DNA-templated|defense response|ethylene-activated signaling pathway
VIT_200s0238g00030	23.8734	2.80931	44.6566	3.99058	6.25988e-06	LOC100261855	GXM2; At4g09990; T5L19.120	PREDICTED: glucuronoxylan 4-O-methyltransferase 2-like [Vitis vinifera]	GO:0000139,GO:0005794,GO:0016021,GO:0030775,GO:0045491,GO:0045492	Golgi membrane|Golgi apparatus|integral component of membrane|glucuronoxylan 4-O-methyltransferase activity|xylan metabolic process|xylan biosynthetic process
VIT_201s0026g02590	238.734	28.0931	446.566	3.99058	4.58832e-15	LOC100248178	CML30; At3g29000; K5K13.13	PREDICTED: probable calcium-binding protein CML30 [Vitis vinifera]	GO:0005509	calcium ion binding
VIT_218s0001g15660	544.721	64.6142	1018.37	3.97826	1.27936e-23	LOC100259201		PREDICTED: pathogen-related protein [Vitis vinifera]	GO:0006952,GO:0009607	defense response|response to biotic stimulus
VIT_219s0014g00510	7.79602	0.936438	14.5619	3.95888	0.000111304	LOC100260590	LRR-RLK; At3g14840; T21E2.2	hypothetical protein VITISV_022379 [Vitis vinifera]
VIT_208s0007g04860	7.79602	0.936438	14.5619	3.95888	0.000111304	LOC100248651	NFD4 {ECO:0000303|PubMed:16698901}; At1g31470 {ECO:0000312|Araport:AT1G31470}; T8E3.15 {ECO:0000312|EMBL:AAG51261.1}	PREDICTED: uncharacterized protein LOC100248651 [Vitis vinifera]	GO:0000741,GO:0009651,GO:0010197,GO:0016021	karyogamy|response to salt stress|polar nucleus fusion|integral component of membrane
VIT_218s0001g10420	7.79602	0.936438	14.5619	3.95888	0.000111304	LOC100257562		PREDICTED: uncharacterized protein LOC100257562 [Vitis vinifera]
VIT_217s0000g03420	7.79602	0.936438	14.5619	3.95888	0.000111304	LOC100257764		PREDICTED: uncharacterized protein LOC100257764 [Vitis vinifera]
VIT_205s0094g00330	194.9	23.411	364.049	3.95888	2.21831e-13	LOC100252703	Cht5; Os04g0494100, LOC_Os04g41680; OsJ_15308, OSJNBb0091E11.12	PREDICTED: chitinase 5 [Vitis vinifera]	GO:0000272,GO:0004568,GO:0006032,GO:0006952,GO:0008061,GO:0016998	polysaccharide catabolic process|chitinase activity|chitin catabolic process|defense response|chitin binding|cell wall macromolecule catabolic process	path:vvi00520	Amino sugar and nucleotide sugar metabolism
VIT_216s0100g00990	38.9801	4.68219	72.8097	3.95888	8.35646e-07	LOC100855299	GSVIVT00004047001, LOC100246143, VITISV_010833; and ORFNames=GSVIVT00008253001, LOC100259169, VITISV_024260	PREDICTED: stilbene synthase 2 [Vitis vinifera]	GO:0005737,GO:0006952,GO:0009058,GO:0050350	cytoplasm|defense response|biosynthetic process|trihydroxystilbene synthase activity	path:vvi00941,path:vvi04712	Flavonoid biosynthesis|Circadian rhythm - plant
VIT_214s0006g02083	31.1841	3.74575	58.2478	3.95888	2.31848e-06	LOC100258732		PREDICTED: uncharacterized protein LOC100258732 [Vitis vinifera]
VIT_210s0003g00130	46.2907	5.61863	86.4009	3.94276	3.53962e-07	LOC100243417	ERF12; Synonyms=ERF-12, ERF081; At1g28360; F3M18.21	PREDICTED: ethylene-responsive transcription factor 12 [Vitis vinifera]	GO:0003677,GO:0003700,GO:0005634,GO:0006351,GO:0006952,GO:0009873	DNA binding|DNA binding transcription factor activity|nucleus|transcription, DNA-templated|defense response|ethylene-activated signaling pathway
VIT_201s0146g00480	22.9026	2.80931	42.7151	3.92645	7.91484e-06	LOC100262641	TIFY9; Synonyms=JAS1, JAZ10; At5g13220; T31B5.40	PREDICTED: protein TIFY 9 [Vitis vinifera]	GO:0003714,GO:0005634,GO:0006351,GO:0006355,GO:0006952,GO:0009611,GO:0009753,GO:0010112,GO:0042803,GO:1903507,GO:2000022	transcription corepressor activity|nucleus|transcription, DNA-templated|regulation of transcription, DNA-templated|defense response|response to wounding|response to jasmonic acid|regulation of systemic acquired resistance|protein homodimerization activity|negative regulation of nucleic acid-templated transcription|regulation of jasmonic acid mediated signaling pathway	path:vvi04075	Plant hormone signal transduction
VIT_200s0480g00030	274.346	33.7118	511.61	3.92372	5.60076e-16	LOC100266870		hypothetical protein VITISV_006012 [Vitis vinifera]	GO:0004097,GO:0009543,GO:0046148,GO:0046872	catechol oxidase activity|chloroplast thylakoid lumen|pigment biosynthetic process|metal ion binding	path:vvi00350,path:vvi00950	Tyrosine metabolism|Isoquinoline alkaloid biosynthesis
VIT_213s0019g01340	38.0093	4.68219	70.8682	3.91988	1.02549e-06	LOC100259872		PREDICTED: uncharacterized protein LOC100259872 isoform X1 [Vitis vinifera]
VIT_203s0017g02110	44.8345	5.61863	83.4885	3.89329	4.74404e-07	LOC100262128	GT3 {ECO:0000312|EMBL:AAU09444.1}	PREDICTED: anthocyanidin 3-O-glucosyltransferase 6-like [Vitis vinifera]	GO:0008152,GO:0016758	metabolic process|transferase activity, transferring hexosyl groups
VIT_214s0030g02150	29.7279	3.74575	55.3354	3.88488	3.21251e-06	LOC100241881		PREDICTED: calmodulin [Vitis vinifera]	GO:0005509,GO:0005737,GO:0019904	calcium ion binding|cytoplasm|protein domain specific binding
VIT_218s0001g08760	58.9703	7.4915	109.7	3.87216	1.02307e-07	LOC100245416	PSK3; Synonyms=PSK4; At3g49780; T16K5.130	PREDICTED: phytosulfokines 3 [Vitis vinifera]	GO:0005794,GO:0007275,GO:0008083,GO:0008283,GO:0030154,GO:0031012	Golgi apparatus|multicellular organism development|growth factor activity|cell proliferation|cell differentiation|extracellular matrix
VIT_214s0108g01000	117.941	14.983	219.4	3.87216	3.3457e-10	LOC100249271	CML45; At5g39670; MIJ24.140	PREDICTED: probable calcium-binding protein CML45 [Vitis vinifera]	GO:0005509	calcium ion binding	path:vvi04016,path:vvi04070,path:vvi04626	MAPK signaling pathway - plant|Phosphatidylinositol signaling system|Plant-pathogen interaction
VIT_207s0141g00930	7.31062	0.936438	13.5912	3.85934	0.000130108	LOC100255801	CRRSP55; At5g48540; MJE7.18	PREDICTED: cysteine-rich repeat secretory protein 55 [Vitis vinifera]	GO:0005576,GO:0080167	extracellular region|response to karrikin
VIT_217s0119g00300	7.31062	0.936438	13.5912	3.85934	0.000130108	LOC100260323	PCMP-H3; At4g14820; dl3135c, FCAALL.115	PREDICTED: pentatricopeptide repeat-containing protein At2g29760, chloroplastic [Vitis vinifera]
VIT_216s0100g01100	7.31062	0.936438	13.5912	3.85934	0.000130108	LOC100263437	VINST1; Synonyms=STS2, VST1; GSVIVT00009226001, LOC100256566, VITISV_035301	PREDICTED: stilbene synthase 1 [Vitis vinifera]	GO:0005737,GO:0006952,GO:0009058,GO:0050350	cytoplasm|defense response|biosynthetic process|trihydroxystilbene synthase activity	path:vvi00941,path:vvi04712	Flavonoid biosynthesis|Circadian rhythm - plant
VIT_200s0262g00090	14.6212	1.87288	27.1823	3.85934	3.18782e-05	LOC100241634	CRRSP38; At3g22060; MZN24.26	unnamed protein product, partial [Vitis vinifera]	GO:0005576,GO:0005618,GO:0005773,GO:0009737	extracellular region|cell wall|vacuole|response to abscisic acid
VIT_200s2376g00010	7.31062	0.936438	13.5912	3.85934	0.000130108	LOC104878692	NDB2; At4g05020; T32N4.4	unnamed protein product, partial [Vitis vinifera]	GO:0005509,GO:0005739,GO:0005743,GO:0005758,GO:0005777,GO:0016491,GO:0055114	calcium ion binding|mitochondrion|mitochondrial inner membrane|mitochondrial intermembrane space|peroxisome|oxidoreductase activity|oxidation-reduction process
VIT_201s0011g04990	35.5823	4.68219	66.0142	3.81752	1.71284e-06	LOC100264459	CPN10; At1g14980; T15D22.2	PREDICTED: 10 kDa chaperonin [Vitis vinifera]	GO:0005507,GO:0005524,GO:0005739,GO:0005759,GO:0006986,GO:0009408,GO:0051082,GO:0051085,GO:0051087	copper ion binding|ATP binding|mitochondrion|mitochondrial matrix|response to unfolded protein|response to heat|unfolded protein binding|chaperone cofactor-dependent protein refolding|chaperone binding
VIT_205s0049g01420	14.1358	1.87288	26.2115	3.80687	3.63734e-05	LOC100266478	PMP22; At4g04470; T26N6.9	PREDICTED: peroxisomal membrane protein PMP22 [Vitis vinifera]	GO:0005779	integral component of peroxisomal membrane	path:vvi04146	Peroxisome
VIT_200s0691g00010	14.1358	1.87288	26.2115	3.80687	3.63734e-05	LOC109122192	ACA13; At3g22910; F5N5.8	PREDICTED: putative calcium-transporting ATPase 13, plasma membrane-type [Vitis vinifera]	GO:0005388,GO:0005516,GO:0005524,GO:0005887,GO:0043231,GO:0046872	calcium-transporting ATPase activity|calmodulin binding|ATP binding|integral component of plasma membrane|intracellular membrane-bounded organelle|metal ion binding
VIT_212s0035g01000	14.1358	1.87288	26.2115	3.80687	3.63734e-05	LOC100267991		PREDICTED: uncharacterized protein LOC100267991 isoform X1 [Vitis vinifera]
VIT_212s0057g00615	42.4075	5.61863	78.6345	3.80687	7.73564e-07	LOC109123452	ACA13; At3g22910; F5N5.8	hypothetical protein VITISV_000631 [Vitis vinifera]	GO:0005388,GO:0005516,GO:0005524,GO:0005887,GO:0043231,GO:0046872	calcium-transporting ATPase activity|calmodulin binding|ATP binding|integral component of plasma membrane|intracellular membrane-bounded organelle|metal ion binding
VIT_209s0002g02320	126.737	16.8559	234.933	3.80092	2.23812e-10	CWINV	CWINV1; Synonyms=BFRUCT1; At3g13790; MMM17.26	unnamed protein product, partial [Vitis vinifera]	GO:0004564,GO:0004575,GO:0005618,GO:0005886,GO:0005975,GO:0009611,GO:0048046,GO:0050832,GO:0080167	beta-fructofuranosidase activity|sucrose alpha-glucosidase activity|cell wall|plasma membrane|carbohydrate metabolic process|response to wounding|apoplast|defense response to fungus|response to karrikin	path:vvi00052,path:vvi00500	Galactose metabolism|Starch and sucrose metabolism
VIT_219s0093g00435	56.0579	7.4915	103.875	3.79345	1.76328e-07	LOC104877740		PREDICTED: loricrin-like [Vitis vinifera]
VIT_202s0012g00830	34.6115	4.68219	64.0726	3.77445	2.10395e-06	LOC100262694	EXLB1; Synonyms=EXPR1; Os07g0496250, LOC_Os07g31390; OJ1457_D07.118, OsJ_023376	PREDICTED: expansin-like B1 [Vitis vinifera]
VIT_216s0022g00870	6.82522	0.936438	12.6204	3.75243	0.000152184	LOC100260301		PREDICTED: 21 kDa protein [Vitis vinifera]	GO:0004857	enzyme inhibitor activity
VIT_213s0019g03550	6.82522	0.936438	12.6204	3.75243	0.000152184	LOC100263240	AP2 {ECO:0000303|PubMed:7919989}; At4g36920 {ECO:0000312|Araport:AT4G36920}; AP22.49, C7A10.440 {ECO:0000312|EMBL:CAB16765.1}	PREDICTED: AP2-like ethylene-responsive transcription factor TOE3 isoform X1 [Vitis vinifera]	GO:0003677,GO:0003700,GO:0005634,GO:0006351,GO:0009908,GO:0010073,GO:0010093,GO:0030154,GO:0048316,GO:0048481	DNA binding|DNA binding transcription factor activity|nucleus|transcription, DNA-templated|flower development|meristem maintenance|specification of floral organ identity|cell differentiation|seed development|plant ovule development
VIT_219s0093g00150	6.82522	0.936438	12.6204	3.75243	0.000152184	LOC100245600		PREDICTED: probable glutathione S-transferase [Vitis vinifera]	GO:0004364,GO:0009734	glutathione transferase activity|auxin-activated signaling pathway	path:vvi00480	Glutathione metabolism
VIT_206s0004g04820	6.82522	0.936438	12.6204	3.75243	0.000152184	LOC100258611	PBL19; At5g47070; K14A3.2	PREDICTED: probable receptor-like protein kinase At5g47070 [Vitis vinifera]
VIT_218s0001g14920	6.82522	0.936438	12.6204	3.75243	0.000152184	LOC100248892	At1g20180; T20H2.5	PREDICTED: UPF0496 protein At1g20180 [Vitis vinifera]	GO:0016021	integral component of membrane
VIT_210s0042g00600	6.82522	0.936438	12.6204	3.75243	0.000152184	LOC100254590	MIK2 {ECO:0000303|PubMed:26863186}; At4g08850 {ECO:0000312|Araport:AT4G08850}; T32A17.160 {ECO:0000312|EMBL:CAB82121.1}	unnamed protein product, partial [Vitis vinifera]
VIT_214s0068g01250	27.3009	3.74575	50.4814	3.75243	5.54501e-06	LOC100253246	MPT3; Synonyms=AT5, PHT3;1; At5g14040; MUA22_4	PREDICTED: mitochondrial phosphate carrier protein 3, mitochondrial isoform X2 [Vitis vinifera]	GO:0005618,GO:0005739,GO:0005743,GO:0005774,GO:0006839,GO:0009507,GO:0009651,GO:0015114,GO:0016020,GO:0016021	cell wall|mitochondrion|mitochondrial inner membrane|vacuolar membrane|mitochondrial transport|chloroplast|response to salt stress|phosphate ion transmembrane transporter activity|membrane|integral component of membrane
VIT_216s0100g01020	75.0774	10.3008	138.824	3.75243	2.97901e-08	LOC100259991	VIT_16s0100g01030	PREDICTED: stilbene synthase 4-like [Vitis vinifera]	GO:0005737,GO:0006952,GO:0009058,GO:0050350	cytoplasm|defense response|biosynthetic process|trihydroxystilbene synthase activity	path:vvi00941,path:vvi04712	Flavonoid biosynthesis|Circadian rhythm - plant
VIT_205s0077g01550	697.658	96.4531	1289.22	3.74052	1.06323e-24	LOC100256795	PRUA1	PREDICTED: major allergen Pru av 1 [Vitis vinifera]	GO:0006952,GO:0009607	defense response|response to biotic stimulus
VIT_216s0013g00990	54.1164	7.4915	99.9921	3.73849	2.53538e-07	LOC100254616	ERF5; Synonyms=ERF-4, ERF4	unnamed protein product, partial [Vitis vinifera]	GO:0003677,GO:0003700,GO:0005634,GO:0006351,GO:0006952,GO:0009873	DNA binding|DNA binding transcription factor activity|nucleus|transcription, DNA-templated|defense response|ethylene-activated signaling pathway
VIT_219s0014g02120	47.2911	6.55507	87.3717	3.73648	5.29533e-07	LOC100245332		PREDICTED: uncharacterized protein LOC100245332 [Vitis vinifera]
VIT_200s0480g00040	452.951	63.6778	835.856	3.71439	1.04803e-19	LOC100266870		PREDICTED: LOW QUALITY PROTEIN: polyphenol oxidase, chloroplastic-like [Vitis vinifera]	GO:0004097,GO:0009543,GO:0046148,GO:0046872	catechol oxidase activity|chloroplast thylakoid lumen|pigment biosynthetic process|metal ion binding	path:vvi00350,path:vvi00950	Tyrosine metabolism|Isoquinoline alkaloid biosynthesis
VIT_216s0100g00960	13.165	1.87288	24.2699	3.69584	4.74239e-05	LOC100254045	GSVIVT00005194001, LOC100241891, VITISV_031376	PREDICTED: stilbene synthase 4 [Vitis vinifera]	GO:0005737,GO:0006952,GO:0009058,GO:0050350	cytoplasm|defense response|biosynthetic process|trihydroxystilbene synthase activity	path:vvi00941,path:vvi04712	Flavonoid biosynthesis|Circadian rhythm - plant
VIT_200s0373g00030	13.165	1.87288	24.2699	3.69584	4.74239e-05	LOC100247421	HSL2; At5g65710; F6H11.160, MPA24.6	unnamed protein product, partial [Vitis vinifera]	GO:0004674,GO:0005524,GO:0005886,GO:0010102,GO:0010468,GO:0016021	protein serine/threonine kinase activity|ATP binding|plasma membrane|lateral root morphogenesis|regulation of gene expression|integral component of membrane
VIT_205s0102g00190	59	8.42794	108.729	3.68942	1.77561e-07
VIT_204s0008g03530	91.6699	13.1101	168.919	3.68757	8.43416e-09	LOC100244024	NPR4 {ECO:0000303|PubMed:17309686}; Os01g0837000 {ECO:0000312|EMBL:BAS75114.1}, LOC_Os01g61990 {ECO:0000305}; P0506B12.37 {ECO:0000312|EMBL:BAD73402.1}	PREDICTED: ankyrin repeat-containing protein At5g02620-like [Vitis vinifera]	GO:0005886,GO:0016021	plasma membrane|integral component of membrane
VIT_204s0044g00250	95.5827	14.0466	175.714	3.64494	7.24593e-09	LOC100255091	CAS1	hypothetical protein VITISV_028023 [Vitis vinifera]	GO:0004124,GO:0005739,GO:0006535,GO:0009611,GO:0009836,GO:0016740,GO:0019499,GO:0050017	cysteine synthase activity|mitochondrion|cysteine biosynthetic process from serine|response to wounding|fruit ripening, climacteric|transferase activity|cyanide metabolic process|L-3-cyanoalanine synthase activity	path:vvi00270,path:vvi00460,path:vvi00920	Cysteine and methionine metabolism|Cyanoamino acid metabolism|Sulfur metabolism
VIT_204s0008g07140	6.33982	0.936438	11.6496	3.63695	0.000178093	LOC100242384	At5g10770 {ECO:0000312|Araport:AT5G10770}; T30N20_40 {ECO:0000312|EMBL:CAB96832.1}	PREDICTED: aspartic proteinase CDR1-like [Vitis vinifera]	GO:0004190,GO:0005886,GO:0006508,GO:0030163,GO:0031225	aspartic-type endopeptidase activity|plasma membrane|proteolysis|protein catabolic process|anchored component of membrane
VIT_208s0007g01400	6.33982	0.936438	11.6496	3.63695	0.000178093	LOC100247682	GSTU8; At3g09270; F3L24.14	PREDICTED: glutathione S-transferase U8 [Vitis vinifera]	GO:0004364,GO:0005737,GO:0005829,GO:0006749,GO:0009407,GO:0046686	glutathione transferase activity|cytoplasm|cytosol|glutathione metabolic process|toxin catabolic process|response to cadmium ion	path:vvi00480	Glutathione metabolism
VIT_219s0014g04210	6.33982	0.936438	11.6496	3.63695	0.000178093	LOC100265866	At4g27290; M4I22.100	PREDICTED: receptor-like serine/threonine-protein kinase SD1-7 [Vitis vinifera]
VIT_218s0001g00840	12.6796	1.87288	23.2991	3.63695	5.41914e-05	LOC104882455	At1g76070; T23E18.1, T4O12.28	PREDICTED: uncharacterized protein At1g76070 [Vitis vinifera]	GO:0005886	plasma membrane
VIT_207s0129g00280	6.33982	0.936438	11.6496	3.63695	0.000178093	LOC100267891	DDB_G0288723	PREDICTED: UPF0553 protein [Vitis vinifera]	GO:0006400	tRNA modification
VIT_209s0002g06130	6.33982	0.936438	11.6496	3.63695	0.000178093	LOC104880257	At3g19360; MLD14.9	PREDICTED: zinc finger CCCH domain-containing protein 39-like [Vitis vinifera]	GO:0003677,GO:0003700,GO:0003730,GO:0005829,GO:0006355,GO:0046872,GO:0061158	DNA binding|DNA binding transcription factor activity|mRNA 3'-UTR binding|cytosol|regulation of transcription, DNA-templated|metal ion binding|3'-UTR-mediated mRNA destabilization
VIT_212s0057g01130	12.6796	1.87288	23.2991	3.63695	5.41914e-05	LOC100854803	RPM1; Synonyms=RPS3; At3g07040; F17A9.20	unnamed protein product, partial [Vitis vinifera]			path:vvi04626	Plant-pathogen interaction
VIT_214s0030g00570	6.33982	0.936438	11.6496	3.63695	0.000178093	LOC100263993	BON3; At1g08860; F7G19.25	unnamed protein product, partial [Vitis vinifera]	GO:0005544,GO:0005886,GO:0006952,GO:0060548,GO:0090332	calcium-dependent phospholipid binding|plasma membrane|defense response|negative regulation of cell death|stomatal closure
VIT_217s0000g03560	37.5535	5.61863	68.9266	3.61677	2.06287e-06	LOC100242243	MYB62 {ECO:0000303|PubMed:9839469}; At1g68320 {ECO:0000312|Araport:AT1G68320}; T22E19.5 {ECO:0000312|EMBL:AAG52612.1}	PREDICTED: transcription factor MYB108 [Vitis vinifera]	GO:0000981,GO:0001135,GO:0003700,GO:0005634,GO:0006351,GO:0006357,GO:0009686,GO:0009740,GO:0009751,GO:0010015,GO:0010373,GO:0016036,GO:0030154,GO:0043565,GO:0044212,GO:0045892,GO:0055062	RNA polymerase II transcription factor activity, sequence-specific DNA binding|transcription factor activity, RNA polymerase II transcription factor recruiting|DNA binding transcription factor activity|nucleus|transcription, DNA-templated|regulation of transcription from RNA polymerase II promoter|gibberellin biosynthetic process|gibberellic acid mediated signaling pathway|response to salicylic a…
VIT_207s0005g03230	24.8739	3.74575	45.6274	3.60657	9.59833e-06	LOC100246426	ERF1B; Synonyms=ERF092, ERF1; At3g23240; K14B15.15	hypothetical protein VITISV_012060 [Vitis vinifera]	GO:0003677,GO:0003700,GO:0005634,GO:0006351,GO:0006952,GO:0009867,GO:0009873	DNA binding|DNA binding transcription factor activity|nucleus|transcription, DNA-templated|defense response|jasmonic acid mediated signaling pathway|ethylene-activated signaling pathway	path:vvi04016,path:vvi04075	MAPK signaling pathway - plant|Plant hormone signal transduction
VIT_207s0141g00890	123.884	18.7288	227.166	3.60042	8.60226e-10	LOC100264774	CYP94A1; Synonyms=VAGH111	PREDICTED: cytochrome P450 94A1 [Vitis vinifera]	GO:0004497,GO:0005506,GO:0005789,GO:0016021,GO:0016705,GO:0020037	monooxygenase activity|iron ion binding|endoplasmic reticulum membrane|integral component of membrane|oxidoreductase activity, acting on paired donors, with incorporation or reduction of molecular oxygen|heme binding	path:vvi00073	Cutin, suberine and wax biosynthesis
VIT_208s0040g02170	49.2624	7.4915	90.2841	3.59114	6.28989e-07	MLO11	MLO6; At1g61560; T25B24.9	MLO11 protein [Vitis vinifera]	GO:0005516,GO:0005886,GO:0009817,GO:0016021	calmodulin binding|plasma membrane|defense response to fungus, incompatible interaction|integral component of membrane
VIT_208s0058g01390	387.759	58.9956	710.623	3.59041	2.02097e-17	LOC100255013	WRKY70; At3g56400; T5P19.50	unnamed protein product, partial [Vitis vinifera]	GO:0003700,GO:0005634,GO:0006351,GO:0009751,GO:0009753,GO:0009862,GO:0009864,GO:0010200,GO:0031347,GO:0042742,GO:0043565,GO:0045892,GO:0050832,GO:1900056	DNA binding transcription factor activity|nucleus|transcription, DNA-templated|response to salicylic acid|response to jasmonic acid|systemic acquired resistance, salicylic acid mediated signaling pathway|induced systemic resistance, jasmonic acid mediated signaling pathway|response to chitin|regulation of defense response|defense response to bacterium|sequence-specific DNA binding|negative regula…
VIT_218s0001g15120	73.6509	11.2373	134.941	3.58596	6.26545e-08	LOC100243726		PREDICTED: uncharacterized protein LOC100243726 [Vitis vinifera]
VIT_218s0001g11830	85.8451	13.1101	157.269	3.58448	2.16176e-08	LOC100253943	CML41; At3g50770; F18B3.50	PREDICTED: probable calcium-binding protein CML41 [Vitis vinifera]	GO:0005509	calcium ion binding	path:vvi04626	Plant-pathogen interaction
VIT_207s0031g01130	214.613	32.7753	393.173	3.58448	1.02495e-12	LOC100257784	AAO	PREDICTED: L-ascorbate oxidase-like [Vitis vinifera]	GO:0005507,GO:0005576,GO:0008447	copper ion binding|extracellular region|L-ascorbate oxidase activity
VIT_212s0034g01930	12.1942	1.87288	22.3283	3.57555	6.19562e-05	LOC100260054		PREDICTED: 11S globulin seed storage protein 2 [Vitis vinifera]	GO:0042735,GO:0045735,GO:0051259	protein body|nutrient reservoir activity|protein oligomerization
VIT_207s0031g01340	12.1942	1.87288	22.3283	3.57555	6.19562e-05	LOC100254254	PCMP-H41; At2g22070; T16B14.8	PREDICTED: pentatricopeptide repeat-containing protein At2g22070 [Vitis vinifera]
VIT_219s0014g03780	12.1942	1.87288	22.3283	3.57555	6.19562e-05	LOC100260642		PREDICTED: uncharacterized protein LOC100260642 [Vitis vinifera]
VIT_204s0008g07150	170.234	26.2203	311.626	3.57106	2.83144e-11	LOC100255364	At5g10770 {ECO:0000312|Araport:AT5G10770}; T30N20_40 {ECO:0000312|EMBL:CAB96832.1}	PREDICTED: protein ASPARTIC PROTEASE IN GUARD CELL 2 [Vitis vinifera]	GO:0004190,GO:0005886,GO:0006508,GO:0030163,GO:0031225	aspartic-type endopeptidase activity|plasma membrane|proteolysis|protein catabolic process|anchored component of membrane
VIT_206s0004g01000	115.117	17.7923	210.663	3.56561	2.10019e-09	LOC100243308	DIR19; At1g58170; T15M6.17, T18I24.8	PREDICTED: dirigent protein 22 [Vitis vinifera]	GO:0016853,GO:0048046	isomerase activity|apoplast
VIT_213s0019g00480	47.3208	7.4915	86.4009	3.52772	9.04814e-07	LOC100242729	ZAT12; Synonyms=RHL41; At5g59820; MMN10.11	PREDICTED: zinc finger protein ZAT12 [Vitis vinifera]	GO:0003700,GO:0005634,GO:0006351,GO:0006979,GO:0009408,GO:0009409,GO:0009416,GO:0009611,GO:0009631,GO:0009643,GO:0010200,GO:0010224,GO:0042538,GO:0043565,GO:0046872	DNA binding transcription factor activity|nucleus|transcription, DNA-templated|response to oxidative stress|response to heat|response to cold|response to light stimulus|response to wounding|cold acclimation|photosynthetic acclimation|response to chitin|response to UV-B|hyperosmotic salinity response|sequence-specific DNA binding|metal ion binding
VIT_212s0057g00420	582.5	92.7074	1063.02	3.51934	6.4153e-21	LOC100258038	At5g35735; F28J9_6	PREDICTED: cytochrome b561 and DOMON domain-containing protein At5g35735 [Vitis vinifera]	GO:0005886,GO:0016021,GO:0046872,GO:0055114	plasma membrane|integral component of membrane|metal ion binding|oxidation-reduction process
VIT_208s0007g07980	5.85442	0.936438	10.6788	3.51142	0.000208473		AGP23; At3g57690; F15B8.120	hypothetical protein POPTR_0006s05490g [Populus trichocarpa]	GO:0005886,GO:0031225	plasma membrane|anchored component of membrane
VIT_200s0375g00030	5.85442	0.936438	10.6788	3.51142	0.000208473	LOC100263458	AGAL2 {ECO:0000303|PubMed:15034167}; At5g08370 {ECO:0000312|Araport:AT5G08370}; F8L15.100 {ECO:0000312|EMBL:CAC08337.1}	PREDICTED: alpha-galactosidase [Vitis vinifera]	GO:0005975,GO:0009505,GO:0009620,GO:0009911,GO:0009965,GO:0048046,GO:0052692,GO:0071555	carbohydrate metabolic process|plant-type cell wall|response to fungus|positive regulation of flower development|leaf morphogenesis|apoplast|raffinose alpha-galactosidase activity|cell wall organization	path:vvi00052,path:vvi00561,path:vvi00600,path:vvi00603	Galactose metabolism|Glycerolipid metabolism|Sphingolipid metabolism|Glycosphingolipid biosynthesis - globo and isoglobo series
VIT_219s0015g02700	5.85442	0.936438	10.6788	3.51142	0.000208473	LOC100256700		PREDICTED: probable glutathione S-transferase [Vitis vinifera]	GO:0004364,GO:0009734	glutathione transferase activity|auxin-activated signaling pathway	path:vvi00480	Glutathione metabolism
VIT_218s0166g00090	5.85442	0.936438	10.6788	3.51142	0.000208473	LOC100854780	MKS1; Synonyms=VQ21 {ECO:0000303|PubMed:22535423}; At3g18690; MVE11.5	PREDICTED: protein MKS1 [Vitis vinifera]	GO:0005634,GO:0006952,GO:0009870	nucleus|defense response|defense response signaling pathway, resistance gene-dependent	path:vvi04016	MAPK signaling pathway - plant
VIT_205s0077g02330	5.85442	0.936438	10.6788	3.51142	0.000208473	LOC100258504	CERBERUS {ECO:0000312|EMBL:BAH86605.1}	PREDICTED: putative E3 ubiquitin-protein ligase LIN-1 isoform X2 [Vitis vinifera]	GO:0004842,GO:0009877	ubiquitin-protein transferase activity|nodulation
VIT_212s0059g01120	5.85442	0.936438	10.6788	3.51142	0.000208473	LOC100260185	Os06g0358800, LOC_Os06g25250; OsJ_21299, OSJNBb0027A16.25	PREDICTED: ribonuclease 3-like protein 3 [Vitis vinifera]	GO:0003723,GO:0004525,GO:0005634,GO:0005737,GO:0016442,GO:0030422,GO:0046872	RNA binding|ribonuclease III activity|nucleus|cytoplasm|RISC complex|production of siRNA involved in RNA interference|metal ion binding
VIT_206s0004g01580	5.85442	0.936438	10.6788	3.51142	0.000208473	LOC104879631	LOX1.5; Synonyms=POTLX-3	unnamed protein product, partial [Vitis vinifera]	GO:0005737,GO:0016702,GO:0031408,GO:0046872	cytoplasm|oxidoreductase activity, acting on single donors with incorporation of molecular oxygen, incorporation of two atoms of oxygen|oxylipin biosynthetic process|metal ion binding	path:vvi00591	Linoleic acid metabolism
VIT_205s0020g02910	5.85442	0.936438	10.6788	3.51142	0.000208473	MAP3K	NPK1	unnamed protein product, partial [Vitis vinifera]	GO:0000919,GO:0004709,GO:0005524,GO:0005634,GO:0005856,GO:0006952,GO:0009524	cell plate assembly|MAP kinase kinase kinase activity|ATP binding|nucleus|cytoskeleton|defense response|phragmoplast
VIT_206s0004g05160	5.85442	0.936438	10.6788	3.51142	0.000208473	LOC100852670	PCMP-H42; At4g13650; F18A5.40	unnamed protein product, partial [Vitis vinifera]
VIT_218s0001g08500	5.85442	0.936438	10.6788	3.51142	0.000208473	LOC100252671	At5g67130; K21H1.9	unnamed protein product, partial [Vitis vinifera]	GO:0005886,GO:0006629,GO:0008081,GO:0046658	plasma membrane|lipid metabolic process|phosphoric diester hydrolase activity|anchored component of plasma membrane
VIT_202s0012g01960	29.2721	4.68219	53.3938	3.51142	6.55094e-06	LOC100266131	JMJ706; Os10g0577600, LOC_Os10g42690; OSJNBa0035H01.2	PREDICTED: lysine-specific demethylase JMJ706 isoform X1 [Vitis vinifera]	GO:0000792,GO:0005634,GO:0006351,GO:0006355,GO:0032454,GO:0045815,GO:0046872,GO:0048439,GO:0051213	heterochromatin|nucleus|transcription, DNA-templated|regulation of transcription, DNA-templated|histone demethylase activity (H3-K9 specific)|positive regulation of gene expression, epigenetic|metal ion binding|flower morphogenesis|dioxygenase activity
VIT_205s0020g03220	35.1265	5.61863	64.0726	3.51142	3.37314e-06	LOC100263125	LECRK1 {ECO:0000303|PubMed:25485617}; Synonyms=LECRK {ECO:0000303|PubMed:24033867}; OsI_14840 {ECO:0000312|EMBL:EAY93041.1}	PREDICTED: G-type lectin S-receptor-like serine/threonine-protein kinase RLK1 [Vitis vinifera]	GO:0004674,GO:0005524,GO:0006952,GO:0016021,GO:0030246	protein serine/threonine kinase activity|ATP binding|defense response|integral component of membrane|carbohydrate binding
VIT_216s0050g02510	35.1265	5.61863	64.0726	3.51142	3.37314e-06	LOC100256922	WRKY53; At4g23810; F9D16.280	PREDICTED: probable WRKY transcription factor 53 [Vitis vinifera]	GO:0003677,GO:0003700,GO:0005634,GO:0006351,GO:0009507,GO:0009751,GO:0009816,GO:0010150,GO:0010193,GO:0010200,GO:0031347,GO:0042542,GO:0043565,GO:0045893	DNA binding|DNA binding transcription factor activity|nucleus|transcription, DNA-templated|chloroplast|response to salicylic acid|defense response to bacterium, incompatible interaction|leaf senescence|response to ozone|response to chitin|regulation of defense response|response to hydrogen peroxide|sequence-specific DNA binding|positive regulation of transcription, DNA-templated
VIT_201s0011g01810	199.05	31.8389	363.078	3.51142	5.56779e-12	LOC100244000
VIT_208s0007g01560	1068.93	171.368	1949.36	3.50783	1.6092e-27	LOC100246012		PREDICTED: uncharacterized protein LOC100246012 [Vitis vinifera]
VIT_203s0017g01990	121.001	19.6652	220.371	3.48622	2.01107e-09	LOC104878931	GT3 {ECO:0000312|EMBL:AAU09444.1}	PREDICTED: anthocyanidin 3-O-glucosyltransferase 6-like [Vitis vinifera]	GO:0008152,GO:0016758	metabolic process|transferase activity, transferring hexosyl groups
VIT_219s0014g03770	74.6513	12.1737	135.912	3.48083	8.4593e-08	LOC100255568		PREDICTED: uncharacterized protein LOC100255568 [Vitis vinifera]
VIT_205s0020g03210	40.0102	6.55507	72.8097	3.47345	2.17603e-06	LOC100245961	LECRK4 {ECO:0000303|PubMed:25485617}; Os04g0202800 {ECO:0000312|EMBL:BAF14142.2}, LOC_Os04g12600 {ECO:0000305}; OsJ_13808 {ECO:0000312|EMBL:EAZ29749.1}, OSJNBb0005B05.8 {ECO:0000312|EMBL:CAE03341.2}	PREDICTED: G-type lectin S-receptor-like serine/threonine-protein kinase RLK1 [Vitis vinifera]	GO:0004674,GO:0005524,GO:0005886,GO:0006468,GO:0016021,GO:0030246	protein serine/threonine kinase activity|ATP binding|plasma membrane|protein phosphorylation|integral component of membrane|carbohydrate binding
VIT_204s0069g00970	159.07	26.2203	289.297	3.4638	1.34551e-10	LOC100244369	WRKY51; At5g64810; MXK3.3	unnamed protein product, partial [Vitis vinifera]	GO:0003700,GO:0005634,GO:0006351,GO:0009867,GO:0042742,GO:0043565,GO:0050832	DNA binding transcription factor activity|nucleus|transcription, DNA-templated|jasmonic acid mediated signaling pathway|defense response to bacterium|sequence-specific DNA binding|defense response to fungus
VIT_218s0041g02080	67.3407	11.2373	122.32	3.4443	1.80808e-07	LOC100244746	OPR2; At1g76690; F28O16.6	PREDICTED: putative 12-oxophytodienoate reductase 11 [Vitis vinifera]	GO:0005622,GO:0005737,GO:0009611,GO:0010181,GO:0016629,GO:0031408,GO:0055114	intracellular|cytoplasm|response to wounding|FMN binding|12-oxophytodienoate reductase activity|oxylipin biosynthetic process|oxidation-reduction process	path:vvi00592	alpha-Linolenic acid metabolism
VIT_205s0077g01540	721.728	120.801	1310.58	3.4395	1.83787e-22	LOC100251668	PRUA1	PREDICTED: major allergen Pru av 1-like [Vitis vinifera]	GO:0006952,GO:0009607	defense response|response to biotic stimulus
VIT_216s0039g01070	149.818	25.2838	271.823	3.42638	3.34845e-10	LOC100242618		PREDICTED: probable glutathione S-transferase [Vitis vinifera]	GO:0004364,GO:0009734	glutathione transferase activity|auxin-activated signaling pathway	path:vvi00480	Glutathione metabolism
VIT_217s0000g07420	82.9624	14.0466	150.473	3.42122	5.34938e-08	LOC100250236	EDS1 {ECO:0000303|PubMed:10077677}; Synonyms=EDS1-90 {ECO:0000303|PubMed:22072959}, EDS1A {ECO:0000303|PubMed:16040633}; At3g48090 {ECO:0000312|Araport:AT3G48090}; T17F15.40 {ECO:0000312|EMBL:CAB41130.1}	PREDICTED: lipase-like PAD4 [Vitis vinifera]	GO:0000304,GO:0001666,GO:0005634,GO:0005737,GO:0005783,GO:0006629,GO:0009626,GO:0009627,GO:0010310,GO:0010618,GO:0010942,GO:0016298,GO:0042803	response to singlet oxygen|response to hypoxia|nucleus|cytoplasm|endoplasmic reticulum|lipid metabolic process|plant-type hypersensitive response|systemic acquired resistance|regulation of hydrogen peroxide metabolic process|aerenchyma formation|positive regulation of cell death|lipase activity|protein homodimerization activity	path:vvi04626	Plant-pathogen interaction
VIT_211s0016g00290	16.5925	2.80931	30.0947	3.42122	3.70397e-05	LOC104880619	PMEU1	PREDICTED: pectinesterase-like [Vitis vinifera]	GO:0005576,GO:0005618,GO:0030599,GO:0042545,GO:0045330,GO:0045490,GO:0046910,GO:0071944	extracellular region|cell wall|pectinesterase activity|cell wall modification|aspartyl esterase activity|pectin catabolic process|pectinesterase inhibitor activity|cell periphery	path:vvi00040	Pentose and glucuronate interconversions
VIT_210s0003g05450	372.375	63.6778	674.704	3.40539	5.21013e-16	LOC100245607	At4g20840 {ECO:0000312|Araport:AT4G20840}; F21C20.190 {ECO:0000312|EMBL:CAB45850.1}	PREDICTED: reticuline oxidase-like protein [Vitis vinifera]	GO:0005618,GO:0005886,GO:0016614,GO:0048046,GO:0050660	cell wall|plasma membrane|oxidoreductase activity, acting on CH-OH group of donors|apoplast|flavin adenine dinucleotide binding
VIT_218s0001g11310	43.4376	7.4915	78.6345	3.39184	1.87245e-06	LOC100254056	DOF3.4; Synonyms=OBP1; At3g50410; F11C1_250	PREDICTED: dof zinc finger protein DOF3.4 [Vitis vinifera]	GO:0003677,GO:0003700,GO:0005634,GO:0006351,GO:0009733,GO:0009751,GO:0042545,GO:0044212,GO:0045787,GO:0045893,GO:0046872	DNA binding|DNA binding transcription factor activity|nucleus|transcription, DNA-templated|response to auxin|response to salicylic acid|cell wall modification|transcription regulatory region DNA binding|positive regulation of cell cycle|positive regulation of transcription, DNA-templated|metal ion binding
VIT_213s0106g00550	26.8451	4.68219	48.5398	3.37391	1.10042e-05	LOC100246540	SOT15; Synonyms=ST2A; At5g07010; MOJ9.18	PREDICTED: cytosolic sulfotransferase 15 [Vitis vinifera]	GO:0005737,GO:0009694,GO:0009753,GO:0080131	cytoplasm|jasmonic acid metabolic process|response to jasmonic acid|hydroxyjasmonate sulfotransferase activity
VIT_211s0052g01260	26.8451	4.68219	48.5398	3.37391	1.10042e-05	LOC100251303	XTH23; Synonyms=XTR6; At4g25810; F14M19.90	PREDICTED: probable xyloglucan endotransglucosylase/hydrolase protein 23 [Vitis vinifera]	GO:0004553,GO:0005618,GO:0005794,GO:0010411,GO:0016762,GO:0042546,GO:0048046,GO:0071555	hydrolase activity, hydrolyzing O-glycosyl compounds|cell wall|Golgi apparatus|xyloglucan metabolic process|xyloglucan:xyloglucosyl transferase activity|cell wall biogenesis|apoplast|cell wall organization
VIT_211s0065g00990	16.1071	2.80931	29.1239	3.37391	4.1768e-05	LOC100255412	RPA1B; Synonyms=RPA70B; Os03g0214100, LOC_Os03g11540; OsJ_09906	PREDICTED: replication protein A 70 kDa DNA-binding subunit B [Vitis vinifera]	GO:0003677,GO:0005662,GO:0006260,GO:0006281,GO:0006310,GO:0046872	DNA binding|DNA replication factor A complex|DNA replication|DNA repair|DNA recombination|metal ion binding	path:vvi03030,path:vvi03420,path:vvi03430,path:vvi03440	DNA replication|Nucleotide excision repair|Mismatch repair|Homologous recombination
VIT_201s0150g00440	10.738	1.87288	19.4159	3.37391	9.28743e-05	LOC100262614	RBOHC	PREDICTED: respiratory burst oxidase homolog protein D-like [Vitis vinifera]	GO:0004601,GO:0005509,GO:0016021,GO:0050664	peroxidase activity|calcium ion binding|integral component of membrane|oxidoreductase activity, acting on NAD(P)H, oxygen as acceptor	path:vvi04016,path:vvi04626	MAPK signaling pathway - plant|Plant-pathogen interaction
VIT_216s0100g00840	16.1071	2.80931	29.1239	3.37391	4.1768e-05	LOC100853820	GSVIVT00005194001, LOC100241891, VITISV_031376	PREDICTED: stilbene synthase 4-like isoform X1 [Vitis vinifera]	GO:0005737,GO:0006952,GO:0009058,GO:0050350	cytoplasm|defense response|biosynthetic process|trihydroxystilbene synthase activity	path:vvi00941,path:vvi04712	Flavonoid biosynthesis|Circadian rhythm - plant
[truncated: 2,302 more rows]
