# Supplementary material for: Melatonin may increase disease resistance and flavonoid biosynthesis through effects on DNA methylation and gene expression in grape berries
Source: BMC Plant Biol. 2020 May 24;20:231. doi: 10.1186/s12870-020-02445-w (PMC7247213; doi:10.1186/s12870-020-02445-w)
Supplement: Supplementary file 5 — Additional file 5 Table S5 Cross-analysis of DMP-related genes and DEGs. [file 12870_2020_2445_MOESM5_ESM.xls]

## Sheet: Table S5
Table S5 Cross-analysis of DMP-related genes and DEGs
#CHR	POS_L	POS_R	P-value	Meth_Diff(%)	Control_Meth(%)	Case_Meth(%)	FC	Gene	log2FoldChange	baseMean_control_Sample_Con1	baseMean_case_Sample_MT1	gene_symbol	description	GO_id	GO_term	pathway	pathway_description
chr15	18068579	18070578	0.0155	-26.67	26.67	0	0	VIT_215s0046g01000	#DIV/0!	0	6.79558	TPPI; At5g10100; T31P16.90	PREDICTED: probable trehalose-phosphate phosphatase I [Vitis vinifera]	GO:0004805,GO:0005992	trehalose-phosphatase activity|trehalose biosynthetic process	path:vvi00500	Starch and sucrose metabolism
chr16	18052767	18054766	2.68e-31	-44.7	44.7	0	0	VIT_216s0050g01150	4.11088	2.80931	48.5398	HSP83A	PREDICTED: heat shock protein 83-like [Vitis vinifera]	GO:0005524,GO:0005737,GO:0006457,GO:0006950,GO:0051082	ATP binding|cytoplasm|protein folding|response to stress|unfolded protein binding	path:vvi04141,path:vvi04626	Protein processing in endoplasmic reticulum|Plant-pathogen interaction
chr16	18052767	18054766	0.00236	-24.44	24.44	0	0	VIT_216s0050g01150	4.11088	2.80931	48.5398	HSP83A	PREDICTED: heat shock protein 83-like [Vitis vinifera]	GO:0005524,GO:0005737,GO:0006457,GO:0006950,GO:0051082	ATP binding|cytoplasm|protein folding|response to stress|unfolded protein binding	path:vvi04141,path:vvi04626	Protein processing in endoplasmic reticulum|Plant-pathogen interaction
chr17	8237664	8239663	9.96e-34	-26.55	27.1	0.55	0.0202952	VIT_217s0000g07370	4.85934	1.87288	54.3646	EDS1 {ECO:0000303|PubMed:10077677}; Synonyms=EDS1-90 {ECO:0000303|PubMed:22072959}, EDS1A {ECO:0000303|PubMed:16040633}; At3g48090 {ECO:0000312|Araport:AT3G48090}; T17F15.40 {ECO:0000312|EMBL:CAB41130.1}	PREDICTED: lipase-like PAD4 [Vitis vinifera]	GO:0000304,GO:0001666,GO:0005634,GO:0005737,GO:0005783,GO:0006629,GO:0009626,GO:0009627,GO:0010310,GO:0010618,GO:0010942,GO:0016298,GO:0042803	response to singlet oxygen|response to hypoxia|nucleus|cytoplasm|endoplasmic reticulum|lipid metabolic process|plant-type hypersensitive response|systemic acquired resistance|regulation of hydrogen peroxide metabolic process|aerenchyma formation|positive regulation of cell death|lipase activity|protein homodimerization activity	path:vvi04626	Plant-pathogen interaction
chr18	10101409	10103408	5.66e-05	-12.21	12.5	0.29	0.0232	VIT_218s0001g11830	3.58448	13.1101	157.269	CML41; At3g50770; F18B3.50	PREDICTED: probable calcium-binding protein CML41 [Vitis vinifera]	GO:0005509	calcium ion binding	path:vvi04626	Plant-pathogen interaction
chr4	16674778	16676777	2.25e-09	-29.44	34.15	4.71	0.137921	VIT_204s0023g00470	#DIV/0!	0	1.94159	WRKY2 {ECO:0000312|EMBL:AAQ63880.1}	PREDICTED: probable WRKY transcription factor 2 isoform X1 [Vitis vinifera]	GO:0003700,GO:0005634,GO:0006351,GO:0009611,GO:0009961,GO:0043565,GO:0045893	DNA binding transcription factor activity|nucleus|transcription, DNA-templated|response to wounding|response to 1-aminocyclopropane-1-carboxylic acid|sequence-specific DNA binding|positive regulation of transcription, DNA-templated	path:vvi04626	Plant-pathogen interaction
chr11	702010	704009	5.27e-08	30.15	0	30.15	#DIV/0!	VIT_211s0016g00730	-1.82447	99.7119	28.1531	LHCA6 {ECO:0000303|PubMed:10366881}; At1g19150 {ECO:0000312|Araport:AT1G19150}; T29M8.2 {ECO:0000312|EMBL:AAF82226.1}	PREDICTED: chlorophyll a-b binding protein, chloroplastic [Vitis vinifera]	GO:0009507,GO:0009522,GO:0009535,GO:0009637,GO:0009768,GO:0009941,GO:0010114,GO:0010218,GO:0010287,GO:0016021,GO:0016168,GO:0018298,GO:0031409,GO:0046872	chloroplast|photosystem I|chloroplast thylakoid membrane|response to blue light|photosynthesis, light harvesting in photosystem I|chloroplast envelope|response to red light|response to far red light|plastoglobule|integral component of membrane|chlorophyll binding|protein-chromophore linkage|pigment binding|metal ion binding	path:vvi00196	Photosynthesis - antenna proteins
chr16	647907	649906	0.000118	-11.94	11.94	0	0	VIT_216s0039g01170	1.46702	30.9025	85.4301	PAL	PREDICTED: phenylalanine ammonia-lyase [Vitis vinifera]	GO:0005737,GO:0006559,GO:0009800,GO:0045548	cytoplasm|L-phenylalanine catabolic process|cinnamic acid biosynthetic process|phenylalanine ammonia-lyase activity	path:vvi00360,path:vvi00940	Phenylalanine metabolism|Phenylpropanoid biosynthesis
chr16	724559	726558	0.00223	-21.14	28.12	6.98	0.248222	VIT_216s0039g01320	#DIV/0!	0	10.6788	PAL1	PREDICTED: phenylalanine ammonia-lyase-like [Vitis vinifera]	GO:0005737,GO:0006559,GO:0009800,GO:0045548	cytoplasm|L-phenylalanine catabolic process|cinnamic acid biosynthetic process|phenylalanine ammonia-lyase activity	path:vvi00360,path:vvi00940	Phenylalanine metabolism|Phenylpropanoid biosynthesis
chr4	4578991	4580990	0.0459	-28.57	28.57	0	0	VIT_204s0008g05100	1.70406	32.7753	106.788	COX5B-2; At1g80230; F18B13.29	unnamed protein product, partial [Vitis vinifera]	GO:0004129,GO:0005739,GO:0005751,GO:0006123,GO:0042776,GO:0046872	cytochrome-c oxidase activity|mitochondrion|mitochondrial respiratory chain complex IV|mitochondrial electron transport, cytochrome c to oxygen|mitochondrial ATP synthesis coupled proton transport|metal ion binding	path:vvi00190	Oxidative phosphorylation
chr19	345902	347901	9.02e-06	-71.93	71.93	0	0	VIT_219s0014g00330	1.58804	9.36438	28.1531	Os09g0345700, LOC_Os09g17680; OSJNBb0085I16.26	PREDICTED: NADH kinase [Vitis vinifera]	GO:0003951,GO:0005524,GO:0005737,GO:0006741,GO:0019674,GO:0042736	NAD+ kinase activity|ATP binding|cytoplasm|NADP biosynthetic process|NAD metabolic process|NADH kinase activity	path:vvi00760	Nicotinate and nicotinamide metabolism
chr3	9045212	9047211	2.45e-06	-32.81	38.98	6.17	0.158286	VIT_203s0088g00810	1.53479	589.02	1706.66	PR	PREDICTED: pathogenesis-related protein 1 [Vitis vinifera]	GO:0005576,GO:0006952,GO:0009607	extracellular region|defense response|response to biotic stimulus	path:vvi04016,path:vvi04075,path:vvi04626	MAPK signaling pathway - plant|Plant hormone signal transduction|Plant-pathogen interaction
chr3	9045212	9047211	6.79e-56	-31.73	35.93	4.2	0.116894	VIT_203s0088g00810	1.53479	589.02	1706.66	PR	PREDICTED: pathogenesis-related protein 1 [Vitis vinifera]	GO:0005576,GO:0006952,GO:0009607	extracellular region|defense response|response to biotic stimulus	path:vvi04016,path:vvi04075,path:vvi04626	MAPK signaling pathway - plant|Plant hormone signal transduction|Plant-pathogen interaction
chr14	1048887	1050886	0.028	10	0	10	#DIV/0!	VIT_214s0060g01330	-1.16162	52.1221	23.2991	LPD1; At3g16950; K14A17.6	PREDICTED: dihydrolipoyl dehydrogenase 2, chloroplastic-like isoform X1 [Vitis vinifera]	GO:0004148,GO:0005730,GO:0006086,GO:0009507,GO:0009570,GO:0009941,GO:0045454,GO:0046685,GO:0050660	dihydrolipoyl dehydrogenase activity|nucleolus|acetyl-CoA biosynthetic process from pyruvate|chloroplast|chloroplast stroma|chloroplast envelope|cell redox homeostasis|response to arsenic-containing substance|flavin adenine dinucleotide binding	path:vvi00010,path:vvi00020,path:vvi00260,path:vvi00280,path:vvi00620,path:vvi00630,path:vvi00640	Glycolysis / Gluconeogenesis|Citrate cycle (TCA cycle)|Glycine, serine and threonine metabolism|Valine, leucine and isoleucine degradation|Pyruvate metabolism|Glyoxylate and dicarboxylate metabolism|Propanoate metabolism
chr1	4848789	4850788	0.00396	38.46	0	38.46	#DIV/0!	VIT_201s0011g05200	-1.44541	7.93163	2.91239	NMT3; At1g73600; F25P22.1, F6D5.1	PREDICTED: phosphoethanolamine N-methyltransferase 3-like isoform X2 [Vitis vinifera]	GO:0000234,GO:0005737,GO:0006656,GO:0008757,GO:0032259	phosphoethanolamine N-methyltransferase activity|cytoplasm|phosphatidylcholine biosynthetic process|S-adenosylmethionine-dependent methyltransferase activity|methylation	path:vvi00564	Glycerophospholipid metabolism
chr8	15482821	15484820	1.22e-05	-25.91	33.33	7.42	0.222622	VIT_208s0007g01410	#DIV/0!	0	1.94159	GSTU8; At3g09270; F3L24.14	PREDICTED: glutathione S-transferase U8 [Vitis vinifera]	GO:0004364,GO:0005737,GO:0005829,GO:0006749,GO:0009407,GO:0046686	glutathione transferase activity|cytoplasm|cytosol|glutathione metabolic process|toxin catabolic process|response to cadmium ion	path:vvi00480	Glutathione metabolism
chr16	16557734	16559733	0.000184	-35.68	43.18	7.5	0.173692	VIT_216s0100g01100	3.85934	0.936438	13.5912	VINST1; Synonyms=STS2, VST1; GSVIVT00009226001, LOC100256566, VITISV_035301	PREDICTED: stilbene synthase 1 [Vitis vinifera]	GO:0005737,GO:0006952,GO:0009058,GO:0050350	cytoplasm|defense response|biosynthetic process|trihydroxystilbene synthase activity	path:vvi00941,path:vvi04712	Flavonoid biosynthesis|Circadian rhythm - plant
chr16	16397050	16399049	1.94e-14	-78.65	96.43	17.78	0.184382	VIT_216s0100g00910	2.37391	6.55507	33.9779	GSVIVT00007357001, LOC100250301, VITISV_036852	PREDICTED: stilbene synthase 5 [Vitis vinifera]	GO:0005737,GO:0006952,GO:0009058,GO:0050350	cytoplasm|defense response|biosynthetic process|trihydroxystilbene synthase activity	path:vvi00941,path:vvi04712	Flavonoid biosynthesis|Circadian rhythm - plant
chr2	18251697	18253696	4.42e-12	-19.29	19.86	0.57	0.0287009	VIT_202s0087g00710	1.84506	54.3134	195.13	CYP707A1; At4g19230; T18B16.200	hypodontia, autosomal recessive (2) [Vitis vinifera]	GO:0005506,GO:0010268,GO:0010295,GO:0016021,GO:0016125,GO:0016132,GO:0020037,GO:0046345	iron ion binding|brassinosteroid homeostasis|(+)-abscisic acid 8'-hydroxylase activity|integral component of membrane|sterol metabolic process|brassinosteroid biosynthetic process|heme binding|abscisic acid catabolic process	path:vvi00906	Carotenoid biosynthesis
chr16	19194637	19196636	0.00625	-10	10	0	0	VIT_216s0050g02230	2.37391	4.68219	24.2699	CHIT3	PREDICTED: acidic endochitinase-like [Vitis vinifera]	GO:0000272,GO:0004568,GO:0006032	polysaccharide catabolic process|chitinase activity|chitin catabolic process	path:vvi00520	Amino sugar and nucleotide sugar metabolism
chr18	4960807	4962806	5.7e-06	-80	100	20	0.2	VIT_218s0001g06560	1.83819	1149.01	4108.41	0	0	0	0	0	0
chr18	4960807	4962806	7.87e-12	-27.15	28.57	1.42	0.0497025	VIT_218s0001g06560	1.83819	1149.01	4108.41	0	0	0	0	0	0
chr18	4960807	4962806	6.5e-20	-97.56	100	2.44	0.0244	VIT_218s0001g06560	1.83819	1149.01	4108.41	0	0	0	0	0	0
chr1	3316207	3318206	0.000101	-23.57	25	1.43	0.0572	VIT_201s0011g03650	1.46702	2.80931	7.76637	VQ20 {ECO:0000303|PubMed:22535423}; At3g18360 {ECO:0000312|Araport:AT3G18360}; MYF24.8	hypothetical protein VITISV_000273 [Vitis vinifera]	GO:0005634,GO:0006952,GO:0080092	nucleus|defense response|regulation of pollen tube growth	0	0
chr13	21233779	21235778	1.19e-16	-25.33	27.5	2.17	0.0789091	VIT_213s0158g00360	1.63695	11.2373	34.9487	ACA4; At2g41560; T32G6.8	hypothetical protein VITISV_007276 [Vitis vinifera]	GO:0000325,GO:0005388,GO:0005516,GO:0005524,GO:0005773,GO:0005774,GO:0005887,GO:0009507,GO:0009624,GO:0009705,GO:0042742,GO:0043069,GO:0046872,GO:0055081	plant-type vacuole|calcium-transporting ATPase activity|calmodulin binding|ATP binding|vacuole|vacuolar membrane|integral component of plasma membrane|chloroplast|response to nematode|plant-type vacuole membrane|defense response to bacterium|negative regulation of programmed cell death|metal ion binding|anion homeostasis	0	0
chr17	3717749	3719748	0.0124	-54.55	54.55	0	0	VIT_217s0000g03765	1.42037	154.512	413.559	ERF118; At1g68550; T26J14.12	hypothetical protein VITISV_015325 [Vitis vinifera]	GO:0003677,GO:0003700,GO:0005634,GO:0006351,GO:0009873	DNA binding|DNA binding transcription factor activity|nucleus|transcription, DNA-templated|ethylene-activated signaling pathway	0	0
chr19	3602727	3604726	1.11e-12	-58.91	76.19	17.28	0.226801	VIT_219s0014g03440	#DIV/0!	0	1.94159	ynbB; BSU17440	hypothetical protein VITISV_020967 [Vitis vinifera]	GO:0003962,GO:0004123,GO:0030170	cystathionine gamma-synthase activity|cystathionine gamma-lyase activity|pyridoxal phosphate binding	0	0
chr8	13644872	13646871	0.00702	-15.69	15.69	0	0	VIT_208s0040g02600	2.09828	21.5381	92.2257	At2g39490; F12L6.15	hypothetical protein VITISV_021358 [Vitis vinifera]	0	0	0	0
chr3	1668356	1670355	7.85e-05	-55.11	68.75	13.64	0.1984	VIT_203s0038g02400	1.17537	26.2203	59.2186	PERK11; At1g10620; F20B24.6	hypothetical protein VITISV_026641 [Vitis vinifera]	0	0	0	0
chr3	1668356	1670355	1.26e-68	-94.57	94.57	0	0	VIT_203s0038g02400	1.17537	26.2203	59.2186	PERK11; At1g10620; F20B24.6	hypothetical protein VITISV_026641 [Vitis vinifera]	0	0	0	0
chr12	5521174	5523173	0.000104	-83.33	83.33	0	0	VIT_212s0059g00690	1.63695	2.80931	8.73717	DBR	PREDICTED: 2-alkenal reductase (NADP(+)-dependent)-like [Vitis vinifera]	GO:0016491	oxidoreductase activity	0	0
chr12	5521174	5523173	2.98e-07	-14.47	14.47	0	0	VIT_212s0059g00690	1.63695	2.80931	8.73717	DBR	PREDICTED: 2-alkenal reductase (NADP(+)-dependent)-like [Vitis vinifera]	GO:0016491	oxidoreductase activity	0	0
chr3	1525899	1527898	0.000906	-50	50	0	0	VIT_203s0038g02220	#DIV/0!	0	1.94159	ADF9; At4g34970; M4E13.30	PREDICTED: actin-depolymerizing factor 5 [Vitis vinifera]	GO:0003779,GO:0005737,GO:0015629,GO:0030041,GO:0030042,GO:0051017	actin binding|cytoplasm|actin cytoskeleton|actin filament polymerization|actin filament depolymerization|actin filament bundle assembly	0	0
chr3	1525899	1527898	6.34e-17	-47.62	47.62	0	0	VIT_203s0038g02220	#DIV/0!	0	1.94159	ADF9; At4g34970; M4E13.30	PREDICTED: actin-depolymerizing factor 5 [Vitis vinifera]	GO:0003779,GO:0005737,GO:0015629,GO:0030041,GO:0030042,GO:0051017	actin binding|cytoplasm|actin cytoskeleton|actin filament polymerization|actin filament depolymerization|actin filament bundle assembly	0	0
chrUn	19991241	19993240	0.000126	-17.09	18	0.91	0.0505556	VIT_200s0270g00120	4.58657	15.9194	382.494	KTI2 {ECO:0000305}; At1g17860 {ECO:0000312|Araport:AT1G17860}; F2H15.9 {ECO:0000312|EMBL:AAF97266.1}	PREDICTED: alpha-amylase/subtilisin inhibitor-like [Vitis vinifera]	GO:0004866,GO:0005618,GO:0048046	endopeptidase inhibitor activity|cell wall|apoplast	0	0
chr12	5071913	5073912	2.65e-63	-20.29	20.56	0.27	0.0131323	VIT_212s0059g00160	#DIV/0!	0	77.6637	ACD6 {ECO:0000303|PubMed:10488236}; At4g14400 {ECO:0000312|EMBL:AEE83439.1}; dl3240w {ECO:0000312|EMBL:CAB10219.1}, FCAALL.190 {ECO:0000312|EMBL:CAB78482.1}	PREDICTED: ankyrin repeat-containing protein At5g02620-like [Vitis vinifera]	GO:0005887,GO:0008219,GO:0009416,GO:0009615,GO:0009617,GO:0009751,GO:0009816,GO:0016020,GO:0016567,GO:0030176,GO:0050826,GO:0071446,GO:1900150,GO:1900426,GO:1902290,GO:2000031	integral component of plasma membrane|cell death|response to light stimulus|response to virus|response to bacterium|response to salicylic acid|defense response to bacterium, incompatible interaction|membrane|protein ubiquitination|integral component of endoplasmic reticulum membrane|response to freezing|cellular response to salicylic acid stimulus|regulation of defense response to fungus|positive…	0	0
chr4	2888437	2890436	0.0298	-33.68	33.68	0	0	VIT_204s0008g03530	3.68757	13.1101	168.919	NPR4 {ECO:0000303|PubMed:17309686}; Os01g0837000 {ECO:0000312|EMBL:BAS75114.1}, LOC_Os01g61990 {ECO:0000305}; P0506B12.37 {ECO:0000312|EMBL:BAD73402.1}	PREDICTED: ankyrin repeat-containing protein At5g02620-like [Vitis vinifera]	GO:0005886,GO:0016021	plasma membrane|integral component of membrane	0	0
chr6	5088607	5090606	1.96e-12	-57.41	57.41	0	0	VIT_206s0004g04130	1.07135	34.6482	72.8097	TIP1-2; Synonyms=TIP1; Os01g0975900, LOC_Os01g74450; OsJ_004842, P0459B04.30	PREDICTED: aquaporin TIP1-1 [Vitis vinifera]	GO:0005887,GO:0009705,GO:0015250,GO:0034220,GO:0042807	integral component of plasma membrane|plant-type vacuole membrane|water channel activity|ion transmembrane transport|central vacuole	0	0
chr6	5088607	5090606	0.00198	-14.71	14.71	0	0	VIT_206s0004g04130	1.07135	34.6482	72.8097	TIP1-2; Synonyms=TIP1; Os01g0975900, LOC_Os01g74450; OsJ_004842, P0459B04.30	PREDICTED: aquaporin TIP1-1 [Vitis vinifera]	GO:0005887,GO:0009705,GO:0015250,GO:0034220,GO:0042807	integral component of plasma membrane|plant-type vacuole membrane|water channel activity|ion transmembrane transport|central vacuole	0	0
chr5	2778092	2780091	2.98e-14	25.05	0.5	25.55	51.1	VIT_205s0020g00950	#VALUE!	Inf	0	RAP; Os05g0137400, LOC_Os05g04630; OJ1127_B08.13	PREDICTED: aspartic proteinase [Vitis vinifera]	GO:0004190,GO:0005773,GO:0006508,GO:0006629,GO:0030163	aspartic-type endopeptidase activity|vacuole|proteolysis|lipid metabolic process|protein catabolic process	0	0
chr4	7279720	7281719	7.94e-06	-55.56	55.56	0	0	VIT_204s0008g07140	3.63695	0.936438	11.6496	At5g10770 {ECO:0000312|Araport:AT5G10770}; T30N20_40 {ECO:0000312|EMBL:CAB96832.1}	PREDICTED: aspartic proteinase CDR1-like [Vitis vinifera]	GO:0004190,GO:0005886,GO:0006508,GO:0030163,GO:0031225	aspartic-type endopeptidase activity|plasma membrane|proteolysis|protein catabolic process|anchored component of membrane	0	0
chr4	7279720	7281719	0.0165	-13.46	13.46	0	0	VIT_204s0008g07140	3.63695	0.936438	11.6496	At5g10770 {ECO:0000312|Araport:AT5G10770}; T30N20_40 {ECO:0000312|EMBL:CAB96832.1}	PREDICTED: aspartic proteinase CDR1-like [Vitis vinifera]	GO:0004190,GO:0005886,GO:0006508,GO:0030163,GO:0031225	aspartic-type endopeptidase activity|plasma membrane|proteolysis|protein catabolic process|anchored component of membrane	0	0
chr6	19896185	19898184	0.000111	-22.28	22.28	0	0	VIT_206s0080g00150	1.62083	28.0931	86.4009	0	PREDICTED: cucumisin-like [Vitis vinifera]	GO:0004252,GO:0005576	serine-type endopeptidase activity|extracellular region	0	0
chr5	9635019	9637018	0.00216	35.3	4.7	40	8.51064	VIT_205s0049g02090	-1.0531	18.1294	8.73717	MSH1; Synonyms=CHM, CHM1; At3g24320; K7M2.9	PREDICTED: DNA mismatch repair protein MSH1, mitochondrial isoform X1 [Vitis vinifera]	GO:0000002,GO:0000404,GO:0003677,GO:0003684,GO:0005524,GO:0005739,GO:0006298,GO:0008094,GO:0009408,GO:0009507,GO:0009536,GO:0032042,GO:0032300,GO:0042651,GO:0043570	mitochondrial genome maintenance|heteroduplex DNA loop binding|DNA binding|damaged DNA binding|ATP binding|mitochondrion|mismatch repair|DNA-dependent ATPase activity|response to heat|chloroplast|plastid|mitochondrial DNA metabolic process|mismatch repair complex|thylakoid membrane|maintenance of DNA repeat elements	0	0
chr5	19641700	19643699	0.0496	-36.67	45	8.33	0.185111	VIT_205s0062g01040	1.38902	35.5846	93.1965	At1g48360; F11A17.9	PREDICTED: fanconi-associated nuclease 1 homolog isoform X3 [Vitis vinifera]	GO:0004528,GO:0005634,GO:0008270,GO:0008409,GO:0016818,GO:0017108,GO:0036297,GO:0070336	phosphodiesterase I activity|nucleus|zinc ion binding|5'-3' exonuclease activity|hydrolase activity, acting on acid anhydrides, in phosphorus-containing anhydrides|5'-flap endonuclease activity|interstrand cross-link repair|flap-structured DNA binding	0	0
chr3	4693164	4695163	6.85e-27	-65.52	84.21	18.69	0.221945	VIT_203s0063g01210	#DIV/0!	0	7.76637	At5g05600 {ECO:0000312|Araport:AT5G05600}; MOP10.14 {ECO:0000312|EMBL:BAB11549.1}	PREDICTED: feruloyl CoA ortho-hydroxylase 2 [Vitis vinifera]	GO:0005829,GO:0009813,GO:0046872,GO:0051213,GO:0080167,GO:0097237,GO:0120091,GO:2000022	cytosol|flavonoid biosynthetic process|metal ion binding|dioxygenase activity|response to karrikin|cellular response to toxic substance|jasmonic acid hydrolase|regulation of jasmonic acid mediated signaling pathway	0	0
chr3	4693164	4695163	5.55e-18	-78.68	89.13	10.45	0.117244	VIT_203s0063g01210	#DIV/0!	0	7.76637	At5g05600 {ECO:0000312|Araport:AT5G05600}; MOP10.14 {ECO:0000312|EMBL:BAB11549.1}	PREDICTED: feruloyl CoA ortho-hydroxylase 2 [Vitis vinifera]	GO:0005829,GO:0009813,GO:0046872,GO:0051213,GO:0080167,GO:0097237,GO:0120091,GO:2000022	cytosol|flavonoid biosynthetic process|metal ion binding|dioxygenase activity|response to karrikin|cellular response to toxic substance|jasmonic acid hydrolase|regulation of jasmonic acid mediated signaling pathway	0	0
chr5	5049694	5051693	0.0183	-11.9	11.9	0	0	VIT_205s0020g03270	2.37683	92.7074	481.515	LECRK4 {ECO:0000303|PubMed:25485617}; Os04g0202800 {ECO:0000312|EMBL:BAF14142.2}, LOC_Os04g12600 {ECO:0000305}; OsJ_13808 {ECO:0000312|EMBL:EAZ29749.1}, OSJNBb0005B05.8 {ECO:0000312|EMBL:CAE03341.2}	PREDICTED: G-type lectin S-receptor-like serine/threonine-protein kinase RLK1 [Vitis vinifera]	GO:0004674,GO:0005524,GO:0005886,GO:0006468,GO:0016021,GO:0030246	protein serine/threonine kinase activity|ATP binding|plasma membrane|protein phosphorylation|integral component of membrane|carbohydrate binding	0	0
chrUn	12072634	12074633	7.84e-09	-50	50	0	0	VIT_200s0203g00220	#DIV/0!	0	11.6496	At1g11330; T28P6.2	PREDICTED: G-type lectin S-receptor-like serine/threonine-protein kinase SD1-13 [Vitis vinifera]	0	0	0	0
chr10	2552768	2554767	0.000448	-13.63	14.29	0.66	0.0461861	VIT_210s0003g01220	4.41656	4.68219	99.9921	HIPP28 {ECO:0000303|PubMed:21072340, ECO:0000303|PubMed:23368984}; At1g06330 {ECO:0000312|Araport:AT1G06330}; T2D23.3 {ECO:0000312|EMBL:AAF82161.1}	PREDICTED: heavy metal-associated isoprenylated plant protein 26 [Vitis vinifera]	GO:0005737,GO:0030001,GO:0046914,GO:0046916	cytoplasm|metal ion transport|transition metal ion binding|cellular transition metal ion homeostasis	0	0
chr2	8737163	8739162	0.0239	19.05	0	19.05	#DIV/0!	VIT_202s0012g02030	-1.15263	45.3236	20.3867	ROC3; Synonyms=GL2-3; Os10g0575600, LOC_Os10g42490; OsJ_031281, OSJNBa0027L23.2	PREDICTED: homeobox-leucine zipper protein ROC3 [Vitis vinifera]	GO:0005634,GO:0006351,GO:0006355,GO:0008289,GO:0043565	nucleus|transcription, DNA-templated|regulation of transcription, DNA-templated|lipid binding|sequence-specific DNA binding	0	0
chr14	25865791	25867790	2.36e-05	-62.69	75	12.31	0.164133	VIT_214s0068g02290	1.59947	12.1737	36.8903	0	PREDICTED: leucine-rich repeat receptor protein kinase EXS-like [Vitis vinifera]	0	0	0	0
chr13	4910130	4912129	0.000561	-37.12	48.48	11.36	0.234323	VIT_213s0019g03720	#DIV/0!	0	1.94159	LBD11; Synonyms=ASL7; At2g28500; T17D12.6	PREDICTED: LOB domain-containing protein 1 [Vitis vinifera]	0	0	0	0
chr5	1240180	1242179	6.17e-06	-66.97	84.62	17.65	0.20858	VIT_205s0077g01540	3.4395	120.801	1310.58	PRUA1	PREDICTED: major allergen Pru av 1-like [Vitis vinifera]	GO:0006952,GO:0009607	defense response|response to biotic stimulus	0	0
chr5	1240180	1242179	1.54e-11	-61.79	63.64	1.85	0.0290698	VIT_205s0077g01540	3.4395	120.801	1310.58	PRUA1	PREDICTED: major allergen Pru av 1-like [Vitis vinifera]	GO:0006952,GO:0009607	defense response|response to biotic stimulus	0	0
chr4	10647409	10649408	7.65e-11	-16.26	20	3.74	0.187	VIT_204s0079g00280	#DIV/0!	0	1.94159	NAC086 {ECO:0000312|EMBL:AED92405.1}; At5g17260 {ECO:0000312|Araport:AT5G17260}; MKP11.11 {ECO:0000312|EMBL:BAB10513.1}	PREDICTED: NAC domain-containing protein 86 [Vitis vinifera]	GO:0003677,GO:0003700,GO:0005634,GO:0006351,GO:0090602,GO:0090603	DNA binding|DNA binding transcription factor activity|nucleus|transcription, DNA-templated|sieve element enucleation|sieve element differentiation	0	0
chr4	10647409	10649408	2.72e-09	-90	90	0	0	VIT_204s0079g00280	#DIV/0!	0	1.94159	NAC086 {ECO:0000312|EMBL:AED92405.1}; At5g17260 {ECO:0000312|Araport:AT5G17260}; MKP11.11 {ECO:0000312|EMBL:BAB10513.1}	PREDICTED: NAC domain-containing protein 86 [Vitis vinifera]	GO:0003677,GO:0003700,GO:0005634,GO:0006351,GO:0090602,GO:0090603	DNA binding|DNA binding transcription factor activity|nucleus|transcription, DNA-templated|sieve element enucleation|sieve element differentiation	0	0
chr4	10647409	10649408	1.91e-05	-30	30	0	0	VIT_204s0079g00280	#DIV/0!	0	1.94159	NAC086 {ECO:0000312|EMBL:AED92405.1}; At5g17260 {ECO:0000312|Araport:AT5G17260}; MKP11.11 {ECO:0000312|EMBL:BAB10513.1}	PREDICTED: NAC domain-containing protein 86 [Vitis vinifera]	GO:0003677,GO:0003700,GO:0005634,GO:0006351,GO:0090602,GO:0090603	DNA binding|DNA binding transcription factor activity|nucleus|transcription, DNA-templated|sieve element enucleation|sieve element differentiation	0	0
chr19	8609545	8611544	0.00709	-17.31	17.31	0	0	VIT_219s0015g00550	1.42343	648.952	1740.64	NUDT10; Synonyms=NUDX10; At4g25434; T30C3.4	PREDICTED: nudix hydrolase 10 isoform X1 [Vitis vinifera]	GO:0000210,GO:0046872,GO:0047631,GO:0051287	NAD+ diphosphatase activity|metal ion binding|ADP-ribose diphosphatase activity|NAD binding	0	0
chr8	19119401	19121400	2.45e-13	-14.08	14.56	0.48	0.032967	VIT_208s0007g05200	1.97798	4.68219	18.4451	NUDT16; Synonyms=NUDX16; At3g12600; T2E22.9	PREDICTED: nudix hydrolase 16, mitochondrial [Vitis vinifera]	GO:0005634,GO:0005737,GO:0005739,GO:0016818,GO:0046872	nucleus|cytoplasm|mitochondrion|hydrolase activity, acting on acid anhydrides, in phosphorus-containing anhydrides|metal ion binding	0	0
chr10	1820620	1822619	4.51e-15	-18.75	18.75	0	0	VIT_210s0003g00580	2.75534	71.1693	480.544	PTI5	PREDICTED: pathogenesis-related genes transcriptional activator PTI5-like [Vitis vinifera]	GO:0003677,GO:0003700,GO:0005634,GO:0006351,GO:0006952	DNA binding|DNA binding transcription factor activity|nucleus|transcription, DNA-templated|defense response	0	0
chr10	15552799	15554798	8.97e-06	43.07	9.76	52.83	5.41291	VIT_210s0042g01390	-1.22302	56.6545	24.2699	PCMP-H88; At5g06540; F15M7.7	PREDICTED: pentatricopeptide repeat-containing protein At1g08070 [Vitis vinifera]	0	0	0	0
chr10	11292218	11294217	2.23e-16	-59.09	59.09	0	0	VIT_210s0092g00130	1.16746	5.61863	12.6204	PCMP-E42; Synonyms=PCMP-E60; At1g50270; F14I3.12	PREDICTED: pentatricopeptide repeat-containing protein At1g50270 [Vitis vinifera]	0	0	0	0
chr10	11292218	11294217	1.2e-12	-40.74	40.74	0	0	VIT_210s0092g00130	1.16746	5.61863	12.6204	PCMP-E42; Synonyms=PCMP-E60; At1g50270; F14I3.12	PREDICTED: pentatricopeptide repeat-containing protein At1g50270 [Vitis vinifera]	0	0	0	0
chr4	2750674	2752673	8.75e-09	12.26	0.38	12.64	33.2632	VIT_204s0008g03310	-1.61534	23.7949	7.76637	PCMP-H42; At4g13650; F18A5.40	PREDICTED: pentatricopeptide repeat-containing protein At3g09040, mitochondrial-like [Vitis vinifera]	0	0	0	0
chr18	25667617	25669616	0.0185	15.22	0	15.22	#DIV/0!	VIT_218s0041g01110	-1.80798	13.5971	3.88319	PCMP-E89; At3g13880; MCP4.10	PREDICTED: pentatricopeptide repeat-containing protein At3g13880 isoform X2 [Vitis vinifera]	0	0	0	0
chr3	3897220	3899219	0.0382	-21.92	26.92	5	0.185736	VIT_203s0063g00330	1.31502	14.0466	34.9487	EMB2758; Synonyms=PCMP-H20; At4g33990; F17I5.180	PREDICTED: pentatricopeptide repeat-containing protein At4g33990 [Vitis vinifera]	0	0	0	0
chr17	7057027	7059026	0.0129	10.36	0	10.36	#DIV/0!	VIT_217s0000g06500	-1.54495	11.3309	3.88319	PCMP-H51; Synonyms=CRR28 {ECO:0000303|PubMed:19182104}; At1g59720; F23H11.3, T30E16.32	PREDICTED: pentatricopeptide repeat-containing protein At5g66520-like [Vitis vinifera]	0	0	0	0
chr17	6861963	6863962	5.22e-10	-100	100	0	0	VIT_217s0000g06325	1.73006	14.0466	46.5982	CML45; At5g39670; MIJ24.140	PREDICTED: probable calcium-binding protein CML45 [Vitis vinifera]	GO:0005509	calcium ion binding	0	0
chr17	6861963	6863962	8.9e-16	-64.29	64.29	0	0	VIT_217s0000g06325	1.73006	14.0466	46.5982	CML45; At5g39670; MIJ24.140	PREDICTED: probable calcium-binding protein CML45 [Vitis vinifera]	GO:0005509	calcium ion binding	0	0
chr18	28165862	28167861	0.0154	-10.71	10.71	0	0	VIT_218s0089g00380	#DIV/0!	0	1.94159	CXE18; At5g23530; MQM1.21	PREDICTED: probable carboxylesterase 18 [Vitis vinifera]	GO:0009056,GO:0009860,GO:0052689	catabolic process|pollen tube growth|carboxylic ester hydrolase activity	0	0
chr11	2754058	2756057	1.93e-36	-88.42	88.42	0	0	VIT_211s0016g03380	1.94507	6.55507	25.2407	At5g03795; MED24	PREDICTED: probable glycosyltransferase At5g03795 [Vitis vinifera]	GO:0000139,GO:0006486,GO:0016021,GO:0016757,GO:0071555	Golgi membrane|protein glycosylation|integral component of membrane|transferase activity, transferring glycosyl groups|cell wall organization	0	0
chr11	705516	707515	2.42e-06	-52.17	52.17	0	0	VIT_211s0016g00740	1.37391	5.61863	14.5619	PRK3 {ECO:0000303|PubMed:12139002}; At3g42880 {ECO:0000312|Araport:AT3G42880}; F18P9.40 {ECO:0000312|EMBL:CAB86675.1}	PREDICTED: probable inactive leucine-rich repeat receptor-like protein kinase At5g20690 [Vitis vinifera]	GO:0004674,GO:0005524,GO:0009506,GO:0016021,GO:0080092	protein serine/threonine kinase activity|ATP binding|plasmodesma|integral component of membrane|regulation of pollen tube growth	0	0
chr11	705516	707515	2.02e-14	-40	40	0	0	VIT_211s0016g00740	1.37391	5.61863	14.5619	PRK3 {ECO:0000303|PubMed:12139002}; At3g42880 {ECO:0000312|Araport:AT3G42880}; F18P9.40 {ECO:0000312|EMBL:CAB86675.1}	PREDICTED: probable inactive leucine-rich repeat receptor-like protein kinase At5g20690 [Vitis vinifera]	GO:0004674,GO:0005524,GO:0009506,GO:0016021,GO:0080092	protein serine/threonine kinase activity|ATP binding|plasmodesma|integral component of membrane|regulation of pollen tube growth	0	0
chrUn	27396590	27398589	2.07e-05	-44.29	44.29	0	0	VIT_200s0397g00035	#DIV/0!	0	2.91239	PSKR1 {ECO:0000303|PubMed:16829587}; Synonyms=PSKR; At2g02220 {ECO:0000312|Araport:AT2G02220}; F5O4.1 {ECO:0000312|EMBL:AAM15093.1}	PREDICTED: probable leucine-rich repeat receptor-like protein kinase At1g35710 [Vitis vinifera]	0	0	0	0
chr19	478152	480151	0.0214	-33.7	38.46	4.76	0.123765	VIT_219s0014g00470	3.07665	27.1567	229.108	LRR-RLK; At3g14840; T21E2.2	PREDICTED: probable leucine-rich repeat receptor-like serine/threonine-protein kinase At3g14840 [Vitis vinifera]	0	0	0	0
chr19	478152	480151	6.88e-30	-34.6	35.42	0.82	0.0231508	VIT_219s0014g00470	3.07665	27.1567	229.108	LRR-RLK; At3g14840; T21E2.2	PREDICTED: probable leucine-rich repeat receptor-like serine/threonine-protein kinase At3g14840 [Vitis vinifera]	0	0	0	0
chr18	4656419	4658418	3.46e-11	-42.77	49.06	6.29	0.12821	VIT_218s0001g06170	2.32883	12.1737	61.1602	EXO; At4g08950; T3H13.3	PREDICTED: protein EXORDIUM-like [Vitis vinifera]	GO:0005615,GO:0005618,GO:0005794,GO:0009505,GO:0009741,GO:0048046	extracellular space|cell wall|Golgi apparatus|plant-type cell wall|response to brassinosteroid|apoplast	0	0
chr3	159238	161237	9.85e-08	-29.68	31.35	1.67	0.0532695	VIT_203s0038g00220	1.8798	18.7288	68.9266	PAP10; Synonyms=AT11; At2g16430; F16F14.7	PREDICTED: purple acid phosphatase [Vitis vinifera]	GO:0003993,GO:0005576,GO:0005618,GO:0005829,GO:0009505,GO:0009506,GO:0016036,GO:0046872	acid phosphatase activity|extracellular region|cell wall|cytosol|plant-type cell wall|plasmodesma|cellular response to phosphate starvation|metal ion binding	0	0
chr15	584098	586097	0.0137	-21.55	21.55	0	0	VIT_215s0024g00400	1.94507	45.8855	176.685	RGA3; Synonyms=177O13.36, CB3A14.6	PREDICTED: putative disease resistance protein RGA3 isoform X2 [Vitis vinifera]	GO:0005524,GO:0006952,GO:0043531	ATP binding|defense response|ADP binding	0	0
chr9	2645826	2647825	0.0048	-51.54	61.54	10	0.162496	VIT_209s0002g02880	1.23961	16.8559	39.8027	At2g19210; F27F23.1	PREDICTED: putative leucine-rich repeat receptor-like serine/threonine-protein kinase At2g19230 [Vitis vinifera]	0	0	0	0
chr1	10636190	10638189	6.32e-05	-42.13	45.16	3.03	0.0670948	VIT_201s0026g01560	1.09929	14.0466	30.0947	PCMP-H14; At5g40405; MPO12	PREDICTED: putative pentatricopeptide repeat-containing protein At5g40405 [Vitis vinifera]	0	0	0	0
chr4	20742126	20744125	3.72e-10	-39.91	40.62	0.71	0.0174791	VIT_204s0044g00060	#DIV/0!	0	2.91239	RKD5; At4g35590; F8D20.100	PREDICTED: rab proteins geranylgeranyltransferase component A 1 [Vitis vinifera]	GO:0003677,GO:0003700,GO:0005634,GO:0006351,GO:0006355	DNA binding|DNA binding transcription factor activity|nucleus|transcription, DNA-templated|regulation of transcription, DNA-templated	0	0
chr4	20742126	20744125	2.73e-06	-81.82	81.82	0	0	VIT_204s0044g00060	#DIV/0!	0	2.91239	RKD5; At4g35590; F8D20.100	PREDICTED: rab proteins geranylgeranyltransferase component A 1 [Vitis vinifera]	GO:0003677,GO:0003700,GO:0005634,GO:0006351,GO:0006355	DNA binding|DNA binding transcription factor activity|nucleus|transcription, DNA-templated|regulation of transcription, DNA-templated	0	0
chr4	364394	366393	0.000117	-13.78	14.71	0.93	0.0632223	VIT_204s0008g00420	1.92645	8.42794	32.0363	0	PREDICTED: receptor-like protein kinase 5 isoform X1 [Vitis vinifera]	GO:0001653,GO:0004674,GO:0004714,GO:0005524,GO:0005886,GO:0010051,GO:0010311,GO:0016021,GO:0017046,GO:0031540,GO:0042277,GO:0048831,GO:0090548,GO:1901141,GO:1901333,GO:1902025,GO:2000023,GO:2000280,GO:2000652	peptide receptor activity|protein serine/threonine kinase activity|transmembrane receptor protein tyrosine kinase activity|ATP binding|plasma membrane|xylem and phloem pattern formation|lateral root formation|integral component of membrane|peptide hormone binding|regulation of anthocyanin biosynthetic process|peptide binding|regulation of shoot system development|response to nitrate starvation|re…	0	0
chr4	399247	401246	3.72e-08	-70.07	74.42	4.35	0.058452	VIT_204s0008g00440	2.24328	62.7414	297.064	RLK5; Synonyms=HAE; At4g28490; F21O9.180	PREDICTED: receptor-like protein kinase HSL1 [Vitis vinifera]	0	0	0	0
chr4	399247	401246	4.92e-23	-73.59	76.92	3.33	0.0432917	VIT_204s0008g00440	2.24328	62.7414	297.064	RLK5; Synonyms=HAE; At4g28490; F21O9.180	PREDICTED: receptor-like protein kinase HSL1 [Vitis vinifera]	0	0	0	0
chr18	12761009	12763008	0.000221	-80	80	0	0	VIT_218s0001g14690	1.38383	81.4701	212.604	PERK14; At4g32710; F4D11.90	PREDICTED: receptor-like serine/threonine-protein kinase At3g01300 [Vitis vinifera]	0	0	0	0
chr19	4495635	4497634	0.0214	-35.65	40	4.35	0.10875	VIT_219s0014g04190	1.15002	59.932	132.999	At4g27290; M4I22.100	PREDICTED: receptor-like serine/threonine-protein kinase SD1-7 [Vitis vinifera]	0	0	0	0
chr10	10098885	10100884	0.000218	-13.11	13.73	0.62	0.0451566	VIT_210s0003g05450	3.40539	63.6778	674.704	At4g20840 {ECO:0000312|Araport:AT4G20840}; F21C20.190 {ECO:0000312|EMBL:CAB45850.1}	PREDICTED: reticuline oxidase-like protein [Vitis vinifera]	GO:0005618,GO:0005886,GO:0016614,GO:0048046,GO:0050660	cell wall|plasma membrane|oxidoreductase activity, acting on CH-OH group of donors|apoplast|flavin adenine dinucleotide binding	0	0
chr10	10098885	10100884	6.82e-20	-13.2	13.54	0.34	0.0251108	VIT_210s0003g05450	3.40539	63.6778	674.704	At4g20840 {ECO:0000312|Araport:AT4G20840}; F21C20.190 {ECO:0000312|EMBL:CAB45850.1}	PREDICTED: reticuline oxidase-like protein [Vitis vinifera]	GO:0005618,GO:0005886,GO:0016614,GO:0048046,GO:0050660	cell wall|plasma membrane|oxidoreductase activity, acting on CH-OH group of donors|apoplast|flavin adenine dinucleotide binding	0	0
chr14	28137358	28139357	5.2e-07	-49.3	52.63	3.33	0.0632719	VIT_214s0066g01810	1.89204	227.554	844.593	SAG101; At5g14930; F2G14.50	PREDICTED: senescence-associated carboxylesterase 101-like [Vitis vinifera]	GO:0002230,GO:0005634,GO:0005737,GO:0006952,GO:0007568,GO:0016021,GO:0016042,GO:0052689,GO:1900057,GO:1900426,GO:1902290	positive regulation of defense response to virus by host|nucleus|cytoplasm|defense response|aging|integral component of membrane|lipid catabolic process|carboxylic ester hydrolase activity|positive regulation of leaf senescence|positive regulation of defense response to bacterium|positive regulation of defense response to oomycetes	0	0
chr14	28137358	28139357	0.000175	-16.67	16.67	0	0	VIT_214s0066g01810	1.89204	227.554	844.593	SAG101; At5g14930; F2G14.50	PREDICTED: senescence-associated carboxylesterase 101-like [Vitis vinifera]	GO:0002230,GO:0005634,GO:0005737,GO:0006952,GO:0007568,GO:0016021,GO:0016042,GO:0052689,GO:1900057,GO:1900426,GO:1902290	positive regulation of defense response to virus by host|nucleus|cytoplasm|defense response|aging|integral component of membrane|lipid catabolic process|carboxylic ester hydrolase activity|positive regulation of leaf senescence|positive regulation of defense response to bacterium|positive regulation of defense response to oomycetes	0	0
chr18	2994442	2996441	8.07e-05	22.6	3.33	25.93	7.78679	VIT_218s0001g02860	-1.32256	33.9927	13.5912	0	PREDICTED: sister chromatid cohesion protein PDS5 homolog A isoform X1 [Vitis vinifera]	0	0	0	0
chr3	1533564	1535563	0.000119	-50	50	0	0	VIT_203s0038g02230	1.38449	534.706	1396.01	SBT1.6 {ECO:0000303|PubMed:16193095}; Synonyms=SLP2 {ECO:0000303|PubMed:12702015}; At4g34980 {ECO:0000312|Araport:AT4G34980}; M4E13.40 {ECO:0000312|EMBL:CAA17763.1}	PREDICTED: subtilisin-like protease [Vitis vinifera]	GO:0004252,GO:0008236,GO:0009827,GO:0016020	serine-type endopeptidase activity|serine-type peptidase activity|plant-type cell wall modification|membrane	0	0
chr11	813289	815288	9.14e-15	-81.82	81.82	0	0	VIT_211s0016g00960	2.4443	3.74575	20.3867	SBT1.8 {ECO:0000303|PubMed:16193095}; At2g05920 {ECO:0000312|Araport:AT2G05920}; T6P5.12 {ECO:0000312|EMBL:AAC95169.1}	PREDICTED: subtilisin-like protease [Vitis vinifera]	GO:0004252,GO:0005576,GO:0005618,GO:0005794,GO:0009505,GO:0009506	serine-type endopeptidase activity|extracellular region|cell wall|Golgi apparatus|plant-type cell wall|plasmodesma	0	0
chr2	6415006	6417005	0.0256	-10.78	13.68	2.9	0.211988	VIT_202s0012g00550	1.94848	60.8685	234.933	IP5P2 {ECO:0000303|PubMed:11340187}; Synonyms=5P2 {ECO:0000303|Ref.3}; At4g18010 {ECO:0000312|Araport:AT4G18010}; T6K21.190 {ECO:0000312|EMBL:CAA17144.1}	PREDICTED: type I inositol 1,4,5-trisphosphate 5-phosphatase 2 isoform X2 [Vitis vinifera]	GO:0004439,GO:0004445,GO:0009737,GO:0009738,GO:0009845,GO:0032957,GO:0034485,GO:0046855,GO:0046856,GO:0052658,GO:0052659,GO:0090351	phosphatidylinositol-4,5-bisphosphate 5-phosphatase activity|inositol-polyphosphate 5-phosphatase activity|response to abscisic acid|abscisic acid-activated signaling pathway|seed germination|inositol trisphosphate metabolic process|phosphatidylinositol-3,4,5-trisphosphate 5-phosphatase activity|inositol phosphate dephosphorylation|phosphatidylinositol dephosphorylation|inositol-1,4,5-trisphospha…	0	0
chr1	8818577	8820576	9.02e-13	-100	100	0	0	VIT_201s0026g00180	2.63695	1.87288	11.6496	PUB19; At1g60190; T13D8.8	PREDICTED: U-box domain-containing protein 19 [Vitis vinifera]	GO:0004842,GO:0005634,GO:0005737,GO:0010029	ubiquitin-protein transferase activity|nucleus|cytoplasm|regulation of seed germination	0	0
chr1	8818577	8820576	4.87e-12	-86.36	86.36	0	0	VIT_201s0026g00180	2.63695	1.87288	11.6496	PUB19; At1g60190; T13D8.8	PREDICTED: U-box domain-containing protein 19 [Vitis vinifera]	GO:0004842,GO:0005634,GO:0005737,GO:0010029	ubiquitin-protein transferase activity|nucleus|cytoplasm|regulation of seed germination	0	0
chr1	8818577	8820576	2.72e-05	-19.64	19.64	0	0	VIT_201s0026g00180	2.63695	1.87288	11.6496	PUB19; At1g60190; T13D8.8	PREDICTED: U-box domain-containing protein 19 [Vitis vinifera]	GO:0004842,GO:0005634,GO:0005737,GO:0010029	ubiquitin-protein transferase activity|nucleus|cytoplasm|regulation of seed germination	0	0
chr7	2506218	2508217	1.99e-06	-46.06	49.18	3.12	0.0634404	VIT_207s0104g01505	#DIV/0!	0	1.94159	0	PREDICTED: uncharacterized protein LOC100245941 [Vitis vinifera]	0	0	0	0
chr7	2506218	2508217	7.95e-55	-64.84	64.84	0	0	VIT_207s0104g01505	#DIV/0!	0	1.94159	0	PREDICTED: uncharacterized protein LOC100245941 [Vitis vinifera]	0	0	0	0
chr7	2506218	2508217	0.000436	-50	50	0	0	VIT_207s0104g01505	#DIV/0!	0	1.94159	0	PREDICTED: uncharacterized protein LOC100245941 [Vitis vinifera]	0	0	0	0
chrUn	6894693	6896692	5.28e-14	-35.55	44.78	9.23	0.206119	VIT_200s0174g00110	1.4305	9.36438	25.2407	0	PREDICTED: uncharacterized protein LOC100246515 [Vitis vinifera]	0	0	0	0
chr6	822832	824831	3.12e-14	-14.13	15.11	0.98	0.0648577	VIT_206s0004g00690	#DIV/0!	0	6.79558	IQM2 {ECO:0000303|Ref.3}; At3g13600 {ECO:0000312|Araport:AT3G13600}; K20M4.4 {ECO:0000312|EMBL:BAB02602.1}	PREDICTED: uncharacterized protein LOC100250050 isoform X1 [Vitis vinifera]	GO:0005634,GO:0005737	nucleus|cytoplasm	0	0
chr6	822832	824831	5.03e-13	-88.41	90.91	2.5	0.0274997	VIT_206s0004g00690	#DIV/0!	0	6.79558	IQM2 {ECO:0000303|Ref.3}; At3g13600 {ECO:0000312|Araport:AT3G13600}; K20M4.4 {ECO:0000312|EMBL:BAB02602.1}	PREDICTED: uncharacterized protein LOC100250050 isoform X1 [Vitis vinifera]	GO:0005634,GO:0005737	nucleus|cytoplasm	0	0
chrUn	18100548	18102547	1.46e-10	-17.39	18.64	1.25	0.0670601	VIT_200s0256g00050	#DIV/0!	0	4.85398	0	PREDICTED: uncharacterized protein LOC100256611 [Vitis vinifera]	0	0	0	0
chr9	3676409	3678408	0.0296	24.87	5.13	30	5.84795	VIT_209s0002g03950	-1.04016	83.8487	40.7735	0	PREDICTED: uncharacterized protein LOC100256719 [Vitis vinifera]	0	0	0	0
chr14	28778793	28780792	0.00132	-42.86	42.86	0	0	VIT_214s0066g02610	2.23211	176.05	827.119	0	PREDICTED: uncharacterized protein LOC100261167 [Vitis vinifera]	0	0	0	0
chr14	28778793	28780792	0.0234	-23.26	23.26	0	0	VIT_214s0066g02610	2.23211	176.05	827.119	0	PREDICTED: uncharacterized protein LOC100261167 [Vitis vinifera]	0	0	0	0
chr17	1641282	1643281	8.97e-11	-22.02	22.39	0.37	0.0165252	VIT_217s0000g02020	1.31607	643.333	1601.81	0	PREDICTED: uncharacterized protein LOC100264712 [Vitis vinifera]	0	0	0	0
chr1	2097136	2099135	1.97e-42	-21.15	21.67	0.52	0.0239963	VIT_201s0011g02320	2.71387	131.101	860.126	0	PREDICTED: uncharacterized protein LOC100266416 [Vitis vinifera]	0	0	0	0
chr1	2097136	2099135	2.41e-08	-22.06	22.06	0	0	VIT_201s0011g02320	2.71387	131.101	860.126	0	PREDICTED: uncharacterized protein LOC100266416 [Vitis vinifera]	0	0	0	0
chr5	22453520	22455519	0.000377	-14.88	16.27	1.39	0.0854333	VIT_205s0102g00510	#DIV/0!	0	7.76637	0	PREDICTED: uncharacterized protein LOC104879454 isoform X1 [Vitis vinifera]	0	0	0	0
chr14	18628501	18630500	1.3e-28	-21.4	21.56	0.16	0.00742115	VIT_214s0006g01930	1.26771	29.0296	69.8974	0	PREDICTED: uncharacterized protein LOC104881595 [Vitis vinifera]	0	0	0	0
chr14	18628501	18630500	1.17e-16	-52.83	52.83	0	0	VIT_214s0006g01930	1.26771	29.0296	69.8974	0	PREDICTED: uncharacterized protein LOC104881595 [Vitis vinifera]	0	0	0	0
chr14	24463113	24465112	3.76e-07	-23.04	27.64	4.6	0.166425	VIT_214s0068g00650	#DIV/0!	0	3.88319	0	PREDICTED: uncharacterized protein LOC104881637 isoform X1 [Vitis vinifera]	0	0	0	0
chr16	3383323	3385322	0.000303	-64.85	80	15.15	0.189375	VIT_216s0039g02840	#DIV/0!	0	6.79558	0	PREDICTED: uncharacterized protein LOC104881989 [Vitis vinifera]	0	0	0	0
chr16	5563042	5565041	9.01e-43	-24.94	26.78	1.84	0.068708	VIT_216s0013g00480	1.31923	266.885	665.966	0	PREDICTED: uncharacterized protein LOC104882052 [Vitis vinifera]	0	0	0	0
chr16	5563042	5565041	2.55e-26	-92.5	92.5	0	0	VIT_216s0013g00480	1.31923	266.885	665.966	0	PREDICTED: uncharacterized protein LOC104882052 [Vitis vinifera]	0	0	0	0
chr16	5563042	5565041	5.67e-47	-86.67	86.67	0	0	VIT_216s0013g00480	1.31923	266.885	665.966	0	PREDICTED: uncharacterized protein LOC104882052 [Vitis vinifera]	0	0	0	0
chr4	5249081	5251080	3.02e-06	-17.6	17.6	0	0	VIT_204s0008g05750	1.35155	12.1737	31.0655	WRKY18; At4g31800; F28M20.10	PREDICTED: WRKY transcription factor 18-like [Vitis vinifera]	GO:0002237,GO:0003700,GO:0005634,GO:0006351,GO:0009751,GO:0010200,GO:0031347,GO:0042742,GO:0042802,GO:0043565,GO:0050832	response to molecule of bacterial origin|DNA binding transcription factor activity|nucleus|transcription, DNA-templated|response to salicylic acid|response to chitin|regulation of defense response|defense response to bacterium|identical protein binding|sequence-specific DNA binding|defense response to fungus	0	0
chr3	15518676	15520675	0.0183	38.71	0	38.71	#DIV/0!	VIT_203s0017g00660	#VALUE!	Inf	0	RPS4 {ECO:0000303|PubMed:19519800}	unnamed protein product, partial [Vitis vinifera]	GO:0005634,GO:0006952,GO:0007165,GO:0043531	nucleus|defense response|signal transduction|ADP binding	0	0
chr4	16327867	16329866	0.00135	46.36	13.64	60	4.39883	VIT_204s0023g00210	-1.29341	23.7949	9.70797	At5g08350; F8L15_80	unnamed protein product, partial [Vitis vinifera]	0	0	0	0
chr10	2541463	2543462	0.00322	-54.55	72.73	18.18	0.249966	VIT_210s0003g01180	#DIV/0!	0	1.94159	At3g58610; F14P22.200	unnamed protein product, partial [Vitis vinifera]	GO:0004455,GO:0005507,GO:0005618,GO:0005739,GO:0009097,GO:0009099,GO:0009507,GO:0009536,GO:0009570,GO:0009941,GO:0046686,GO:0048046	ketol-acid reductoisomerase activity|copper ion binding|cell wall|mitochondrion|isoleucine biosynthetic process|valine biosynthetic process|chloroplast|plastid|chloroplast stroma|chloroplast envelope|response to cadmium ion|apoplast	0	0
chr1	4271851	4273850	0.000134	-13.28	16.76	3.48	0.207637	VIT_201s0011g04730	1.59255	10.3008	31.0655	syc1174_c	unnamed protein product, partial [Vitis vinifera]	GO:0005886	plasma membrane	0	0
chr18	6946257	6948256	9.12e-07	-11.55	14.33	2.78	0.193999	VIT_218s0001g08500	3.51142	0.936438	10.6788	At5g67130; K21H1.9	unnamed protein product, partial [Vitis vinifera]	GO:0005886,GO:0006629,GO:0008081,GO:0046658	plasma membrane|lipid metabolic process|phosphoric diester hydrolase activity|anchored component of plasma membrane	0	0
chr9	9580503	9582502	7.22e-15	-75.92	92.59	16.67	0.180041	VIT_209s0002g08520	#DIV/0!	0	2.91239	At5g07610; MBK20.4	unnamed protein product, partial [Vitis vinifera]	0	0	0	0
chr19	2831823	2833822	0.00328	-12.04	14.52	2.48	0.170799	VIT_219s0014g02765	1.63695	2.80931	8.73717	0	unnamed protein product, partial [Vitis vinifera]	0	0	0	0
chr14	3197041	3199040	0.0149	-43.1	51.43	8.33	0.161968	VIT_214s0128g00640	#DIV/0!	0	2.91239	GLP6; At5g39100; MXF12.13	unnamed protein product, partial [Vitis vinifera]	GO:0005618,GO:0030145,GO:0045735,GO:0048046	cell wall|manganese ion binding|nutrient reservoir activity|apoplast	0	0
chrUn	21143006	21145005	0.00087	-49.03	58.33	9.3	0.159438	VIT_200s0283g00010	#DIV/0!	0	3.88319	gatA {ECO:0000255|HAMAP-Rule:MF_00120}; Moth_2009	unnamed protein product, partial [Vitis vinifera]	GO:0004040,GO:0005524,GO:0006412,GO:0030956,GO:0050567	amidase activity|ATP binding|translation|glutamyl-tRNA(Gln) amidotransferase complex|glutaminyl-tRNA synthase (glutamine-hydrolyzing) activity	0	0
chr14	27782020	27784019	5.06e-12	-79.37	94.37	15	0.158949	VIT_214s0066g01330	2.13945	3.74575	16.5035	0	unnamed protein product, partial [Vitis vinifera]	0	0	0	0
chr19	22834665	22836664	3.77e-06	-18.76	20.59	1.83	0.0888781	VIT_219s0085g00460	#DIV/0!	0	4.85398	0	unnamed protein product, partial [Vitis vinifera]	0	0	0	0
chr4	22951153	22953152	2.65e-12	-25.09	27.1	2.01	0.0741697	VIT_204s0044g01420	4.69584	0.936438	24.2699	GSVIVT00026920001, LOC100243180	unnamed protein product, partial [Vitis vinifera]	GO:0004650,GO:0005975,GO:0016021	polygalacturonase activity|carbohydrate metabolic process|integral component of membrane	0	0
chr16	6633898	6635897	7.28e-11	-20.76	22.03	1.27	0.0576487	VIT_216s0013g00900	1.37391	18.7288	48.5398	ERF5; Synonyms=ERF-4, ERF4	unnamed protein product, partial [Vitis vinifera]	GO:0003677,GO:0003700,GO:0005634,GO:0006351,GO:0006952,GO:0009873	DNA binding|DNA binding transcription factor activity|nucleus|transcription, DNA-templated|defense response|ethylene-activated signaling pathway	0	0
chr1	4271851	4273850	8.43e-06	-56.1	56.1	0	0	VIT_201s0011g04730	1.59255	10.3008	31.0655	syc1174_c	unnamed protein product, partial [Vitis vinifera]	GO:0005886	plasma membrane	0	0
chr3	4059484	4061483	0.0474	-10	10	0	0	VIT_203s0063g00550	6.00618	0.936438	60.1894	CNR1	unnamed protein product, partial [Vitis vinifera]	GO:0008285,GO:0016021	negative regulation of cell proliferation|integral component of membrane	0	0
chr4	1843518	1845517	0.0317	-38.1	38.1	0	0	VIT_204s0008g02240	1.11612	10.3008	22.3283	RPD1; At4g33495; F17M5	unnamed protein product, partial [Vitis vinifera]	GO:0008285,GO:0010102	negative regulation of cell proliferation|lateral root morphogenesis	0	0
chr5	24540359	24542358	0.000108	-30.59	30.59	0	0	VIT_205s0094g01270	#DIV/0!	0	2.91239	At5g48380; K23F3.10, MJE7.1	unnamed protein product, partial [Vitis vinifera]	0	0	0	0
chr13	23882150	23884149	0.000414	-13.46	13.46	0	0	VIT_213s0156g00130	1.81752	4.68219	16.5035	0	unnamed protein product, partial [Vitis vinifera]	0	0	0	0
chr16	6633898	6635897	4.43e-09	-100	100	0	0	VIT_216s0013g00900	1.37391	18.7288	48.5398	ERF5; Synonyms=ERF-4, ERF4	unnamed protein product, partial [Vitis vinifera]	GO:0003677,GO:0003700,GO:0005634,GO:0006351,GO:0006952,GO:0009873	DNA binding|DNA binding transcription factor activity|nucleus|transcription, DNA-templated|defense response|ethylene-activated signaling pathway	0	0
chr16	17672586	17674585	0.0108	-60	60	0	0	VIT_216s0050g00730	1.63695	3.74575	11.6496	TIC32; Synonyms=HP32, IEP32	unnamed protein product, partial [Vitis vinifera]	GO:0005516,GO:0009706,GO:0015031,GO:0016491	calmodulin binding|chloroplast inner membrane|protein transport|oxidoreductase activity	0	0
chr18_random	3074729	3076728	5.85e-07	-80	80	0	0	VIT_218s0001g03030	1.63695	2.80931	8.73717	0	unnamed protein product, partial [Vitis vinifera]	0	0	0	0
chr19	863947	865946	2.53e-08	-59.82	59.82	0	0	VIT_219s0014g00830	1.19334	31.8389	72.8097	At1g53440; T3F20.24	unnamed protein product, partial [Vitis vinifera]	0	0	0	0
